# Supplementary material for: Mutant CTNNB1 and histological heterogeneity define metabolic subtypes of hepatoblastoma
Source: EMBO Mol Med. 2017 Sep 19;9(11):1589–604. doi: 10.15252/emmm.201707814 (PMC5666308; doi:10.15252/emmm.201707814)
Supplement: Supplementary file 3 — Dataset EV1 [file EMMM-9-1589-s003.xlsx]

## Sheet: DatasetEV1.csv
	ensembl	symbol	description	entrezID	Hep2TTHB	HepG2HB	HepU2HB	HUH6HB	Hep3BHCC	HLEHCC	HLFHCC	HUH1HCC
ENSG00000237683	ENSG00000237683		Uncharacterized protein [Source:UniProtKB/TrEMBL;Acc:R4GN28]	101929819	0.971902	0.0292605	0.395579	0.465123	3.92395	0.0190556	0.0342801	0.23087
ENSG00000187634	ENSG00000187634	SAMD11	sterile alpha motif domain containing 11 [Source:HGNC Symbol;Acc:28706]	148398	0.0532046	0.0647838	0.0729858	0.235996	3.94943	0.806879	0.391347	3.0516
ENSG00000188976	ENSG00000188976	NOC2L	nucleolar complex associated 2 homolog (S. cerevisiae) [Source:HGNC Symbol;Acc:24517]	26155	12.0576	18.4944	36.1711	25.4072	20.7032	41.09	35.2262	26.0733
ENSG00000187961	ENSG00000187961	KLHL17	kelch-like family member 17 [Source:HGNC Symbol;Acc:24023]	339451	2.81271	6.16934	3.84985	2.95701	6.6694	4.18947	4.8498	2.67091
ENSG00000187583	ENSG00000187583	PLEKHN1	pleckstrin homology domain containing, family N member 1 [Source:HGNC Symbol;Acc:25284]	84069	0.541718	1.03523	2.59062	0.987034	0.483902	1.03812	1.3765	0.260224
ENSG00000188290	ENSG00000188290	HES4	hes family bHLH transcription factor 4 [Source:HGNC Symbol;Acc:24149]	57801	1.19476	2.22861	5.43998	3.21867	1.92105	0.861744	0.591539	0.0879206
ENSG00000187608	ENSG00000187608	ISG15	ISG15 ubiquitin-like modifier [Source:HGNC Symbol;Acc:4053]	9636	4.07715	10.659	28.4997	6.76969	12.3721	10.9473	17.1918	22.5001
ENSG00000188157	ENSG00000188157	AGRN	agrin [Source:HGNC Symbol;Acc:329]	375790	13.7688	16.179	26.3665	24.7933	21.0384	8.53992	16.4782	6.20285
ENSG00000237330	ENSG00000237330	RNF223	ring finger protein 223 [Source:HGNC Symbol;Acc:40020]	401934	0.0149422	0	0.968515	0.168708	0.0840892	0	0	0.0387599
ENSG00000131591	ENSG00000131591	C1orf159	chromosome 1 open reading frame 159 [Source:HGNC Symbol;Acc:26062]	54991	1.19129	0.964757	1.72516	1.50095	3.63938	2.47839	2.11022	1.5276
ENSG00000078808	ENSG00000078808	SDF4	stromal cell derived factor 4 [Source:HGNC Symbol;Acc:24188]	51150	20.7252	31.3774	23.4652	29.9584	37.3461	21.6384	24.7662	22.3142
ENSG00000176022	ENSG00000176022	B3GALT6	UDP-Gal:betaGal beta 1,3-galactosyltransferase polypeptide 6 [Source:HGNC Symbol;Acc:17978]	126792	4.64002	5.45471	4.89949	5.26845	9.03131	6.48132	6.51567	2.41955
ENSG00000184163	ENSG00000184163	FAM132A	family with sequence similarity 132, member A [Source:HGNC Symbol;Acc:32308]	388581	0.190101	0.144671	0.195585	0.817667	0.929722	0.254382	0.406775	0.191769
ENSG00000160087	ENSG00000160087	UBE2J2	ubiquitin-conjugating enzyme E2, J2 [Source:HGNC Symbol;Acc:19268]	118424	6.91806	7.18803	11.7096	11.4115	11.1574	11.6544	10.8652	8.00526
ENSG00000162572	ENSG00000162572	SCNN1D	sodium channel, non-voltage-gated 1, delta subunit [Source:HGNC Symbol;Acc:10601]	6339	1.17917	0.68351	0.0363229	0.0512502	1.8903	0.403135	0.300287	0.183159
ENSG00000131584	ENSG00000131584	ACAP3	ArfGAP with coiled-coil, ankyrin repeat and PH domains 3 [Source:HGNC Symbol;Acc:16754]	116983	5.55562	6.55553	2.61231	2.61232	5.36644	1.92259	2.81921	3.35313
ENSG00000169972	ENSG00000169972	PUSL1	pseudouridylate synthase-like 1 [Source:HGNC Symbol;Acc:26914]	126789	3.55109	4.00416	5.86208	6.89725	5.26914	6.89605	6.78922	7.42446
ENSG00000127054	ENSG00000127054	CPSF3L	cleavage and polyadenylation specific factor 3-like [Source:HGNC Symbol;Acc:26052]	102465435	4.73323	8.12089	9.01742	7.04895	12.5443	8.80275	10.4786	4.90579
ENSG00000224051	ENSG00000224051	GLTPD1	glycolipid transfer protein domain containing 1 [Source:HGNC Symbol;Acc:28116]	80772	3.6915	4.46783	6.78375	4.28633	4.80921	7.40962	5.64768	7.6721
ENSG00000169962	ENSG00000169962	TAS1R3	taste receptor, type 1, member 3 [Source:HGNC Symbol;Acc:15661]	83756	0	0.347767	0.0170346	0.0133529	0.0399328	0.00738521	0.00664283	0.157478
ENSG00000107404	ENSG00000107404	DVL1	dishevelled segment polarity protein 1 [Source:HGNC Symbol;Acc:3084]	1855	8.6255	22.7154	11.852	10.6251	12.9513	25.3898	35.4502	9.81965
ENSG00000162576	ENSG00000162576	MXRA8	matrix-remodelling associated 8 [Source:HGNC Symbol;Acc:7542]	54587	3.97932	13.5506	23.4804	20.7173	0.0610009	0.112816	0.656205	0.00728976
ENSG00000175756	ENSG00000175756	AURKAIP1	aurora kinase A interacting protein 1 [Source:HGNC Symbol;Acc:24114]	54998	17.5902	26.4516	36.8609	39.3173	31.7603	45.9065	54.3408	44.1121
ENSG00000221978	ENSG00000221978	CCNL2	cyclin L2 [Source:HGNC Symbol;Acc:20570]	81669	15.9377	32.5992	29.6292	19.2047	30.2125	15.1119	15.1243	9.13203
ENSG00000224870	ENSG00000224870		HCG20425, isoform CRA_a; Uncharacterized protein; cDNA FLJ53815 [Source:UniProtKB/TrEMBL;Acc:B4DNA4]	NA	4.37839	7.77079	5.32688	4.81098	6.11699	6.78769	6.15956	3.99993
ENSG00000242485	ENSG00000242485	MRPL20	mitochondrial ribosomal protein L20 [Source:HGNC Symbol;Acc:14478]	55052	11.3252	12.1764	27.027	26.8663	20.9388	28.3816	24.588	22.3174
ENSG00000235098	ENSG00000235098	ANKRD65	ankyrin repeat domain 65 [Source:HGNC Symbol;Acc:42950]	441869	7.20177	5.30075	0.530831	2.01115	0.371586	0	0.00862513	0.0185883
ENSG00000179403	ENSG00000179403	VWA1	von Willebrand factor A domain containing 1 [Source:HGNC Symbol;Acc:30910]	64856	11.3624	10.9094	8.62476	6.19502	9.92421	0.395443	0.414224	0.829638
ENSG00000215915	ENSG00000215915	ATAD3C	ATPase family, AAA domain containing 3C [Source:HGNC Symbol;Acc:32151]	219293	0.3431	0.86818	0.176498	0.230586	0.919446	0	0.00573562	0.0618053
ENSG00000160072	ENSG00000160072	ATAD3B	ATPase family, AAA domain containing 3B [Source:HGNC Symbol;Acc:24007]	83858	3.95417	4.63608	10.7329	6.49623	4.4971	7.6538	6.07501	5.44252
ENSG00000197785	ENSG00000197785	ATAD3A	ATPase family, AAA domain containing 3A [Source:HGNC Symbol;Acc:25567]	83858	9.34373	11.2899	21.4083	15.4594	10.2292	17.0014	16.6225	8.9039
ENSG00000160075	ENSG00000160075	SSU72	SSU72 RNA polymerase II CTD phosphatase homolog (S. cerevisiae) [Source:HGNC Symbol;Acc:25016]	29101	7.69668	13.699	8.15572	9.47972	22.5999	18.6601	18.7001	22.5999
ENSG00000228594	ENSG00000228594	C1orf233	chromosome 1 open reading frame 233 [Source:HGNC Symbol;Acc:42951]	643988	0.558861	1.65558	0.490838	0.208865	1.09584	0.559356	0.0218751	1.43789
ENSG00000197530	ENSG00000197530	MIB2	mindbomb E3 ubiquitin protein ligase 2 [Source:HGNC Symbol;Acc:30577]	142678	1.31938	2.42163	2.21125	2.60653	2.61659	0.581275	0.645101	1.43793
ENSG00000248333	ENSG00000248333	CDK11B	cyclin-dependent kinase 11B [Source:HGNC Symbol;Acc:1729]	728642	3.55933	5.58882	8.01529	5.7923	11.3292	8.68334	8.63378	5.99035
ENSG00000189339	ENSG00000189339	SLC35E2B	solute carrier family 35, member E2B [Source:HGNC Symbol;Acc:33941]	728661	9.74457	7.99611	3.6259	4.94006	13.8879	8.53033	7.41523	4.36272
ENSG00000008128	ENSG00000008128	CDK11A	cyclin-dependent kinase 11A [Source:HGNC Symbol;Acc:1730]	728642	0.416611	0.297752	0.385144	0.175298	0.354349	0.242384	0.266468	0.22971
ENSG00000215790	ENSG00000215790	SLC35E2	solute carrier family 35, member E2 [Source:HGNC Symbol;Acc:20863]	728661	0.771793	0.414601	0.338641	0.402752	0.364988	0.415132	0.646623	0.137393
ENSG00000008130	ENSG00000008130	NADK	NAD kinase [Source:HGNC Symbol;Acc:29831]	65220	6.21139	14.0705	8.48616	10.2342	13.3514	10.0613	8.75055	9.94373
ENSG00000078369	ENSG00000078369	GNB1	guanine nucleotide binding protein (G protein), beta polypeptide 1 [Source:HGNC Symbol;Acc:4396]	2782	31.5302	57.7069	66.9189	56.0826	76.5457	62.1839	97.32	42.2448
ENSG00000178821	ENSG00000178821	TMEM52	transmembrane protein 52 [Source:HGNC Symbol;Acc:27916]	339456	0.0178294	6.13844	0.183437	1.03529	1.18971	0.0636221	0.0572267	0.924986
ENSG00000142609	ENSG00000142609	C1orf222	chromosome 1 open reading frame 222 [Source:HGNC Symbol;Acc:27917]	85452	0.00272851	0.241699	0.00561442	0.00660145	0.00438714	0.0267749	0.0021894	0
ENSG00000067606	ENSG00000067606	PRKCZ	protein kinase C, zeta [Source:HGNC Symbol;Acc:9412]	5590	2.54203	7.06292	4.48019	4.1242	5.76592	2.51343	1.42456	0.788447
ENSG00000162585	ENSG00000162585	C1orf86	chromosome 1 open reading frame 86 [Source:HGNC Symbol;Acc:26428]	199990	1.97392	2.21937	1.90256	3.29724	2.39318	2.45203	2.30348	1.14243
ENSG00000157933	ENSG00000157933	SKI	v-ski avian sarcoma viral oncogene homolog [Source:HGNC Symbol;Acc:10896]	6497	8.1147	10.134	15.7645	12.199	20.0223	13.4482	12.7114	5.41593
ENSG00000116151	ENSG00000116151	MORN1	MORN repeat containing 1 [Source:HGNC Symbol;Acc:25852]	79906	0.294246	0.432413	0.434962	0.673723	0.638978	1.12239	0.865731	0.324609
ENSG00000157916	ENSG00000157916	RER1	retention in endoplasmic reticulum sorting receptor 1 [Source:HGNC Symbol;Acc:30309]	11079	9.79431	16.25	21.5021	17.2003	20.9071	23.9594	17.9389	21.2046
ENSG00000157911	ENSG00000157911	PEX10	peroxisomal biogenesis factor 10 [Source:HGNC Symbol;Acc:8851]	5192	10.8171	8.49357	5.16463	12.7489	7.37687	12.1244	8.08682	4.19937
ENSG00000149527	ENSG00000149527	PLCH2	phospholipase C, eta 2 [Source:HGNC Symbol;Acc:29037]	9651	0.0158168	0.122777	0.00813651	0.0170079	0.00847722	0.00470335	0.00423056	0.00227936
ENSG00000157881	ENSG00000157881	PANK4	pantothenate kinase 4 [Source:HGNC Symbol;Acc:19366]	55229	1.7906	3.72524	3.48876	2.7257	5.62771	4.97184	3.83448	2.08531
ENSG00000157873	ENSG00000157873	TNFRSF14	tumor necrosis factor receptor superfamily, member 14 [Source:HGNC Symbol;Acc:11912]	8764	2.13871	4.06066	0.625327	0.99509	10.2797	0.105996	0.0146678	0.648031
ENSG00000157870	ENSG00000157870	FAM213B	family with sequence similarity 213, member B [Source:HGNC Symbol;Acc:28390]	127281	4.99433	11.8678	1.15352	2.78112	15.9924	2.82631	2.88298	4.99408
ENSG00000142611	ENSG00000142611	PRDM16	PR domain containing 16 [Source:HGNC Symbol;Acc:14000]	63976	0.0261803	0.0929776	0.0927776	0.0117299	1.623	0.00519005	0.00233417	0.00503046
ENSG00000130762	ENSG00000130762	ARHGEF16	Rho guanine nucleotide exchange factor (GEF) 16 [Source:HGNC Symbol;Acc:15515]	27237	3.67832	4.44153	5.72919	7.3915	7.33131	0.12761	0.102484	0.432902
ENSG00000162591	ENSG00000162591	MEGF6	multiple EGF-like-domains 6 [Source:HGNC Symbol;Acc:3232]	1953	0.0121126	7.80206	1.98976	2.22397	0.00973785	1.65685	0.0388774	0.0104733
ENSG00000158109	ENSG00000158109	TPRG1L	tumor protein p63 regulated 1-like [Source:HGNC Symbol;Acc:27007]	127262	24.2172	24.2445	22.6506	23.7368	20.1318	18.7893	12.9045	27.2612
ENSG00000116213	ENSG00000116213	WRAP73	WD repeat containing, antisense to TP73 [Source:HGNC Symbol;Acc:12759]	49856	1.424	2.93194	3.43004	3.87932	2.12437	2.66738	2.28228	1.08908
ENSG00000078900	ENSG00000078900	TP73	tumor protein p73 [Source:HGNC Symbol;Acc:12003]	7161	0.00840459	0.18037	0.00864702	0.355852	0.317571	0.266168	0.165228	0
ENSG00000235169	ENSG00000235169	SMIM1	small integral membrane protein 1 (Vel blood group) [Source:HGNC Symbol;Acc:44204]	388588	4.58774	3.75436	0.367798	1.08114	1.0538	0	0.0239044	0.59245
ENSG00000130764	ENSG00000130764	LRRC47	leucine rich repeat containing 47 [Source:HGNC Symbol;Acc:29207]	57470	16.4108	19.9884	27.4265	17.9892	16.0674	24.8559	20.0801	17.8664
ENSG00000116198	ENSG00000116198	CEP104	centrosomal protein 104kDa [Source:HGNC Symbol;Acc:24866]	9731	2.59087	5.13083	5.80269	4.55727	3.04314	6.28041	5.56512	4.28076
ENSG00000169598	ENSG00000169598	DFFB	DNA fragmentation factor, 40kDa, beta polypeptide (caspase-activated DNase) [Source:HGNC Symbol;Acc:2773]	1677	1.43722	1.7702	1.76683	2.27657	1.69466	1.34789	1.05271	1.47851
ENSG00000198912	ENSG00000198912	C1orf174	chromosome 1 open reading frame 174 [Source:HGNC Symbol;Acc:27915]	339448	5.66071	5.76099	6.72358	8.94766	6.72742	7.81172	6.63149	5.31461
ENSG00000196581	ENSG00000196581	AJAP1	adherens junctions associated protein 1 [Source:HGNC Symbol;Acc:30801]	55966	0	0	0.00235711	0	0.00184186	0.053139	2.46891	0.00594288
ENSG00000131697	ENSG00000131697	NPHP4	nephronophthisis 4 [Source:HGNC Symbol;Acc:19104]	261734	1.63178	1.64787	0.750596	0.649293	1.29451	0.377403	0.0225156	0.00373263
ENSG00000069424	ENSG00000069424	KCNAB2	potassium voltage-gated channel, shaker-related subfamily, beta member 2 [Source:HGNC Symbol;Acc:6229]	8514	0.574361	4.29715	0.0537208	1.0255	3.13598	0.0465804	0.0320396	0.329315
ENSG00000116254	ENSG00000116254	CHD5	chromodomain helicase DNA binding protein 5 [Source:HGNC Symbol;Acc:16816]	101928723	0.00862087	0.0498611	0.0650433	0.0903831	0.0693071	0.117923	0.00691754	0.0571484
ENSG00000116251	ENSG00000116251	RPL22	ribosomal protein L22 [Source:HGNC Symbol;Acc:10315]	6146	23.7917	39.6514	33.6856	44.2314	26.4433	26.6366	23.852	35.647
ENSG00000158286	ENSG00000158286	RNF207	ring finger protein 207 [Source:HGNC Symbol;Acc:32947]	388591	1.13939	1.82486	1.75395	1.63592	1.70711	0	0.249347	1.8547
ENSG00000116237	ENSG00000116237	ICMT	isoprenylcysteine carboxyl methyltransferase [Source:HGNC Symbol;Acc:5350]	23463	16.4327	21.2548	30.6096	34.3897	16.2776	53.8876	50.0313	18.5179
ENSG00000158292	ENSG00000158292	GPR153	G protein-coupled receptor 153 [Source:HGNC Symbol;Acc:23618]	387509	0.222794	0.197103	0.0931208	0.325667	1.93667	0.881966	0.139667	0.620064
ENSG00000097021	ENSG00000097021	ACOT7	acyl-CoA thioesterase 7 [Source:HGNC Symbol;Acc:24157]	11332	4.11894	9.36403	14.9846	12.2613	5.04884	17.1649	18.1758	8.08745
ENSG00000069812	ENSG00000069812	HES2	hes family bHLH transcription factor 2 [Source:HGNC Symbol;Acc:16005]	54626	0.031537	0.172803	2.95265	0.907144	0.00422568	0.004689	0	0.136344
ENSG00000187017	ENSG00000187017	ESPN	espin [Source:HGNC Symbol;Acc:13281]	83715	9.5656	6.76485	0.796999	5.9741	17.1709	0.00617021	0	1.83003
ENSG00000215788	ENSG00000215788	TNFRSF25	tumor necrosis factor receptor superfamily, member 25 [Source:HGNC Symbol;Acc:11910]	8718	1.47251	0.185481	1.1493	0.748798	4.72943	1.08066	0.913823	0.200705
ENSG00000171680	ENSG00000171680	PLEKHG5	pleckstrin homology domain containing, family G (with RhoGef domain) member 5 [Source:HGNC Symbol;Acc:29105]	57449	0.098085	1.04876	1.31609	0.382333	1.08426	2.22034	2.71533	0.32864
ENSG00000162408	ENSG00000162408	NOL9	nucleolar protein 9 [Source:HGNC Symbol;Acc:26265]	79707	2.98113	4.33813	6.61136	5.08815	3.866	8.94479	8.02375	7.71616
ENSG00000173662	ENSG00000173662	TAS1R1	taste receptor, type 1, member 1 [Source:HGNC Symbol;Acc:14448]	80835	0	0.798723	0.0101106	0.523076	0.0079005	0.00876674	0	0.00849716
ENSG00000204859	ENSG00000204859	ZBTB48	zinc finger and BTB domain containing 48 [Source:HGNC Symbol;Acc:4930]	3104	1.5526	1.79252	2.23374	1.8833	2.38478	2.61248	2.57776	3.58538
ENSG00000162413	ENSG00000162413	KLHL21	kelch-like family member 21 [Source:HGNC Symbol;Acc:29041]	9903	4.41854	9.56836	13.752	5.14417	4.59363	6.4999	8.40394	12.6001
ENSG00000116273	ENSG00000116273	PHF13	PHD finger protein 13 [Source:HGNC Symbol;Acc:22983]	148479	5.41998	9.87818	7.17295	6.594	8.37955	17.1158	16.0148	8.02437
ENSG00000041988	ENSG00000041988	THAP3	THAP domain containing, apoptosis associated protein 3 [Source:HGNC Symbol;Acc:20855]	90326	1.54245	1.71455	2.45581	3.36036	1.60476	4.78801	3.69626	4.26662
ENSG00000007923	ENSG00000007923	DNAJC11	DnaJ (Hsp40) homolog, subfamily C, member 11 [Source:HGNC Symbol;Acc:25570]	55735	10.7286	16.3833	16.8895	16.7259	13.5882	20.6837	20.0179	26.3117
ENSG00000171735	ENSG00000171735	CAMTA1	calmodulin binding transcription activator 1 [Source:HGNC Symbol;Acc:18806]	23261	1.31436	2.33594	1.33478	2.40785	2.52326	2.40571	1.82066	2.62565
ENSG00000049245	ENSG00000049245	VAMP3	vesicle-associated membrane protein 3 [Source:HGNC Symbol;Acc:12644]	9341	17.083	46.2095	43.9234	35.543	24.6446	73.084	58.2763	50.2338
ENSG00000049246	ENSG00000049246	PER3	period circadian clock 3 [Source:HGNC Symbol;Acc:8847]	8863	0.345598	2.61183	2.87356	0.628536	1.05466	2.01972	4.0352	2.06433
ENSG00000049247	ENSG00000049247	UTS2	urotensin 2 [Source:HGNC Symbol;Acc:12636]	10911	0	0	0.0327986	0.50134	0	2.24668	1.20227	0.385904
ENSG00000049249	ENSG00000049249	TNFRSF9	tumor necrosis factor receptor superfamily, member 9 [Source:HGNC Symbol;Acc:11924]	3604	0.174204	0.0454536	0.665707	0.0602108	1.22044	0.0222009	0.329492	0.0537955
ENSG00000116288	ENSG00000116288	PARK7	parkinson protein 7 [Source:HGNC Symbol;Acc:16369]	11315	30.1038	61.7071	62.9689	65.8634	45.7251	83.9614	73.6186	84.2501
ENSG00000116285	ENSG00000116285	ERRFI1	ERBB receptor feedback inhibitor 1 [Source:HGNC Symbol;Acc:18185]	54206	14.8958	112.707	36.3019	107.686	57.9175	61.8633	99.0425	57.1608
ENSG00000162426	ENSG00000162426	SLC45A1	solute carrier family 45, member 1 [Source:HGNC Symbol;Acc:17939]	50651	0	0.0449343	0	0.0158727	0.0158229	0.368713	0.276374	0.119125
ENSG00000142599	ENSG00000142599	RERE	arginine-glutamic acid dipeptide (RE) repeats [Source:HGNC Symbol;Acc:9965]	473	6.10997	15.6789	14.817	11.228	9.83211	10.6258	8.57436	6.99209
ENSG00000074800	ENSG00000074800	ENO1	enolase 1, (alpha) [Source:HGNC Symbol;Acc:3350]	2023	204.463	559.034	588.662	477.375	300.6	744.447	885.113	637.82
ENSG00000131686	ENSG00000131686	CA6	carbonic anhydrase VI [Source:HGNC Symbol;Acc:1380]	765	0	0	0	0.0172203	0	0.0761936	0.505441	0
ENSG00000142583	ENSG00000142583	SLC2A5	solute carrier family 2 (facilitated glucose/fructose transporter), member 5 [Source:HGNC Symbol;Acc:11010]	6518	0.016586	0.0416537	0.0597255	1.4948	0.00333356	0	0.0166361	0.00358532
ENSG00000180758	ENSG00000180758	GPR157	G protein-coupled receptor 157 [Source:HGNC Symbol;Acc:23687]	80045	2.59231	4.97629	2.32417	0.209064	3.49614	0.722091	1.11222	6.7061
ENSG00000049239	ENSG00000049239	H6PD	hexose-6-phosphate dehydrogenase (glucose 1-dehydrogenase) [Source:HGNC Symbol;Acc:4795]	9563	3.28687	13.2708	1.97003	4.78027	10.8959	3.7074	4.27422	1.79802
ENSG00000171621	ENSG00000171621	SPSB1	splA/ryanodine receptor domain and SOCS box containing 1 [Source:HGNC Symbol;Acc:30628]	80176	1.40305	6.04043	6.82236	6.04157	2.02767	6.82449	7.55247	18.804
ENSG00000171612	ENSG00000171612	SLC25A33	solute carrier family 25 (pyrimidine nucleotide carrier), member 33 [Source:HGNC Symbol;Acc:29681]	84275	5.69288	10.6335	4.46868	5.37026	10.2977	5.33514	4.47339	7.03293
ENSG00000188807	ENSG00000188807	TMEM201	transmembrane protein 201 [Source:HGNC Symbol;Acc:33719]	199953	2.06125	2.97706	3.17064	2.89361	3.28822	5.49842	3.84413	4.15983
ENSG00000171608	ENSG00000171608	PIK3CD	phosphatidylinositol-4,5-bisphosphate 3-kinase, catalytic subunit delta [Source:HGNC Symbol;Acc:8977]	5293	0.120698	7.45199	3.1932	1.88771	0.838658	4.38003	5.57928	0.167726
ENSG00000171603	ENSG00000171603	CLSTN1	calsyntenin 1 [Source:HGNC Symbol;Acc:17447]	22883	13.7065	31.0757	21.9654	22.3512	18.4257	30.4022	39.0911	15.3525
ENSG00000178585	ENSG00000178585	CTNNBIP1	catenin, beta interacting protein 1 [Source:HGNC Symbol;Acc:16913]	56998	5.34737	17.9031	2.86889	4.66906	20.3399	3.90578	5.90074	1.19083
ENSG00000162441	ENSG00000162441	LZIC	leucine zipper and CTNNBIP1 domain containing [Source:HGNC Symbol;Acc:17497]	84328	10.4133	19.1495	12.096	17.9372	15.2131	23.6826	18.6474	18.7736
ENSG00000173614	ENSG00000173614	NMNAT1	nicotinamide nucleotide adenylyltransferase 1 [Source:HGNC Symbol;Acc:17877]	64802	0.758281	3.12462	1.79499	2.73949	1.00612	2.88732	2.48825	1.85503
ENSG00000162444	ENSG00000162444	RBP7	retinol binding protein 7, cellular [Source:HGNC Symbol;Acc:30316]	116362	2.4096	5.60679	0.747129	1.09144	2.49446	4.94701	0.211892	0.171246
ENSG00000130939	ENSG00000130939	UBE4B	ubiquitination factor E4B [Source:HGNC Symbol;Acc:12500]	10277	5.39796	11.2165	7.11483	9.68969	10.3167	14.3383	13.9748	10.2489
ENSG00000054523	ENSG00000054523	KIF1B	kinesin family member 1B [Source:HGNC Symbol;Acc:16636]	23095	2.92667	14.3024	8.43666	7.59258	7.18003	10.5968	11.4095	5.94727
ENSG00000142657	ENSG00000142657	PGD	phosphogluconate dehydrogenase [Source:HGNC Symbol;Acc:8891]	5226	41.9715	81.046	90.5137	86.8887	51.713	35.6595	51.7442	513.973
ENSG00000175279	ENSG00000175279	APITD1	apoptosis-inducing, TAF9-like domain 1 [Source:HGNC Symbol;Acc:23163]	100526739	0.64659	0.699496	0.491255	1.04292	0.47184	2.88409	2.46647	1.45361
ENSG00000160049	ENSG00000160049	DFFA	DNA fragmentation factor, 45kDa, alpha polypeptide [Source:HGNC Symbol;Acc:2772]	1676	5.38618	11.7307	13.441	10.6571	9.2849	21.5515	15.5522	17.8051
ENSG00000142655	ENSG00000142655	PEX14	peroxisomal biogenesis factor 14 [Source:HGNC Symbol;Acc:8856]	5195	3.17888	6.01405	5.76012	5.0126	5.19521	9.45568	7.47724	5.49731
ENSG00000130940	ENSG00000130940	CASZ1	castor zinc finger 1 [Source:HGNC Symbol;Acc:26002]	54897	0.122846	0.890624	0.771236	1.14642	0.489778	0.333244	0.185078	0.877945
ENSG00000120948	ENSG00000120948	TARDBP	TAR DNA binding protein [Source:HGNC Symbol;Acc:11571]	23435	42.9684	51.6273	67.2607	65.5275	52.1426	66.033	65.8291	50.833
ENSG00000009724	ENSG00000009724	MASP2	mannan-binding lectin serine peptidase 2 [Source:HGNC Symbol;Acc:6902]	10747	1.57778	6.66709	0.0275134	0.636224	0.188118	0	0.0160937	0.0751492
ENSG00000116649	ENSG00000116649	SRM	spermidine synthase [Source:HGNC Symbol;Acc:11296]	6723	23.4489	34.104	57.0317	44.6208	19.923	77.2892	55.402	74.2393
ENSG00000171824	ENSG00000171824	EXOSC10	exosome component 10 [Source:HGNC Symbol;Acc:9138]	5394	8.97154	15.4609	19.5858	19.5603	12.8419	26.7809	26.8051	17.8439
ENSG00000198793	ENSG00000198793	MTOR	mechanistic target of rapamycin (serine/threonine kinase) [Source:HGNC Symbol;Acc:3942]	2475	5.46875	13.6741	8.81372	8.72629	13.9948	16.8284	13.8854	11.7769
ENSG00000120942	ENSG00000120942	UBIAD1	UbiA prenyltransferase domain containing 1 [Source:HGNC Symbol;Acc:30791]	29914	2.46062	8.14064	5.161	4.25752	6.06948	7.47831	5.48806	8.28797
ENSG00000116661	ENSG00000116661	FBXO2	F-box protein 2 [Source:HGNC Symbol;Acc:13581]	26232	5.81072	21.9602	0.777057	28.7068	6.65958	1.57576	0.127074	2.50689
ENSG00000132879	ENSG00000132879	FBXO44	F-box protein 44 [Source:HGNC Symbol;Acc:24847]	93611	2.65104	5.35711	2.12232	6.60248	2.72728	7.68438	0.743565	4.59844
ENSG00000116663	ENSG00000116663	FBXO6	F-box protein 6 [Source:HGNC Symbol;Acc:13585]	26270	4.95901	3.00958	1.74374	5.03714	2.1574	1.41397	0.151109	4.95275
ENSG00000116670	ENSG00000116670	MAD2L2	MAD2 mitotic arrest deficient-like 2 (yeast) [Source:HGNC Symbol;Acc:6764]	10459	3.60809	7.53479	4.63581	9.78454	3.83553	12.3792	8.28082	6.69791
ENSG00000162490	ENSG00000162490	DRAXIN	dorsal inhibitory axon guidance protein [Source:HGNC Symbol;Acc:25054]	374946	0.00386879	0.00353308	0.664724	0.221527	0.0124412	0.00690264	0.0217307	0.00334519
ENSG00000177674	ENSG00000177674	AGTRAP	angiotensin II receptor-associated protein [Source:HGNC Symbol;Acc:13539]	57085	2.93196	9.05671	6.93441	8.21473	5.32468	11.9629	10.7322	8.44377
ENSG00000177000	ENSG00000177000	MTHFR	methylenetetrahydrofolate reductase (NAD(P)H) [Source:HGNC Symbol;Acc:7436]	4524	1.3495	1.08756	1.51152	1.66281	2.68211	2.24641	2.05409	1.80201
ENSG00000011021	ENSG00000011021	CLCN6	chloride channel, voltage-sensitive 6 [Source:HGNC Symbol;Acc:2024]	1185	3.36054	7.9061	5.28816	5.58689	4.72299	3.3036	4.2668	2.82006
ENSG00000120937	ENSG00000120937	NPPB	natriuretic peptide B [Source:HGNC Symbol;Acc:7940]	4879	0.368561	0.224386	111.314	8.98314	0.13169	0	0.78864	0
ENSG00000116685	ENSG00000116685	KIAA2013	KIAA2013 [Source:HGNC Symbol;Acc:28513]	101930060	12.0316	33.5876	11.7013	11.764	12.897	13.3297	17.2861	23.5177
ENSG00000083444	ENSG00000083444	PLOD1	procollagen-lysine, 2-oxoglutarate 5-dioxygenase 1 [Source:HGNC Symbol;Acc:9081]	5351	14.6535	56.328	23.9416	22.4851	35.8614	14.5067	23.9236	20.7953
ENSG00000116688	ENSG00000116688	MFN2	mitofusin 2 [Source:HGNC Symbol;Acc:16877]	9927	13.9672	29.1637	23.5836	21.3209	17.4773	46.3682	45.252	31.388
ENSG00000116691	ENSG00000116691	MIIP	migration and invasion inhibitory protein [Source:HGNC Symbol;Acc:25715]	60672	3.34473	5.48337	7.51469	6.08552	3.96868	6.14737	5.76386	6.6378
ENSG00000120949	ENSG00000120949	TNFRSF8	tumor necrosis factor receptor superfamily, member 8 [Source:HGNC Symbol;Acc:11923]	943	0	0	0.297249	0.0551851	0.00611242	0	0.00610081	0.124907
ENSG00000028137	ENSG00000028137	TNFRSF1B	tumor necrosis factor receptor superfamily, member 1B [Source:HGNC Symbol;Acc:11917]	7133	0.030186	0.0137833	0.00776418	0.066947	0.012134	0.0942506	0.357272	3.56927
ENSG00000048707	ENSG00000048707	VPS13D	vacuolar protein sorting 13 homolog D (S. cerevisiae) [Source:HGNC Symbol;Acc:23595]	55187	2.1232	3.40084	2.53654	3.74569	2.73447	4.94831	3.80417	12.1094
ENSG00000162496	ENSG00000162496	DHRS3	dehydrogenase/reductase (SDR family) member 3 [Source:HGNC Symbol;Acc:17693]	9249	12.7362	15.0579	4.8332	15.411	10.5928	13.5825	1.20144	17.7041
ENSG00000116731	ENSG00000116731	PRDM2	PR domain containing 2, with ZNF domain [Source:HGNC Symbol;Acc:9347]	7799	1.86553	2.15987	7.57299	4.71708	3.53507	3.795	3.71416	2.45895
ENSG00000189337	ENSG00000189337	KAZN	kazrin, periplakin interacting protein [Source:HGNC Symbol;Acc:29173]	23254	0.0831655	5.67565	1.18865	0.842922	0.0686676	0	0.0198397	0.00583054
ENSG00000171729	ENSG00000171729	TMEM51	transmembrane protein 51 [Source:HGNC Symbol;Acc:25488]	55092	7.56179	6.34947	9.43771	23.9742	6.64027	7.01746	12.1456	2.44641
ENSG00000142634	ENSG00000142634	EFHD2	EF-hand domain family, member D2 [Source:HGNC Symbol;Acc:28670]	79180	2.7286	13.9461	32.9945	11.0934	11.8349	23.1396	29.8058	12.2529
ENSG00000132906	ENSG00000132906	CASP9	caspase 9, apoptosis-related cysteine peptidase [Source:HGNC Symbol;Acc:1511]	842	0.690411	1.83732	1.57604	2.23156	1.76056	1.6697	2.68343	2.10806
ENSG00000116138	ENSG00000116138	DNAJC16	DnaJ (Hsp40) homolog, subfamily C, member 16 [Source:HGNC Symbol;Acc:29157]	23341	2.38632	3.74929	3.15517	2.74358	3.44471	4.15994	3.97879	1.34305
ENSG00000116771	ENSG00000116771	AGMAT	agmatine ureohydrolase (agmatinase) [Source:HGNC Symbol;Acc:18407]	79814	48.7235	72.5882	1.80118	35.5539	36.3653	0.0507068	0.0638535	39.7801
ENSG00000197312	ENSG00000197312	DDI2	DNA-damage inducible 1 homolog 2 (S. cerevisiae) [Source:HGNC Symbol;Acc:24578]	84301	6.14958	10.0022	10.9288	8.33446	7.04876	6.38222	5.29344	4.91638
ENSG00000116786	ENSG00000116786	PLEKHM2	pleckstrin homology domain containing, family M (with RUN domain) member 2 [Source:HGNC Symbol;Acc:29131]	23207	7.10848	13.7641	20.6637	10.9208	9.46744	27.8875	23.7398	11.333
ENSG00000162461	ENSG00000162461	SLC25A34	solute carrier family 25, member 34 [Source:HGNC Symbol;Acc:27653]	284723	0.142323	0.0649866	0.668079	0.150649	0.257445	0.0872887	0.242681	0.199975
ENSG00000162460	ENSG00000162460	TMEM82	transmembrane protein 82 [Source:HGNC Symbol;Acc:32350]	388595	2.03802	0.785451	0.115421	1.85473	0.0450952	0	0	0.177837
ENSG00000162458	ENSG00000162458	FBLIM1	filamin binding LIM protein 1 [Source:HGNC Symbol;Acc:24686]	54751	6.43009	6.1583	30.8768	6.77984	21.9471	9.64999	15.0001	19.1442
ENSG00000065526	ENSG00000065526	SPEN	spen family transcriptional repressor [Source:HGNC Symbol;Acc:17575]	23013	6.56096	9.2071	11.4483	9.97566	8.37688	9.09511	10.0867	8.77847
ENSG00000116809	ENSG00000116809	ZBTB17	zinc finger and BTB domain containing 17 [Source:HGNC Symbol;Acc:12936]	7709	2.21865	3.1708	3.38604	3.47587	5.41029	5.77029	6.14762	3.72084
ENSG00000183888	ENSG00000183888	C1orf64	chromosome 1 open reading frame 64 [Source:HGNC Symbol;Acc:28339]	149563	1.73944	7.16533	0.606158	2.26261	5.40569	0	0	0
ENSG00000185519	ENSG00000185519	FAM131C	family with sequence similarity 131, member C [Source:HGNC Symbol;Acc:26717]	348487	0.0334158	0.0457743	0.0515695	0.0134746	0.953689	0.35772	0.093847	0.158913
ENSG00000142627	ENSG00000142627	EPHA2	EPH receptor A2 [Source:HGNC Symbol;Acc:3386]	1969	6.12957	19.5825	48.4192	7.62171	11.5807	41.8676	39.918	9.42419
ENSG00000142632	ENSG00000142632	ARHGEF19	Rho guanine nucleotide exchange factor (GEF) 19 [Source:HGNC Symbol;Acc:26604]	128272	0.728527	1.17122	1.72551	0.195847	1.61066	1.13735	0.809891	1.01707
ENSG00000204377	ENSG00000204377	C1orf134	chromosome 1 open reading frame 134 [Source:HGNC Symbol;Acc:32021]	NA	0.225557	0.205984	2.32063	1.54621	1.08801	5.83531	4.25328	1.36521
ENSG00000132881	ENSG00000132881	RSG1	REM2 and RAB-like small GTPase 1 [Source:HGNC Symbol;Acc:28127]	79363	0.367898	0.302377	0.719169	0.801095	0.310559	2.93739	2.00742	0.620309
ENSG00000037637	ENSG00000037637	FBXO42	F-box protein 42 [Source:HGNC Symbol;Acc:29249]	54455	1.58804	2.48158	3.80796	2.55888	2.42114	4.1823	4.4574	2.03505
ENSG00000055070	ENSG00000055070	SZRD1	SUZ RNA binding domain containing 1 [Source:HGNC Symbol;Acc:30232]	26099	16.3085	20.7818	34.7035	31.085	21.0288	55.4282	53.176	27.9283
ENSG00000187144	ENSG00000187144	SPATA21	spermatogenesis associated 21 [Source:HGNC Symbol;Acc:28026]	374955	0.460424	1.43997	0.0129782	0.310283	0.147048	0	0.00506099	0
ENSG00000157191	ENSG00000157191	NECAP2	NECAP endocytosis associated 2 [Source:HGNC Symbol;Acc:25528]	55707	3.43557	8.0584	8.65783	8.073	6.7324	8.83424	8.84051	5.11015
ENSG00000219481	ENSG00000219481	NBPF1	neuroblastoma breakpoint family, member 1 [Source:HGNC Symbol;Acc:26088]	284565	3.01376	8.93896	6.59646	4.85732	1.79987	6.98402	6.01867	3.41884
ENSG00000058453	ENSG00000058453	CROCC	ciliary rootlet coiled-coil, rootletin [Source:HGNC Symbol;Acc:21299]	9696	0.563853	0.49152	0.474642	0.979232	0.911766	0.780237	0.544992	0.567876
ENSG00000117122	ENSG00000117122	MFAP2	microfibrillar-associated protein 2 [Source:HGNC Symbol;Acc:7033]	4237	4.68957	0.311626	4.56403	3.01147	15.8801	5.46207	0.109526	0.885162
ENSG00000159363	ENSG00000159363	ATP13A2	ATPase type 13A2 [Source:HGNC Symbol;Acc:30213]	23400	3.41929	7.85587	16.1646	7.1034	4.22777	9.32473	8.05745	4.85582
ENSG00000117118	ENSG00000117118	SDHB	succinate dehydrogenase complex, subunit B, iron sulfur (Ip) [Source:HGNC Symbol;Acc:10681]	6390	14.2678	29.222	19.2755	29.7535	18.0967	65.1548	54.6038	46.1832
ENSG00000117115	ENSG00000117115	PADI2	peptidyl arginine deiminase, type II [Source:HGNC Symbol;Acc:18341]	11240	0.241491	0.00432423	0.0194868	0.332233	0.0114203	30.8448	0.379954	0.0327541
ENSG00000142623	ENSG00000142623	PADI1	peptidyl arginine deiminase, type I [Source:HGNC Symbol;Acc:18367]	29943	0	0	0.02311	0.00905759	0.00451457	3.69205	0.806573	0
ENSG00000142619	ENSG00000142619	PADI3	peptidyl arginine deiminase, type III [Source:HGNC Symbol;Acc:18337]	51702	0	0.00813861	0.0641829	0.122184	0.0071647	0.87453	5.00576	0.0154116
ENSG00000179051	ENSG00000179051	RCC2	regulator of chromosome condensation 2 [Source:HGNC Symbol;Acc:30297]	55920	27.0839	25.7716	49.749	55.2841	45.0818	41.846	39.0877	27.3849
ENSG00000074964	ENSG00000074964	ARHGEF10L	Rho guanine nucleotide exchange factor (GEF) 10-like [Source:HGNC Symbol;Acc:25540]	55160	7.45725	10.7593	1.09552	3.77963	14.5819	0.717275	0.964853	2.48337
ENSG00000117148	ENSG00000117148	ACTL8	actin-like 8 [Source:HGNC Symbol;Acc:24018]	81569	0.0305429	0.278926	0.0471358	0.0738965	0.0368322	0.0272471	0.122541	3.64447
ENSG00000179023	ENSG00000179023	KLHDC7A	kelch domain containing 7A [Source:HGNC Symbol;Acc:26791]	127707	1.3943	0.908776	0.185099	1.20156	0.00451993	0.105326	0.0225567	0.247926
ENSG00000159423	ENSG00000159423	ALDH4A1	aldehyde dehydrogenase 4 family, member A1 [Source:HGNC Symbol;Acc:406]	8659	15.1543	32.6132	2.19676	3.95991	19.663	2.75057	2.35038	4.84544
ENSG00000169991	ENSG00000169991	IFFO2	intermediate filament family orphan 2 [Source:HGNC Symbol;Acc:27006]	126917	2.92101	4.32008	22.3552	3.85214	1.49171	5.30176	5.71963	3.93943
ENSG00000127481	ENSG00000127481	UBR4	ubiquitin protein ligase E3 component n-recognin 4 [Source:HGNC Symbol;Acc:30313]	23352	10.8364	18.2755	16.1302	13.4718	19.6007	18.8916	20.4833	12.9879
ENSG00000127463	ENSG00000127463	EMC1	ER membrane protein complex subunit 1 [Source:HGNC Symbol;Acc:28957]	23065	6.47392	13.752	8.65392	11.2298	9.23369	13.2385	12.5758	5.68543
ENSG00000053372	ENSG00000053372	MRTO4	mRNA turnover 4 homolog (S. cerevisiae) [Source:HGNC Symbol;Acc:18477]	51154	14.2403	22.9742	43.0724	31.026	18.1685	64.7401	50.1836	28.6839
ENSG00000162482	ENSG00000162482	AKR7A3	aldo-keto reductase family 7, member A3 (aflatoxin aldehyde reductase) [Source:HGNC Symbol;Acc:390]	22977	0.18282	0.379445	0.27359	0.522742	0.133615	0.252051	0.360076	9.2978
ENSG00000053371	ENSG00000053371	AKR7A2	aldo-keto reductase family 7, member A2 (aflatoxin aldehyde reductase) [Source:HGNC Symbol;Acc:389]	8574	8.37764	23.9284	9.63719	17.7468	11.3536	15.0184	18.0544	11.1348
ENSG00000040487	ENSG00000040487	PQLC2	PQ loop repeat containing 2 [Source:HGNC Symbol;Acc:26001]	54896	5.94643	6.80254	6.21593	8.17483	4.62749	9.29751	8.33743	5.23314
ENSG00000077549	ENSG00000077549	CAPZB	capping protein (actin filament) muscle Z-line, beta [Source:HGNC Symbol;Acc:1491]	832	30.3415	51.6393	79.3583	64.2175	48.1088	88.9849	112.003	35.7508
ENSG00000173436	ENSG00000173436	MINOS1	mitochondrial inner membrane organizing system 1 [Source:HGNC Symbol;Acc:32068]	440574	0.871115	1.52144	1.44519	1.74756	1.93028	2.34106	2.40281	1.40758
ENSG00000158747	ENSG00000158747	NBL1	neuroblastoma 1, DAN family BMP antagonist [Source:HGNC Symbol;Acc:7650]	100532736	0.574808	0.269964	0.675872	0.476815	0.514927	1.45777	0.14496	0.70292
ENSG00000162542	ENSG00000162542	TMCO4	transmembrane and coiled-coil domains 4 [Source:HGNC Symbol;Acc:27393]	255104	1.40208	1.30602	2.19985	2.81556	1.82606	1.97624	1.6482	2.43071
ENSG00000169914	ENSG00000169914	OTUD3	OTU domain containing 3 [Source:HGNC Symbol;Acc:29038]	23252	3.31785	4.16522	12.0425	10.6184	2.27233	5.56374	4.64724	2.20427
ENSG00000188784	ENSG00000188784	PLA2G2E	phospholipase A2, group IIE [Source:HGNC Symbol;Acc:13414]	30814	2.7153	0	0.0744966	0.116791	0	0	0	0
ENSG00000188257	ENSG00000188257	PLA2G2A	phospholipase A2, group IIA (platelets, synovial fluid) [Source:HGNC Symbol;Acc:9031]	5320	5.44691	43.0893	6.4349	13.6496	0.0138139	0	0	0.0445716
ENSG00000162545	ENSG00000162545	CAMK2N1	calcium/calmodulin-dependent protein kinase II inhibitor 1 [Source:HGNC Symbol;Acc:24190]	55450	24.9532	61.6942	3.82411	26.8995	3.82697	0.12604	4.40399	28.812
ENSG00000090432	ENSG00000090432	MUL1	mitochondrial E3 ubiquitin protein ligase 1 [Source:HGNC Symbol;Acc:25762]	79594	9.33338	12.114	13.2636	8.2987	8.5165	11.969	11.159	11.3286
ENSG00000183114	ENSG00000183114	FAM43B	family with sequence similarity 43, member B [Source:HGNC Symbol;Acc:31791]	163933	1.09012	0.894966	0	0.692669	0.0265574	0.166993	0	0.0476052
ENSG00000158825	ENSG00000158825	CDA	cytidine deaminase [Source:HGNC Symbol;Acc:1712]	978	0.442681	4.01573	0.880537	2.7371	0.0237261	0.0526551	0.805155	16.7653
ENSG00000158828	ENSG00000158828	PINK1	PTEN induced putative kinase 1 [Source:HGNC Symbol;Acc:14581]	65018	2.93839	5.18436	2.85385	5.73954	3.10407	8.07367	8.84182	6.40768
ENSG00000244038	ENSG00000244038	DDOST	dolichyl-diphosphooligosaccharide--protein glycosyltransferase subunit (non-catalytic) [Source:HGNC Symbol;Acc:2728]	1650	61.8568	118.414	107.829	141.799	115.694	89.2963	92.2257	63.3368
ENSG00000117245	ENSG00000117245	KIF17	kinesin family member 17 [Source:HGNC Symbol;Acc:19167]	57576	0.0445058	0.650302	0.961581	0.174337	0.485589	0.204189	0.0918315	0.368332
ENSG00000189410	ENSG00000189410	SH2D5	SH2 domain containing 5 [Source:HGNC Symbol;Acc:28819]	400745	0.494766	1.84254	3.39138	0.616665	2.26261	6.2538	3.03686	2.57239
ENSG00000127483	ENSG00000127483	HP1BP3	heterochromatin protein 1, binding protein 3 [Source:HGNC Symbol;Acc:24973]	50809	16.3181	29.9437	22.1048	31.282	26.0228	42.1387	43.1735	15.3281
ENSG00000075151	ENSG00000075151	EIF4G3	eukaryotic translation initiation factor 4 gamma, 3 [Source:HGNC Symbol;Acc:3298]	8672	5.39619	13.9853	8.76882	11.4725	19.5959	19.8323	16.1761	7.8755
ENSG00000117298	ENSG00000117298	ECE1	endothelin converting enzyme 1 [Source:HGNC Symbol;Acc:3146]	1889	3.42685	10.6424	11.4666	12.0453	10.5042	21.0889	31.0321	4.96211
ENSG00000142794	ENSG00000142794	NBPF3	neuroblastoma breakpoint family, member 3 [Source:HGNC Symbol;Acc:25076]	84224	0.279529	1.15444	1.14607	0.514797	1.24773	2.32989	2.59115	0.162334
ENSG00000162551	ENSG00000162551	ALPL	alkaline phosphatase, liver/bone/kidney [Source:HGNC Symbol;Acc:438]	249	0.0188588	0.930005	11.4767	1.77947	2.83518	0.185061	0.711232	0.260903
ENSG00000076864	ENSG00000076864	RAP1GAP	RAP1 GTPase activating protein [Source:HGNC Symbol;Acc:9858]	5909	3.31987	8.16289	0.450243	1.21295	9.04628	0.183981	0.048435	24.2954
ENSG00000090686	ENSG00000090686	USP48	ubiquitin specific peptidase 48 [Source:HGNC Symbol;Acc:18533]	84196	3.55813	11.8196	8.65467	7.85809	9.90724	9.37038	11.1659	6.26442
ENSG00000142798	ENSG00000142798	HSPG2	heparan sulfate proteoglycan 2 [Source:HGNC Symbol;Acc:5273]	3339	6.53082	10.8222	10.6175	12.7348	18.5237	2.32843	8.11328	0.774962
ENSG00000070831	ENSG00000070831	CDC42	cell division cycle 42 [Source:HGNC Symbol;Acc:1736]	998	36.7578	60.8611	107.353	79.2895	64.2253	96.4599	102.681	60.2943
ENSG00000184677	ENSG00000184677	ZBTB40	zinc finger and BTB domain containing 40 [Source:HGNC Symbol;Acc:29045]	9923	6.64675	5.99205	9.61874	7.38433	5.69173	6.68516	7.39534	6.08333
ENSG00000133216	ENSG00000133216	EPHB2	EPH receptor B2 [Source:HGNC Symbol;Acc:3393]	2048	3.06566	0.0122791	1.48482	2.94229	0.00720651	23.5022	23.9305	0.0852584
ENSG00000004487	ENSG00000004487	KDM1A	lysine (K)-specific demethylase 1A [Source:HGNC Symbol;Acc:29079]	23028	20.4372	35.2121	32.7882	40.0757	31.0907	30.2407	34.4522	20.0533
ENSG00000169641	ENSG00000169641	LUZP1	leucine zipper protein 1 [Source:HGNC Symbol;Acc:14985]	7798	5.18268	6.18803	15.2069	10.7435	4.60765	11.3295	15.4499	6.53266
ENSG00000179546	ENSG00000179546	HTR1D	5-hydroxytryptamine (serotonin) receptor 1D, G protein-coupled [Source:HGNC Symbol;Acc:5289]	3352	7.52151	0.0273296	3.40739	5.93722	0	0.275871	0.664374	0.595153
ENSG00000125944	ENSG00000125944	HNRNPR	heterogeneous nuclear ribonucleoprotein R [Source:HGNC Symbol;Acc:5047]	10236	25.1968	40.2952	37.3554	46.419	29.9956	50.9727	58.1371	26.3355
ENSG00000125945	ENSG00000125945	ZNF436	zinc finger protein 436 [Source:HGNC Symbol;Acc:20814]	80818	1.61125	3.26789	3.42198	2.72413	2.01327	5.43205	5.52467	2.62411
ENSG00000249087	ENSG00000249087	C1orf213	chromosome 1 open reading frame 213 [Source:HGNC Symbol;Acc:25122]	148898	0.567332	0.83092	0.947131	0.526604	0.292595	0.974029	1.3743	0.397994
ENSG00000204219	ENSG00000204219	TCEA3	transcription elongation factor A (SII), 3 [Source:HGNC Symbol;Acc:11615]	6920	15.5886	23.3845	1.75523	24.7395	7.22173	0.0504904	0.519029	6.43882
ENSG00000088280	ENSG00000088280	ASAP3	ArfGAP with SH3 domain, ankyrin repeat and PH domain 3 [Source:HGNC Symbol;Acc:14987]	55616	3.7149	8.62186	2.96034	5.16027	2.3178	2.97349	1.83335	1.81791
ENSG00000007968	ENSG00000007968	E2F2	E2F transcription factor 2 [Source:HGNC Symbol;Acc:3114]	1870	1.05723	3.37207	0.342927	1.90267	2.53311	8.10733	2.39457	4.22397
ENSG00000117318	ENSG00000117318	ID3	inhibitor of DNA binding 3, dominant negative helix-loop-helix protein [Source:HGNC Symbol;Acc:5362]	3399	5.34558	15.064	24.0981	55.9422	21.0809	118.358	33.6171	88.3398
ENSG00000142676	ENSG00000142676	RPL11	ribosomal protein L11 [Source:HGNC Symbol;Acc:10301]	6135	211.17	394.104	424.089	472.5	289.679	401.571	332.627	249.139
ENSG00000011007	ENSG00000011007	TCEB3	transcription elongation factor B (SIII), polypeptide 3 (110kDa, elongin A) [Source:HGNC Symbol;Acc:11620]	6924	9.27305	13.2924	22.2757	14.0047	13.5835	27.5403	29.0232	17.5175
ENSG00000057757	ENSG00000057757	PITHD1	PITH (C-terminal proteasome-interacting domain of thioredoxin-like) domain containing 1 [Source:HGNC Symbol;Acc:25022]	57095	7.83959	11.8847	22.3513	16.776	13.4309	15.6342	13.781	18.0987
ENSG00000011009	ENSG00000011009	LYPLA2	lysophospholipase II [Source:HGNC Symbol;Acc:6738]	11313	20.4868	30.4215	36.2037	29.3496	35.0735	16.1749	20.4683	23.2198
ENSG00000117308	ENSG00000117308	GALE	UDP-galactose-4-epimerase [Source:HGNC Symbol;Acc:4116]	2582	9.5141	15.054	9.44106	10.2112	7.53327	10.4042	14.7381	6.09529
ENSG00000117305	ENSG00000117305	HMGCL	3-hydroxymethyl-3-methylglutaryl-CoA lyase [Source:HGNC Symbol;Acc:5005]	3155	1.85349	5.22934	1.36949	4.24944	4.02206	2.51831	2.32159	3.01852
ENSG00000179163	ENSG00000179163	FUCA1	fucosidase, alpha-L- 1, tissue [Source:HGNC Symbol;Acc:4006]	2517	6.78918	20.5908	7.98491	17.165	9.40941	7.14652	7.67588	9.61583
ENSG00000189266	ENSG00000189266	PNRC2	proline-rich nuclear receptor coactivator 2 [Source:HGNC Symbol;Acc:23158]	55629	2.87083	2.18645	1.9957	3.87963	3.81398	3.49054	4.26034	2.10852
ENSG00000188529	ENSG00000188529	SRSF10	serine/arginine-rich splicing factor 10 [Source:HGNC Symbol;Acc:16713]	100996657	0.613921	1.0026	0.674308	1.12404	1.07605	1.15949	1.35582	0.643218
ENSG00000142661	ENSG00000142661	MYOM3	myomesin 3 [Source:HGNC Symbol;Acc:26679]	127294	0.136475	6.75231	0.0405633	2.87634	0.00731456	0.00541104	0.0267691	0.0183563
ENSG00000142677	ENSG00000142677	IL22RA1	interleukin 22 receptor, alpha 1 [Source:HGNC Symbol;Acc:13700]	58985	0.944629	7.24449	0.637468	5.16893	3.56034	1.42262	0.912845	5.45401
ENSG00000185436	ENSG00000185436	IFNLR1	interferon, lambda receptor 1 [Source:HGNC Symbol;Acc:18584]	163702	0.877485	1.27055	2.06099	2.41633	2.83108	0.2163	0.0046323	0.893502
ENSG00000158055	ENSG00000158055	GRHL3	grainyhead-like 3 (Drosophila) [Source:HGNC Symbol;Acc:25839]	57822	0.115412	0.0197619	4.42309	0.668991	0	0	0	0
ENSG00000001460	ENSG00000001460	STPG1	sperm-tail PG-rich repeat containing 1 [Source:HGNC Symbol;Acc:28070]	90529	0.0767751	0.509082	1.01313	0.41727	0.585026	2.05769	1.66335	1.69713
ENSG00000001461	ENSG00000001461	NIPAL3	NIPA-like domain containing 3 [Source:HGNC Symbol;Acc:25233]	57185	0.444254	1.26403	1.74432	0.97004	1.96314	2.80117	3.91155	2.60006
ENSG00000117602	ENSG00000117602	RCAN3	RCAN family member 3 [Source:HGNC Symbol;Acc:3042]	11123	1.18349	4.1033	6.2561	4.21608	2.17196	7.02279	6.20878	5.18364
ENSG00000184454	ENSG00000184454	NCMAP	noncompact myelin associated protein [Source:HGNC Symbol;Acc:29332]	400746	0.572264	2.14709	0.15606	0.194616	0.532128	0.0123015	0	0.828665
ENSG00000133226	ENSG00000133226	SRRM1	serine/arginine repetitive matrix 1 [Source:HGNC Symbol;Acc:16638]	10250	20.8802	12.9421	19.6568	16.0649	15.6536	14.6633	17.4163	10.0485
ENSG00000169504	ENSG00000169504	CLIC4	chloride intracellular channel 4 [Source:HGNC Symbol;Acc:13518]	25932	23.596	55.4764	66.7477	47.5028	35.566	64.9036	100.123	30.0298
ENSG00000020633	ENSG00000020633	RUNX3	runt-related transcription factor 3 [Source:HGNC Symbol;Acc:10473]	864	0.00617158	0.157809	0.0190488	0.0099545	0	0.242248	0.391223	0
ENSG00000117614	ENSG00000117614	SYF2	SYF2 pre-mRNA-splicing factor [Source:HGNC Symbol;Acc:19824]	25949	11.5958	10.7436	9.52683	11.807	8.22401	8.26055	8.48583	9.56701
ENSG00000117616	ENSG00000117616	C1orf63	chromosome 1 open reading frame 63 [Source:HGNC Symbol;Acc:25234]	101928189	6.46178	4.76053	9.86267	6.01639	3.15993	4.75097	6.75364	3.99089
ENSG00000183726	ENSG00000183726	TMEM50A	transmembrane protein 50A [Source:HGNC Symbol;Acc:30590]	23585	22.7194	22.0799	25.2355	25.9651	12.9853	46.5655	41.6439	15.6811
ENSG00000204178	ENSG00000204178	TMEM57	transmembrane protein 57 [Source:HGNC Symbol;Acc:25572]	55219	14.1668	11.7057	7.1764	7.37054	13.8655	7.18776	10.9278	5.51351
ENSG00000157978	ENSG00000157978	LDLRAP1	low density lipoprotein receptor adaptor protein 1 [Source:HGNC Symbol;Acc:18640]	26119	4.93416	4.52043	3.09357	4.87113	1.76961	5.29429	3.11417	3.25101
ENSG00000162430	ENSG00000162430	SEPN1	selenoprotein N, 1 [Source:HGNC Symbol;Acc:15999]	57190	11.3783	10.0622	15.655	21.1679	9.27677	21.0925	17.889	4.93588
ENSG00000117640	ENSG00000117640	MTFR1L	mitochondrial fission regulator 1-like [Source:HGNC Symbol;Acc:28836]	56181	8.66384	5.01141	2.44839	3.9803	2.72246	6.20758	5.89334	3.152
ENSG00000127423	ENSG00000127423	AUNIP	aurora kinase A and ninein interacting protein [Source:HGNC Symbol;Acc:28363]	79000	3.93919	3.8291	6.34029	6.5194	1.45716	9.02245	6.45749	3.4792
ENSG00000182749	ENSG00000182749	PAQR7	progestin and adipoQ receptor family member VII [Source:HGNC Symbol;Acc:23146]	164091	12.6111	8.65921	15.7241	7.41762	1.98198	16.4486	7.48402	0.48447
ENSG00000117632	ENSG00000117632	STMN1	stathmin 1 [Source:HGNC Symbol;Acc:6510]	3925	33.1319	37.3869	19.8482	46.5946	48.3532	96.5948	115.882	21.4182
ENSG00000158006	ENSG00000158006	PAFAH2	platelet-activating factor acetylhydrolase 2, 40kDa [Source:HGNC Symbol;Acc:8579]	5051	7.80349	3.78313	3.3624	4.23143	3.77726	6.6375	5.53619	2.8066
ENSG00000158008	ENSG00000158008	EXTL1	exostosin-like glycosyltransferase 1 [Source:HGNC Symbol;Acc:3515]	2134	0.620144	0.0400437	0.0386686	0.0202074	0.120863	0	0	0
ENSG00000175087	ENSG00000175087	PDIK1L	PDLIM1 interacting kinase 1 like [Source:HGNC Symbol;Acc:18981]	149420	2.96318	1.82888	0.97531	1.41764	1.27692	2.3354	2.48349	1.30821
ENSG00000197245	ENSG00000197245	FAM110D	family with sequence similarity 110, member D [Source:HGNC Symbol;Acc:25860]	79927	0.0932419	0	0.0383726	1.11292	0.0299846	0	0.104747	0
ENSG00000142684	ENSG00000142684	ZNF593	zinc finger protein 593 [Source:HGNC Symbol;Acc:30943]	51042	7.41016	6.40889	10.4044	8.46033	5.54852	8.74926	6.12093	8.04051
ENSG00000142675	ENSG00000142675	CNKSR1	connector enhancer of kinase suppressor of Ras 1 [Source:HGNC Symbol;Acc:19700]	10256	0.13356	2.49718	6.89232	5.0115	3.67335	0.0815222	0.0733274	0.054703
ENSG00000130695	ENSG00000130695	CEP85	centrosomal protein 85kDa [Source:HGNC Symbol;Acc:25309]	64793	7.58423	7.9098	5.10917	7.72917	5.89746	8.49056	9.81339	9.54294
ENSG00000142669	ENSG00000142669	SH3BGRL3	SH3 domain binding glutamic acid-rich protein like 3 [Source:HGNC Symbol;Acc:15568]	83442	20.5327	14.1872	71.2764	25.9205	24.6838	66.104	104.287	46.8007
ENSG00000158062	ENSG00000158062	UBXN11	UBX domain protein 11 [Source:HGNC Symbol;Acc:30600]	91544	3.54043	2.64285	3.84768	4.29267	2.71031	3.9453	5.0031	2.29335
ENSG00000176092	ENSG00000176092	AIM1L	absent in melanoma 1-like [Source:HGNC Symbol;Acc:17295]	55057	10.6043	0.636847	38.3165	6.36946	1.49059	0.0740606	0.137673	0.909254
ENSG00000131914	ENSG00000131914	LIN28A	lin-28 homolog A (C. elegans) [Source:HGNC Symbol;Acc:15986]	79727	17.0464	0.0777067	142.107	82.3138	0.0342039	0.0253028	0.0227593	0.0183936
ENSG00000117682	ENSG00000117682	DHDDS	dehydrodolichyl diphosphate synthase [Source:HGNC Symbol;Acc:20603]	79947	7.84144	4.84667	10.3771	6.94652	4.81381	10.0353	8.38269	8.78263
ENSG00000198830	ENSG00000198830	HMGN2	high mobility group nucleosomal binding domain 2 [Source:HGNC Symbol;Acc:4986]	3151	54.4842	20.3577	47.3969	53.9891	15.0986	61.792	55.0806	33.2809
ENSG00000117676	ENSG00000117676	RPS6KA1	ribosomal protein S6 kinase, 90kDa, polypeptide 1 [Source:HGNC Symbol;Acc:10430]	6195	1.86924	7.58242	11.5737	5.81576	2.64828	2.56378	3.10446	5.50029
ENSG00000117713	ENSG00000117713	ARID1A	AT rich interactive domain 1A (SWI-like) [Source:HGNC Symbol;Acc:11110]	8289	12.9621	11.9244	20.4673	20.0843	15.4126	17.5028	20.659	1.08703
ENSG00000060642	ENSG00000060642	PIGV	phosphatidylinositol glycan anchor biosynthesis, class V [Source:HGNC Symbol;Acc:26031]	55650	1.7647	6.36188	2.33435	3.57832	2.93203	6.45455	4.55153	1.29336
ENSG00000204160	ENSG00000204160	ZDHHC18	zinc finger, DHHC-type containing 18 [Source:HGNC Symbol;Acc:20712]	84243	3.06891	7.6869	12.8019	6.65344	3.54744	10.3074	7.05205	12.861
ENSG00000175793	ENSG00000175793	SFN	stratifin [Source:HGNC Symbol;Acc:10773]	2810	0.734817	36.1777	112.001	29.8224	2.84951	0.154241	0.346842	195.189
ENSG00000142751	ENSG00000142751	GPN2	GPN-loop GTPase 2 [Source:HGNC Symbol;Acc:25513]	54707	5.51393	5.85386	8.17473	5.45501	4.20804	6.26834	6.61839	6.50497
ENSG00000198746	ENSG00000198746	GPATCH3	G patch domain containing 3 [Source:HGNC Symbol;Acc:25720]	63906	5.24974	7.10382	8.02948	8.93116	7.55789	9.10444	8.96819	13.7282
ENSG00000090273	ENSG00000090273	NUDC	nudC nuclear distribution protein [Source:HGNC Symbol;Acc:8045]	10726	24.9671	70.4103	65.3701	49.2432	51.2085	80.197	81.9808	52.2623
ENSG00000131910	ENSG00000131910	NR0B2	nuclear receptor subfamily 0, group B, member 2 [Source:HGNC Symbol;Acc:7961]	8431	1.37675	61.1581	0.0505881	0.277581	24.7852	0	0.0197274	5.10183
ENSG00000175707	ENSG00000175707	C1orf172	chromosome 1 open reading frame 172 [Source:HGNC Symbol;Acc:26624]	126695	0.459668	1.60675	5.93605	5.81634	4.63846	0	0	0.164465
ENSG00000253368	ENSG00000253368	TRNP1	TMF1-regulated nuclear protein 1 [Source:HGNC Symbol;Acc:34348]	388610	16.3962	36.4355	5.3715	9.34904	40.1694	74.033	88.2418	85.5357
ENSG00000158246	ENSG00000158246	FAM46B	family with sequence similarity 46, member B [Source:HGNC Symbol;Acc:28273]	115572	0.288042	0.0767222	21.9423	5.12027	1.10961	7.48397	9.34151	0.332078
ENSG00000090020	ENSG00000090020	SLC9A1	solute carrier family 9, subfamily A (NHE1, cation proton antiporter 1), member 1 [Source:HGNC Symbol;Acc:11071]	6548	0.694566	2.07233	10.3862	5.59002	2.57779	4.80841	5.81382	4.61119
ENSG00000142784	ENSG00000142784	WDTC1	WD and tetratricopeptide repeats 1 [Source:HGNC Symbol;Acc:29175]	23038	2.13269	4.77623	1.74661	3.0929	5.37181	5.52628	6.32161	3.02164
ENSG00000186501	ENSG00000186501	TMEM222	transmembrane protein 222 [Source:HGNC Symbol;Acc:25363]	84065	3.51031	4.49148	6.18096	5.89319	4.16912	8.86034	6.89615	5.92724
ENSG00000142765	ENSG00000142765	SYTL1	synaptotagmin-like 1 [Source:HGNC Symbol;Acc:15584]	84958	0.667809	1.94597	7.03331	4.07014	0.622947	0.0181908	0.0081811	0.0440786
ENSG00000142733	ENSG00000142733	MAP3K6	mitogen-activated protein kinase kinase kinase 6 [Source:HGNC Symbol;Acc:6858]	9064	0.309975	1.04319	1.08668	1.15735	0.816832	2.38632	2.22936	1.81164
ENSG00000181773	ENSG00000181773	GPR3	G protein-coupled receptor 3 [Source:HGNC Symbol;Acc:4484]	2827	0.282186	1.22714	1.20278	0.400969	0.0648177	0.935019	0.787117	0.162663
ENSG00000158195	ENSG00000158195	WASF2	WAS protein family, member 2 [Source:HGNC Symbol;Acc:12733]	10163	9.20419	25.9586	24.3632	21.5368	15.1542	29.9444	28.9669	14.8024
ENSG00000126705	ENSG00000126705	AHDC1	AT hook, DNA binding motif, containing 1 [Source:HGNC Symbol;Acc:25230]	27245	1.37395	1.97275	2.52892	1.58203	2.05273	2.80917	3.94472	0.69014
ENSG00000126709	ENSG00000126709	IFI6	interferon, alpha-inducible protein 6 [Source:HGNC Symbol;Acc:4054]	2537	3.71269	4.32067	21.668	1.13939	23.6935	9.32068	15.0802	4.31817
ENSG00000009780	ENSG00000009780	FAM76A	family with sequence similarity 76, member A [Source:HGNC Symbol;Acc:28530]	199870	0.852463	2.09099	3.64593	2.00566	1.27438	2.65853	2.50435	1.01122
ENSG00000117758	ENSG00000117758	STX12	syntaxin 12 [Source:HGNC Symbol;Acc:11430]	23673	3.63565	7.76056	10.7958	8.41481	5.06154	13.415	13.5726	9.31581
ENSG00000117751	ENSG00000117751	PPP1R8	protein phosphatase 1, regulatory subunit 8 [Source:HGNC Symbol;Acc:9296]	5511	13.5396	25.1899	22.4563	29.5223	16.656	25.4613	24.4875	14.8454
ENSG00000130775	ENSG00000130775	THEMIS2	thymocyte selection associated family member 2 [Source:HGNC Symbol;Acc:16839]	9473	0.381396	0.544922	0.18987	0.515953	0.326403	0.175608	0.212253	0.074466
ENSG00000117748	ENSG00000117748	RPA2	replication protein A2, 32kDa [Source:HGNC Symbol;Acc:10290]	6118	16.4693	16.4414	23.0994	31.7864	13.8968	50.6315	39.1827	25.4623
ENSG00000130768	ENSG00000130768	SMPDL3B	sphingomyelin phosphodiesterase, acid-like 3B [Source:HGNC Symbol;Acc:21416]	27293	3.4168	0.729046	4.13958	20.405	2.38751	0.227896	0.0939525	5.47618
ENSG00000158156	ENSG00000158156	XKR8	XK, Kell blood group complex subunit-related family, member 8 [Source:HGNC Symbol;Acc:25508]	55113	8.83791	2.33709	2.19593	0.384371	3.98157	0	0	3.68204
ENSG00000158161	ENSG00000158161	EYA3	eyes absent homolog 3 (Drosophila) [Source:HGNC Symbol;Acc:3521]	2140	3.36237	5.28448	8.01019	6.69965	7.97556	5.38902	5.35736	3.99897
ENSG00000169403	ENSG00000169403	PTAFR	platelet-activating factor receptor [Source:HGNC Symbol;Acc:9582]	5724	0.0664304	1.02029	0.931999	0.57471	1.35458	0.215499	0.150223	0.130545
ENSG00000126698	ENSG00000126698	DNAJC8	DnaJ (Hsp40) homolog, subfamily C, member 8 [Source:HGNC Symbol;Acc:15470]	22826	23.0825	46.377	45.513	53.6767	49.4096	53.797	52.7684	35.8482
ENSG00000130770	ENSG00000130770	ATPIF1	ATPase inhibitory factor 1 [Source:HGNC Symbol;Acc:871]	93974	16.9244	22.7346	17.9908	26.3299	18.484	18.6989	17.3522	37.551
ENSG00000130766	ENSG00000130766	SESN2	sestrin 2 [Source:HGNC Symbol;Acc:20746]	83667	4.93834	6.43401	26.0898	15.3797	6.58384	2.65796	4.23999	9.4011
ENSG00000130772	ENSG00000130772	MED18	mediator complex subunit 18 [Source:HGNC Symbol;Acc:25944]	100996782	4.77661	8.32536	4.84191	9.23855	7.01193	9.52796	11.5324	7.32219
ENSG00000204138	ENSG00000204138	PHACTR4	phosphatase and actin regulator 4 [Source:HGNC Symbol;Acc:25793]	65979	6.99298	11.606	6.07243	9.1329	10.6923	15.396	16.4488	8.80747
ENSG00000180198	ENSG00000180198	RCC1	regulator of chromosome condensation 1 [Source:HGNC Symbol;Acc:1913]	1104	15.9278	30.4132	28.8488	48.8941	19.3281	33.5437	45.2049	36.8228
ENSG00000180098	ENSG00000180098	TRNAU1AP	tRNA selenocysteine 1 associated protein 1 [Source:HGNC Symbol;Acc:30813]	54952	1.81546	2.81545	3.93941	3.64168	3.19504	7.26739	9.51923	2.92831
ENSG00000120656	ENSG00000120656	TAF12	TAF12 RNA polymerase II, TATA box binding protein (TBP)-associated factor, 20kDa [Source:HGNC Symbol;Acc:11545]	6883	5.4481	5.37516	9.42133	11.8377	6.18867	14.7325	12.5685	10.3258
ENSG00000188060	ENSG00000188060	RAB42	RAB42, member RAS oncogene family [Source:HGNC Symbol;Acc:28702]	115273	0.469323	32.3949	0.0938896	0.273361	1.54068	1.66309	0	0.766522
ENSG00000162419	ENSG00000162419	GMEB1	glucocorticoid modulatory element binding protein 1 [Source:HGNC Symbol;Acc:4370]	10691	1.61043	1.5832	2.54418	1.4975	3.7426	2.70452	4.03207	3.45076
ENSG00000198492	ENSG00000198492	YTHDF2	YTH domain family, member 2 [Source:HGNC Symbol;Acc:31675]	51441	41.7796	21.8111	30.4977	26.3176	26.679	23.9277	22.8344	35.2401
ENSG00000159023	ENSG00000159023	EPB41	erythrocyte membrane protein band 4.1 (elliptocytosis 1, RH-linked) [Source:HGNC Symbol;Acc:3377]	2035	13.6576	22.4473	10.641	13.6104	19.6977	2.63269	4.04495	14.99
ENSG00000253304	ENSG00000253304	TMEM200B	transmembrane protein 200B [Source:HGNC Symbol;Acc:33785]	399474	1.93847	3.63887	2.17166	7.84273	3.26403	0.096072	0.164188	0.577331
ENSG00000116350	ENSG00000116350	SRSF4	serine/arginine-rich splicing factor 4 [Source:HGNC Symbol;Acc:10786]	6429	49.3259	30.5289	33.2739	38.0957	28.0497	24.5954	31.2989	22.1019
ENSG00000116353	ENSG00000116353	MECR	mitochondrial trans-2-enoyl-CoA reductase [Source:HGNC Symbol;Acc:19691]	51102	3.50723	3.83818	4.04826	4.79794	3.63521	4.05318	3.17477	5.31952
ENSG00000060656	ENSG00000060656	PTPRU	protein tyrosine phosphatase, receptor type, U [Source:HGNC Symbol;Acc:9683]	10076	7.43165	16.2155	12.8394	14.8332	2.03247	0.238398	0.0714778	3.47334
ENSG00000162511	ENSG00000162511	LAPTM5	lysosomal protein transmembrane 5 [Source:HGNC Symbol;Acc:29612]	7805	0.963542	0.340874	0.232205	7.2457	0.0418721	0.0232316	0.174136	0.0150115
ENSG00000162512	ENSG00000162512	SDC3	syndecan 3 [Source:HGNC Symbol;Acc:10660]	9672	0.285528	0.539867	0.885431	0.794603	13.5854	2.10591	7.23159	2.21501
ENSG00000134644	ENSG00000134644	PUM1	pumilio RNA-binding family member 1 [Source:HGNC Symbol;Acc:14957]	9698	16.1739	32.7512	23.9448	24.2322	23.6799	19.3147	17.4765	18.9101
ENSG00000084628	ENSG00000084628	NKAIN1	Na+/K+ transporting ATPase interacting 1 [Source:HGNC Symbol;Acc:25743]	79570	0.0666023	0.156402	0.0489453	0.00767333	0.573692	0.0509275	0.00763469	0.238581
ENSG00000060688	ENSG00000060688	SNRNP40	small nuclear ribonucleoprotein 40kDa (U5) [Source:HGNC Symbol;Acc:30857]	9410	7.7445	14.7144	15.8264	22.2174	16.3316	21.1563	17.5798	14.8999
ENSG00000121766	ENSG00000121766	ZCCHC17	zinc finger, CCHC domain containing 17 [Source:HGNC Symbol;Acc:30246]	51538	10.1747	14.2191	22.4209	22.193	15.3087	32.9286	24.6982	22.8065
ENSG00000121769	ENSG00000121769	FABP3	fatty acid binding protein 3, muscle and heart (mammary-derived growth inhibitor) [Source:HGNC Symbol;Acc:3557]	2170	1.2465	5.41341	37.3336	21.3341	0.623539	0	0	0.21556
ENSG00000168528	ENSG00000168528	SERINC2	serine incorporator 2 [Source:HGNC Symbol;Acc:23231]	347735	4.03695	17.8508	16.9874	5.24821	36.8233	0.849915	1.45122	7.06497
ENSG00000142910	ENSG00000142910	TINAGL1	tubulointerstitial nephritis antigen-like 1 [Source:HGNC Symbol;Acc:19168]	64129	4.36975	2.86042	100.881	9.53946	4.62749	0.0941392	0.0846762	0.0497697
ENSG00000162517	ENSG00000162517	PEF1	penta-EF-hand domain containing 1 [Source:HGNC Symbol;Acc:30009]	553115	10.815	16.5545	12.4019	21.2601	14.4088	20.3284	20.3477	28.0983
ENSG00000084636	ENSG00000084636	COL16A1	collagen, type XVI, alpha 1 [Source:HGNC Symbol;Acc:2193]	1307	3.77519	2.23651	0.646307	0.173768	0.0170782	0.43316	0.343351	1.41959
ENSG00000121753	ENSG00000121753	BAI2	brain-specific angiogenesis inhibitor 2 [Source:HGNC Symbol;Acc:944]	576	0.0146477	0.0100325	0.082886	0.0531586	0.0441597	1.0225	0.408436	0.00949895
ENSG00000134668	ENSG00000134668	SPOCD1	SPOC domain containing 1 [Source:HGNC Symbol;Acc:26338]	90853	0.0200566	0.00366324	0.507623	0.0226453	0.00644975	0.583289	4.49981	0.0450895
ENSG00000184007	ENSG00000184007	PTP4A2	protein tyrosine phosphatase type IVA, member 2 [Source:HGNC Symbol;Acc:9635]	8073	49.1022	23.5891	37.8378	32.3827	22.2656	51.992	51.638	36.4232
ENSG00000121774	ENSG00000121774	KHDRBS1	KH domain containing, RNA binding, signal transduction associated 1 [Source:HGNC Symbol;Acc:18116]	10657	66.3216	65.0804	77.1663	81.3068	69.519	84.1086	90.4566	57.8799
ENSG00000121775	ENSG00000121775	TMEM39B	transmembrane protein 39B [Source:HGNC Symbol;Acc:25510]	55116	3.40484	2.05295	2.59985	2.77901	2.93518	3.62296	4.15411	3.17104
ENSG00000025800	ENSG00000025800	KPNA6	karyopherin alpha 6 (importin alpha 7) [Source:HGNC Symbol;Acc:6399]	23633	21.658	13.9004	12.2939	13.4385	9.86811	22.2003	19.494	15.7442
ENSG00000084652	ENSG00000084652	TXLNA	taxilin alpha [Source:HGNC Symbol;Acc:30685]	200081	36.6794	25.5675	22.3239	16.3267	17.8201	30.9527	28.3597	30.7281
ENSG00000160050	ENSG00000160050	CCDC28B	coiled-coil domain containing 28B [Source:HGNC Symbol;Acc:28163]	79140	1.10937	0.589446	0.446173	0.309073	2.88643	1.72741	0.0485554	0.924351
ENSG00000160051	ENSG00000160051	IQCC	IQ motif containing C [Source:HGNC Symbol;Acc:25545]	55721	2.80111	1.44881	2.29533	2.1091	1.60426	4.59966	4.02789	1.92904
ENSG00000160055	ENSG00000160055	TMEM234	transmembrane protein 234 [Source:HGNC Symbol;Acc:28837]	56063	2.67306	1.3111	1.89329	1.54166	1.11595	3.97673	3.16327	1.63917
ENSG00000084623	ENSG00000084623	EIF3I	eukaryotic translation initiation factor 3, subunit I [Source:HGNC Symbol;Acc:3272]	8668	114.521	86.694	130.435	112.688	69.4321	178.576	160.943	185.906
ENSG00000116478	ENSG00000116478	HDAC1	histone deacetylase 1 [Source:HGNC Symbol;Acc:4852]	3065	41.7618	30.8807	31.5374	44.6341	39.775	39.6206	46.6734	44.6116
ENSG00000175130	ENSG00000175130	MARCKSL1	MARCKS-like 1 [Source:HGNC Symbol;Acc:7142]	65108	188.185	105.206	69.4082	60.2887	127.393	10.5502	0.335563	98.4398
ENSG00000225828	ENSG00000225828	FAM229A	family with sequence similarity 229, member A [Source:HGNC Symbol;Acc:44652]	100128071	2.83702	3.48486	2.10692	1.77239	0.55414	0.926803	1.6272	0.760103
ENSG00000160058	ENSG00000160058	BSDC1	BSD domain containing 1 [Source:HGNC Symbol;Acc:25501]	55108	16.5494	11.5439	8.10796	8.3426	5.95693	9.09086	8.81666	12.8058
ENSG00000160062	ENSG00000160062	ZBTB8A	zinc finger and BTB domain containing 8A [Source:HGNC Symbol;Acc:24172]	653121	0.686904	0.432873	0.516606	0.33044	0.691099	1.05714	1.28287	0.524472
ENSG00000176261	ENSG00000176261	ZBTB8OS	zinc finger and BTB domain containing 8 opposite strand [Source:HGNC Symbol;Acc:24094]	339487	9.63435	8.30588	5.97882	9.6718	7.99138	8.25727	7.27223	14.8027
ENSG00000162521	ENSG00000162521	RBBP4	retinoblastoma binding protein 4 [Source:HGNC Symbol;Acc:9887]	5928	37.7625	22.6652	16.0125	27.9666	30.4096	27.9075	25.0107	27.2076
ENSG00000162520	ENSG00000162520	SYNC	syncoilin, intermediate filament protein [Source:HGNC Symbol;Acc:28897]	81493	0.0576912	3.49698	0.163227	0.535057	0.040583	12.0752	0.862197	0.872959
ENSG00000162522	ENSG00000162522	KIAA1522	KIAA1522 [Source:HGNC Symbol;Acc:29301]	57648	14.9986	12.853	11.0832	13.0182	15.7582	8.92576	5.9564	31.6885
ENSG00000134684	ENSG00000134684	YARS	tyrosyl-tRNA synthetase [Source:HGNC Symbol;Acc:12840]	8565	8.83067	24.3449	15.9876	16.4127	15.3036	29.1333	26.413	23.5831
ENSG00000116497	ENSG00000116497	S100PBP	S100P binding protein [Source:HGNC Symbol;Acc:25768]	64766	4.50887	3.64034	2.42446	4.05282	4.04754	7.55636	6.71489	3.09913
ENSG00000160097	ENSG00000160097	FNDC5	fibronectin type III domain containing 5 [Source:HGNC Symbol;Acc:20240]	252995	2.08239	0.347266	0.111781	0.116828	0.43673	0.0323076	0	0.101771
ENSG00000121900	ENSG00000121900	TMEM54	transmembrane protein 54 [Source:HGNC Symbol;Acc:24143]	113452	3.57007	0.677699	18.0557	2.83066	0.88684	23.3316	11.1047	18.9203
ENSG00000116514	ENSG00000116514	RNF19B	ring finger protein 19B [Source:HGNC Symbol;Acc:26886]	127544	7.95982	10.0634	26.3159	9.0188	1.96092	6.48892	8.2045	8.99156
ENSG00000004455	ENSG00000004455	AK2	adenylate kinase 2 [Source:HGNC Symbol;Acc:362]	204	26.7648	25.8216	24.4858	26.2919	18.3212	29.2838	34.0528	47.2363
ENSG00000142920	ENSG00000142920	ADC	arginine decarboxylase [Source:HGNC Symbol;Acc:29957]	113451	0.17332	0.269077	0.864849	0.136284	0.0313514	0.35562	0.552823	0.0487055
ENSG00000116525	ENSG00000116525	TRIM62	tripartite motif containing 62 [Source:HGNC Symbol;Acc:25574]	55223	0.241641	0.882693	2.02899	0.691504	0.294533	1.62023	1.77635	0.903151
ENSG00000160094	ENSG00000160094	ZNF362	zinc finger protein 362 [Source:HGNC Symbol;Acc:18079]	149076	6.01507	3.54521	1.51861	2.23629	3.00436	1.43855	1.5541	0.671334
ENSG00000134686	ENSG00000134686	PHC2	polyhomeotic homolog 2 (Drosophila) [Source:HGNC Symbol;Acc:3183]	1912	16.9733	18.8011	8.53957	8.07928	17.9112	15.9291	20.4991	9.89765
ENSG00000121903	ENSG00000121903	ZSCAN20	zinc finger and SCAN domain containing 20 [Source:HGNC Symbol;Acc:13093]	7579	1.49918	0.958363	1.88947	1.10974	1.11056	2.05387	1.71423	0.916656
ENSG00000163866	ENSG00000163866	SMIM12	small integral membrane protein 12 [Source:HGNC Symbol;Acc:25154]	113444	4.475	3.4708	4.54626	3.14441	3.01876	5.41474	4.30673	3.29837
ENSG00000189280	ENSG00000189280	GJB5	gap junction protein, beta 5, 31.1kDa [Source:HGNC Symbol;Acc:4287]	2709	0.0419485	0	0.971067	0.101492	0	0	0	0.0362713
ENSG00000189433	ENSG00000189433	GJB4	gap junction protein, beta 4, 30.3kDa [Source:HGNC Symbol;Acc:4286]	127534	0.0100071	0	0.566266	0.0242115	0	0	0	0.00865274
ENSG00000188910	ENSG00000188910	GJB3	gap junction protein, beta 3, 31kDa [Source:HGNC Symbol;Acc:4285]	2707	0.0119062	0.0217461	4.49562	0	0	0.0318644	0	1.14273
ENSG00000116544	ENSG00000116544	DLGAP3	discs, large (Drosophila) homolog-associated protein 3 [Source:HGNC Symbol;Acc:30368]	58512	0.0857535	0.00652603	0.0367613	0.149843	0.580254	0.01275	0.00573418	0.0247159
ENSG00000163867	ENSG00000163867	ZMYM6	zinc finger, MYM-type 6 [Source:HGNC Symbol;Acc:13050]	9204	1.10229	1.0903	1.30739	0.80079	0.731752	1.54752	1.68837	1.44882
ENSG00000197056	ENSG00000197056	ZMYM1	zinc finger, MYM-type 1 [Source:HGNC Symbol;Acc:26253]	79830	7.97624	4.45648	4.68759	8.19393	6.25629	10.949	12.5077	5.41051
ENSG00000116560	ENSG00000116560	SFPQ	splicing factor proline/glutamine-rich [Source:HGNC Symbol;Acc:10774]	6421	72.21	45.8617	85.5581	85.2116	53.2223	52.6119	65.0395	46.5036
ENSG00000146463	ENSG00000146463	ZMYM4	zinc finger, MYM-type 4 [Source:HGNC Symbol;Acc:13055]	9202	17.9024	11.4446	14.6448	15.1303	12.4923	17.9765	18.43	8.53832
ENSG00000142687	ENSG00000142687	KIAA0319L	KIAA0319-like [Source:HGNC Symbol;Acc:30071]	79932	20.2474	9.48512	4.1754	6.50307	9.09516	7.25135	7.4153	4.14199
ENSG00000020129	ENSG00000020129	NCDN	neurochondrin [Source:HGNC Symbol;Acc:17597]	23154	9.23062	3.59989	3.79994	4.98773	5.53432	16.0927	10.4168	13.4039
ENSG00000116819	ENSG00000116819	TFAP2E	transcription factor AP-2 epsilon (activating enhancer binding protein 2 epsilon) [Source:HGNC Symbol;Acc:30774]	339488	1.81764	0.877386	0.106861	0.0628238	0.532325	0.0810753	0.0312538	0.505172
ENSG00000126067	ENSG00000126067	PSMB2	proteasome (prosome, macropain) subunit, beta type, 2 [Source:HGNC Symbol;Acc:9539]	5690	86.6493	50.5724	72.4773	61.2253	52.726	108.407	112.648	87.4321
ENSG00000142686	ENSG00000142686	C1orf216	chromosome 1 open reading frame 216 [Source:HGNC Symbol;Acc:26800]	127703	4.70667	0.457718	1.78872	2.39371	3.05986	9.73895	7.66026	5.54586
ENSG00000092853	ENSG00000092853	CLSPN	claspin [Source:HGNC Symbol;Acc:19715]	63967	6.64415	6.37939	7.38158	9.81448	10.6028	26.9605	26.4125	10.8177
ENSG00000134698	ENSG00000134698	AGO4	argonaute RISC catalytic component 4 [Source:HGNC Symbol;Acc:18424]	192670	2.42082	5.27152	1.79053	3.34641	3.24786	2.92016	3.92267	1.41011
ENSG00000092847	ENSG00000092847	AGO1	argonaute RISC catalytic component 1 [Source:HGNC Symbol;Acc:3262]	26523	10.2137	9.51674	3.85978	5.77186	5.56578	8.62362	8.66463	7.096
ENSG00000126070	ENSG00000126070	AGO3	argonaute RISC catalytic component 3 [Source:HGNC Symbol;Acc:18421]	192669	2.26179	1.39249	2.95454	1.69787	1.52587	1.74806	2.1079	1.65845
ENSG00000092850	ENSG00000092850	TEKT2	tektin 2 (testicular) [Source:HGNC Symbol;Acc:11725]	27285	0.0718406	0.118092	0.0147826	0.544616	0.0115512	0	0.0115292	0.0496942
ENSG00000116863	ENSG00000116863	ADPRHL2	ADP-ribosylhydrolase like 2 [Source:HGNC Symbol;Acc:21304]	54936	20.4802	15.2799	19.1076	13.1778	8.50645	16.9479	20.6036	14.8798
ENSG00000171812	ENSG00000171812	COL8A2	collagen, type VIII, alpha 2 [Source:HGNC Symbol;Acc:2216]	1296	1.02239	0.25565	0.056351	0.0588957	2.57348	0	0.0146498	0.0105241
ENSG00000054116	ENSG00000054116	TRAPPC3	trafficking protein particle complex 3 [Source:HGNC Symbol;Acc:19942]	27095	18.7866	15.0099	14.4743	12.785	13.9103	24.657	19.8863	16.9191
ENSG00000116871	ENSG00000116871	MAP7D1	MAP7 domain containing 1 [Source:HGNC Symbol;Acc:25514]	55700	9.67287	5.77577	20.6749	7.57485	8.15792	41.4765	49.7717	10.0701
ENSG00000054118	ENSG00000054118	THRAP3	thyroid hormone receptor associated protein 3 [Source:HGNC Symbol;Acc:22964]	9967	57.0563	56.1935	51.2872	54.1694	54.554	47.7518	64.2156	37.2239
ENSG00000214193	ENSG00000214193	SH3D21	SH3 domain containing 21 [Source:HGNC Symbol;Acc:26236]	79729	3.70338	3.44584	3.20894	3.09428	1.6291	0.175672	0.448553	1.68073
ENSG00000142694	ENSG00000142694	EVA1B	eva-1 homolog B (C. elegans) [Source:HGNC Symbol;Acc:25558]	55194	3.14475	1.58596	1.32799	1.94945	0.849026	7.32758	3.93576	1.64366
ENSG00000116883	ENSG00000116883			NA	1.39163	0.338899	1.68631	1.03503	0.857741	0.193116	0.508704	0.601643
ENSG00000196182	ENSG00000196182	STK40	serine/threonine kinase 40 [Source:HGNC Symbol;Acc:21373]	83931	8.21591	18.1817	6.7686	4.33803	14.04	9.51547	16.2326	9.28001
ENSG00000181817	ENSG00000181817	LSM10	LSM10, U7 small nuclear RNA associated [Source:HGNC Symbol;Acc:17562]	84967	12.5573	11.6064	7.15362	7.67583	6.79643	21.9131	20.1372	20.2044
ENSG00000116885	ENSG00000116885	OSCP1	organic solute carrier partner 1 [Source:HGNC Symbol;Acc:29971]	127700	0.382695	0.137955	0.14506	0.276147	0.0404823	1.77887	1.10711	0.156743
ENSG00000116898	ENSG00000116898	MRPS15	mitochondrial ribosomal protein S15 [Source:HGNC Symbol;Acc:14504]	64960	46.2656	20.5158	29.7714	31.0791	22.1822	34.2567	30.602	41.8159
ENSG00000119535	ENSG00000119535	CSF3R	colony stimulating factor 3 receptor (granulocyte) [Source:HGNC Symbol;Acc:2439]	1441	1.68983	2.1192	1.40543	1.42265	0.355224	0	0	0
ENSG00000163874	ENSG00000163874	ZC3H12A	zinc finger CCCH-type containing 12A [Source:HGNC Symbol;Acc:26259]	102465438	7.24864	4.46306	3.41461	2.90455	18.0543	1.8464	3.29964	5.22696
ENSG00000163875	ENSG00000163875	MEAF6	MYST/Esa1-associated factor 6 [Source:HGNC Symbol;Acc:25674]	64769	15.3226	19.2106	10.0038	9.9516	9.65169	22.6632	19.4891	17.4067
ENSG00000163877	ENSG00000163877	SNIP1	Smad nuclear interacting protein 1 [Source:HGNC Symbol;Acc:30587]	79753	4.73863	4.05133	4.99495	3.05728	3.80025	4.66818	4.80077	5.3994
ENSG00000163879	ENSG00000163879	DNALI1	dynein, axonemal, light intermediate chain 1 [Source:HGNC Symbol;Acc:14353]	7802	1.0715	0.343646	1.69298	2.4844	0.0205101	0	0.04606	0.0220591
ENSG00000134697	ENSG00000134697	GNL2	guanine nucleotide binding protein-like 2 (nucleolar) [Source:HGNC Symbol;Acc:29925]	29889	20.3764	11.5878	26.2014	17.4465	12.4999	33.4956	22.7453	21.571
ENSG00000116922	ENSG00000116922	C1orf109	chromosome 1 open reading frame 109 [Source:HGNC Symbol;Acc:26039]	54955	9.82464	5.04059	7.47029	7.33779	3.80718	8.56387	7.24929	10.7007
ENSG00000134690	ENSG00000134690	CDCA8	cell division cycle associated 8 [Source:HGNC Symbol;Acc:14629]	55143	27.4878	16.6615	16.1418	31.0523	22.0061	49.9469	63.2605	24.2354
ENSG00000183317	ENSG00000183317	EPHA10	EPH receptor A10 [Source:HGNC Symbol;Acc:19987]	284656	1.97348	0.105077	0.0681583	0.649561	0.204628	0.00311047	0.00559559	0.0422075
ENSG00000185090	ENSG00000185090	MANEAL	mannosidase, endo-alpha-like [Source:HGNC Symbol;Acc:26452]	149175	26.6215	11.0679	2.74185	10.7994	7.94162	4.36838	4.66222	5.18672
ENSG00000196449	ENSG00000196449	YRDC	yrdC N(6)-threonylcarbamoyltransferase domain containing [Source:HGNC Symbol;Acc:28905]	79693	19.5174	11.3282	22.0981	9.67771	6.35646	11.4965	11.0028	16.4857
ENSG00000197982	ENSG00000197982	C1orf122	chromosome 1 open reading frame 122 [Source:HGNC Symbol;Acc:24789]	127687	10.7897	5.40951	12.9227	12.2152	4.00433	8.03445	6.18419	21.3134
ENSG00000188786	ENSG00000188786	MTF1	metal-regulatory transcription factor 1 [Source:HGNC Symbol;Acc:7428]	4520	3.89254	2.04424	3.18491	2.3423	1.48924	3.56414	3.8908	6.39458
ENSG00000204084	ENSG00000204084	INPP5B	inositol polyphosphate-5-phosphatase, 75kDa [Source:HGNC Symbol;Acc:6077]	3633	1.87406	1.91396	2.3523	1.65749	2.43825	2.02292	2.69678	1.30444
ENSG00000183431	ENSG00000183431	SF3A3	splicing factor 3a, subunit 3, 60kDa [Source:HGNC Symbol;Acc:10767]	10946	34.6858	27.6788	32.0714	43.5533	22.4674	49.0701	50.2235	46.8768
ENSG00000183386	ENSG00000183386	FHL3	four and a half LIM domains 3 [Source:HGNC Symbol;Acc:3704]	2275	6.45268	5.10274	9.92173	4.04878	6.84079	4.54185	8.94441	4.81911
ENSG00000183520	ENSG00000183520	UTP11L	UTP11-like, U3 small nucleolar ribonucleoprotein, (yeast) [Source:HGNC Symbol;Acc:24329]	51118	14.1975	11.8767	18.0363	12.6484	12.413	24.7842	21.3025	25.9967
ENSG00000116954	ENSG00000116954	RRAGC	Ras-related GTP binding C [Source:HGNC Symbol;Acc:19902]	64121	7.67844	4.32483	10.1975	6.83127	6.35435	13.9893	11.9651	11.6187
ENSG00000214114	ENSG00000214114	MYCBP	MYC binding protein [Source:HGNC Symbol;Acc:7554]	100527950	4.34887	3.06778	3.59927	4.08535	3.29844	5.8361	3.8845	4.34308
ENSG00000158315	ENSG00000158315	RHBDL2	rhomboid, veinlet-like 2 (Drosophila) [Source:HGNC Symbol;Acc:16083]	54933	0.0292589	2.58293	0.0903086	0.0314622	0.0156817	0	0.0156519	0.016866
ENSG00000174574	ENSG00000174574	AKIRIN1	akirin 1 [Source:HGNC Symbol;Acc:25744]	79647	80.2006	74.5101	66.3419	50.8326	105.147	40.7542	44.6695	44.656
ENSG00000168653	ENSG00000168653	NDUFS5	NADH dehydrogenase (ubiquinone) Fe-S protein 5, 15kDa (NADH-coenzyme Q reductase) [Source:HGNC Symbol;Acc:7712]	4725	193.859	168.37	150.842	163.035	227.982	146.43	124.761	294.437
ENSG00000127603	ENSG00000127603	MACF1	microtubule-actin crosslinking factor 1 [Source:HGNC Symbol;Acc:13664]	23499	9.5165	9.58029	11.1379	9.64573	10.1298	31.0817	30.3904	4.38784
ENSG00000255103	ENSG00000255103	KIAA0754	KIAA0754 [Source:HGNC Symbol;Acc:29111]	643314	6.84942	5.36458	0.910704	2.88221	7.66428	20.6999	18.1102	2.43937
ENSG00000090621	ENSG00000090621	PABPC4	poly(A) binding protein, cytoplasmic 4 (inducible form) [Source:HGNC Symbol;Acc:8557]	100996696	52.2307	28.319	39.7296	44.8942	19.1727	31.5927	38.8106	41.3464
ENSG00000163909	ENSG00000163909	HEYL	hes-related family bHLH transcription factor with YRPW motif-like [Source:HGNC Symbol;Acc:4882]	26508	0	0.0830529	0.109162	0.281155	0.121857	0.838353	0.80273	0.602877
ENSG00000084072	ENSG00000084072	PPIE	peptidylprolyl isomerase E (cyclophilin E) [Source:HGNC Symbol;Acc:9258]	10450	1.57048	1.68503	4.30755	4.58632	2.88752	5.86794	5.75277	6.47608
ENSG00000116985	ENSG00000116985	BMP8B	bone morphogenetic protein 8b [Source:HGNC Symbol;Acc:1075]	656	0.0552598	0.741832	0.0341123	0.0891318	1.27502	0.108453	0.115288	2.14059
ENSG00000043514	ENSG00000043514	TRIT1	tRNA isopentenyltransferase 1 [Source:HGNC Symbol;Acc:20286]	54802	8.73821	6.33978	10.4168	8.48064	6.25446	10.5266	13.0676	8.77061
ENSG00000116990	ENSG00000116990	MYCL	v-myc avian myelocytomatosis viral oncogene lung carcinoma derived homolog [Source:HGNC Symbol;Acc:7555]	4610	0.314221	0.353569	0.635023	0.343917	0.956333	0.110123	0.121566	0.426948
ENSG00000168389	ENSG00000168389	MFSD2A	major facilitator superfamily domain containing 2A [Source:HGNC Symbol;Acc:25897]	84879	0.0071282	0.0455676	0.850722	0.0287437	0.303726	0.400618	0.0171594	1.28817
ENSG00000131236	ENSG00000131236	CAP1	CAP, adenylate cyclase-associated protein 1 (yeast) [Source:HGNC Symbol;Acc:20040]	10487	66.0504	91.7169	145.778	88.2014	80.9153	169.763	239.576	104.004
ENSG00000131238	ENSG00000131238	PPT1	palmitoyl-protein thioesterase 1 [Source:HGNC Symbol;Acc:9325]	5538	43.1119	61.7037	76.3477	79.7976	55.7998	47.0926	47.3973	49.3484
ENSG00000117000	ENSG00000117000	RLF	rearranged L-myc fusion [Source:HGNC Symbol;Acc:10025]	6018	8.81816	7.32996	11.0574	7.26945	7.74777	7.9478	10.8365	8.38798
ENSG00000084073	ENSG00000084073	ZMPSTE24	zinc metallopeptidase STE24 [Source:HGNC Symbol;Acc:12877]	10269	58.8453	32.1301	37.2293	30.8512	24.9975	35.1129	39.1998	53.8463
ENSG00000049089	ENSG00000049089	COL9A2	collagen, type IX, alpha 2 [Source:HGNC Symbol;Acc:2218]	1298	6.88081	12.2674	0.401512	0.646029	10.6893	0.0244311	0.00549382	0.0651197
ENSG00000084070	ENSG00000084070	SMAP2	small ArfGAP2 [Source:HGNC Symbol;Acc:25082]	64744	14.9545	16.3837	4.78255	6.79069	12.4349	10.2934	9.81617	13.467
ENSG00000187801	ENSG00000187801	ZFP69B	ZFP69 zinc finger protein B [Source:HGNC Symbol;Acc:28053]	65243	3.45425	4.11174	0.784306	2.14217	2.88236	4.21848	3.53637	4.33595
ENSG00000187815	ENSG00000187815	ZFP69	ZFP69 zinc finger protein [Source:HGNC Symbol;Acc:24708]	339559	2.08251	2.15751	1.60243	1.43957	1.19587	2.87255	2.32401	1.32402
ENSG00000164002	ENSG00000164002	EXO5	exonuclease 5 [Source:HGNC Symbol;Acc:26115]	64789	5.22078	5.48124	6.58182	4.05478	3.60606	5.01	5.50207	4.23604
ENSG00000117010	ENSG00000117010	ZNF684	zinc finger protein 684 [Source:HGNC Symbol;Acc:28418]	127396	1.26249	6.20881	0.92367	1.31231	1.33826	2.02727	1.83849	1.82747
ENSG00000117016	ENSG00000117016	RIMS3	regulating synaptic membrane exocytosis 3 [Source:HGNC Symbol;Acc:21292]	9783	0.400671	2.43936	0.69513	0.88703	0.0631603	0.0665812	0.211185	0.098499
ENSG00000066136	ENSG00000066136	NFYC	nuclear transcription factor Y, gamma [Source:HGNC Symbol;Acc:7806]	4802	8.9578	6.84597	4.16388	6.61587	4.76037	9.9382	9.89478	6.55164
ENSG00000117013	ENSG00000117013	KCNQ4	potassium voltage-gated channel, KQT-like subfamily, member 4 [Source:HGNC Symbol;Acc:6298]	9132	0.455211	0.0186139	0.447371	0.405474	0.109243	0.0121221	0.0436143	0.346606
ENSG00000179862	ENSG00000179862	CITED4	Cbp/p300-interacting transactivator, with Glu/Asp-rich carboxy-terminal domain, 4 [Source:HGNC Symbol;Acc:18696]	163732	4.71466	5.13045	0.113333	0	2.08999	8.15633	2.03299	0.438137
ENSG00000171793	ENSG00000171793	CTPS1	CTP synthase 1 [Source:HGNC Symbol;Acc:2519]	1503	25.2464	12.6091	30.3639	19.5514	9.91587	66.8564	58.8269	21.0858
ENSG00000010803	ENSG00000010803	SCMH1	sex comb on midleg homolog 1 (Drosophila) [Source:HGNC Symbol;Acc:19003]	22955	16.4565	13.2075	5.57577	13.7253	5.65683	9.6408	8.85117	6.13378
ENSG00000127124	ENSG00000127124	HIVEP3	human immunodeficiency virus type I enhancer binding protein 3 [Source:HGNC Symbol;Acc:13561]	59269	0.00199804	0.00364933	0.0863383	0.00483413	0.00803158	0.661285	1.24734	0.0259144
ENSG00000044012	ENSG00000044012	GUCA2B	guanylate cyclase activator 2B (uroguanylin) [Source:HGNC Symbol;Acc:4683]	2981	0.0476049	0	0	0.537493	0.0382718	0	0	2.63438
ENSG00000197273	ENSG00000197273	GUCA2A	guanylate cyclase activator 2A (guanylin) [Source:HGNC Symbol;Acc:4682]	2980	1.09885	0.182454	1.28471	9.6273	0.200775	0	0.0400788	0.259126
ENSG00000198815	ENSG00000198815	FOXJ3	forkhead box J3 [Source:HGNC Symbol;Acc:29178]	22887	17.0323	10.5767	14.9996	17.201	13.0931	16.9746	15.0665	13.8787
ENSG00000177181	ENSG00000177181	RIMKLA	ribosomal modification protein rimK-like family member A [Source:HGNC Symbol;Acc:28725]	284716	1.39553	0.523069	0.462317	0.145469	0.25695	0.0423451	0.441826	2.97151
ENSG00000127125	ENSG00000127125	PPCS	phosphopantothenoylcysteine synthetase [Source:HGNC Symbol;Acc:25686]	79717	18.7413	6.68603	8.45599	14.1551	6.8336	16.9698	13.5198	20.9457
ENSG00000186409	ENSG00000186409	CCDC30	coiled-coil domain containing 30 [Source:HGNC Symbol;Acc:26103]	728621	0.130146	0.0498415	0.0647904	0.0372439	0.0691911	0.183517	0.232445	0.0544511
ENSG00000171960	ENSG00000171960	PPIH	peptidylprolyl isomerase H (cyclophilin H) [Source:HGNC Symbol;Acc:14651]	10465	13.0923	9.78556	18.2155	21.9255	8.95543	18.8546	16.1758	18.0082
ENSG00000065978	ENSG00000065978	YBX1	Y box binding protein 1 [Source:HGNC Symbol;Acc:8014]	4904	472.584	340.334	434.841	446.22	282.797	531.187	497.263	663.301
ENSG00000164007	ENSG00000164007	CLDN19	claudin 19 [Source:HGNC Symbol;Acc:2040]	149461	10.0362	2.3778	0.608827	7.73128	0.0697753	0	0.00633116	0
ENSG00000117385	ENSG00000117385	LEPRE1	leucine proline-enriched proteoglycan (leprecan) 1 [Source:HGNC Symbol;Acc:19316]	64175	19.595	12.0871	2.66642	8.48922	9.33718	6.54257	10.607	5.60047
ENSG00000164008	ENSG00000164008	C1orf50	chromosome 1 open reading frame 50 [Source:HGNC Symbol;Acc:28795]	100129924	2.54006	2.19855	2.07807	1.48907	1.4844	2.46618	2.51295	2.79608
ENSG00000177868	ENSG00000177868	CCDC23	coiled-coil domain containing 23 [Source:HGNC Symbol;Acc:29204]	374969	12.7764	8.86082	8.89705	8.60202	4.6471	9.76076	10.6386	6.78308
ENSG00000164010	ENSG00000164010	ERMAP	erythroblast membrane-associated protein (Scianna blood group) [Source:HGNC Symbol;Acc:15743]	114625	1.77357	0.650112	0.612453	0.7127	1.07063	1.20444	1.80233	1.32659
ENSG00000164011	ENSG00000164011	ZNF691	zinc finger protein 691 [Source:HGNC Symbol;Acc:28028]	51058	5.93358	2.7639	1.96663	3.69336	2.51854	4.3578	3.62151	5.0502
ENSG00000117394	ENSG00000117394	SLC2A1	solute carrier family 2 (facilitated glucose transporter), member 1 [Source:HGNC Symbol;Acc:11005]	6513	8.41528	130.368	290.488	49.065	9.62145	3.85001	53.8309	15.0024
ENSG00000117395	ENSG00000117395	EBNA1BP2	EBNA1 binding protein 2 [Source:HGNC Symbol;Acc:15531]	102465439	18.5477	18.17	44.3074	24.2204	12.332	60.9237	47.8831	45.642
ENSG00000243710	ENSG00000243710	WDR65	WD repeat domain 65 [Source:HGNC Symbol;Acc:26485]	149465	0.0150504	0.0183259	0.051615	0.0404594	0.00403323	0.170067	0.285815	0.00867566
ENSG00000179178	ENSG00000179178	TMEM125	transmembrane protein 125 [Source:HGNC Symbol;Acc:28275]	128218	0.0267232	0.0244043	7.91828	6.92887	0	0	0	0
ENSG00000253313	ENSG00000253313	C1orf210	chromosome 1 open reading frame 210 [Source:HGNC Symbol;Acc:28755]	149466	6.82383	0.547842	2.27593	8.4061	10.0375	0	0.0150428	0
ENSG00000066056	ENSG00000066056	TIE1	tyrosine kinase with immunoglobulin-like and EGF-like domains 1 [Source:HGNC Symbol;Acc:11809]	7075	0.0212281	0.147334	0.179091	0.0821759	0	0.0946871	0.0681351	0
ENSG00000117399	ENSG00000117399	CDC20	cell division cycle 20 [Source:HGNC Symbol;Acc:1723]	991	75.4709	29.418	40.9043	83.9546	46.4476	97.1964	125.617	62.7247
ENSG00000066322	ENSG00000066322	ELOVL1	ELOVL fatty acid elongase 1 [Source:HGNC Symbol;Acc:14418]	102466723	51.1632	17.2112	37.0436	23.0135	12.5303	49.2937	56.1678	24.6638
ENSG00000159479	ENSG00000159479	MED8	mediator complex subunit 8 [Source:HGNC Symbol;Acc:19971]	112950	17.5734	16.874	14.0036	9.63769	13.1901	17.9555	20.5868	32.344
ENSG00000198198	ENSG00000198198	SZT2	seizure threshold 2 homolog (mouse) [Source:HGNC Symbol;Acc:29040]	23334	1.91534	2.02918	1.86261	1.79199	2.65515	3.44365	3.03433	2.34239
ENSG00000178922	ENSG00000178922	HYI	hydroxypyruvate isomerase (putative) [Source:HGNC Symbol;Acc:26948]	81888	18.1933	0.0100209	6.87533	8.96455	2.17896	0	2.59746	11.7556
ENSG00000142949	ENSG00000142949	PTPRF	protein tyrosine phosphatase, receptor type, F [Source:HGNC Symbol;Acc:9670]	5792	65.4175	31.9008	37.5844	30.9709	48.6316	15.8332	45.2225	16.9419
ENSG00000066135	ENSG00000066135	KDM4A	lysine (K)-specific demethylase 4A [Source:HGNC Symbol;Acc:22978]	9682	12.2648	7.36167	12.2116	10.0154	13.2133	9.26978	11.0364	15.2185
ENSG00000126091	ENSG00000126091	ST3GAL3	ST3 beta-galactoside alpha-2,3-sialyltransferase 3 [Source:HGNC Symbol;Acc:10866]	6487	1.78549	1.67162	0.0660789	0.398838	1.57485	1.34645	1.83469	0.721942
ENSG00000117408	ENSG00000117408	IPO13	importin 13 [Source:HGNC Symbol;Acc:16853]	9670	9.17518	5.97918	5.23477	4.49116	4.13093	7.01795	9.81644	9.86239
ENSG00000132768	ENSG00000132768	DPH2	DPH2 homolog (S. cerevisiae) [Source:HGNC Symbol;Acc:3004]	1802	19.4673	13.0302	14.6898	12.8447	7.82922	18.007	11.488	34.4285
ENSG00000117410	ENSG00000117410	ATP6V0B	ATPase, H+ transporting, lysosomal 21kDa, V0 subunit b [Source:HGNC Symbol;Acc:861]	533	29.9798	18.4578	16.3115	13.8494	12.022	21.5665	21.0888	34.737
ENSG00000117411	ENSG00000117411	B4GALT2	UDP-Gal:betaGlcNAc beta 1,4- galactosyltransferase, polypeptide 2 [Source:HGNC Symbol;Acc:925]	8704	26.1258	19.0155	8.25033	10.7988	8.64217	22.1859	18.0543	10.264
ENSG00000159214	ENSG00000159214	CCDC24	coiled-coil domain containing 24 [Source:HGNC Symbol;Acc:28688]	149473	1.6793	0.942057	1.3246	2.10242	0.80361	1.50523	1.70683	1.45894
ENSG00000196517	ENSG00000196517	SLC6A9	solute carrier family 6 (neurotransmitter transporter, glycine), member 9 [Source:HGNC Symbol;Acc:11056]	6536	1.89504	2.5456	1.49629	1.57718	1.23121	0.668359	0.0176816	3.18188
ENSG00000178028	ENSG00000178028	DMAP1	DNA methyltransferase 1 associated protein 1 [Source:HGNC Symbol;Acc:18291]	55929	11.1721	5.50694	6.64282	7.98258	5.44375	4.79537	5.48636	9.17732
ENSG00000117419	ENSG00000117419	ERI3	ERI1 exoribonuclease family member 3 [Source:HGNC Symbol;Acc:17276]	79033	13.1889	9.87509	6.20408	10.4632	9.32422	25.6027	17.9489	19.5735
ENSG00000187147	ENSG00000187147	RNF220	ring finger protein 220 [Source:HGNC Symbol;Acc:25552]	55182	7.52717	6.87932	5.19077	4.65952	6.98835	6.20159	5.11879	5.87268
ENSG00000126106	ENSG00000126106	TMEM53	transmembrane protein 53 [Source:HGNC Symbol;Acc:26186]	79639	3.07266	2.54185	0.530904	0.920592	2.28168	1.01135	1.93229	2.08218
ENSG00000142945	ENSG00000142945	KIF2C	kinesin family member 2C [Source:HGNC Symbol;Acc:6393]	11004	22.6553	21.5125	10.5593	28.4216	24.4035	42.4313	51.7379	25.0373
ENSG00000142937	ENSG00000142937	RPS8	ribosomal protein S8 [Source:HGNC Symbol;Acc:10441]	94163	369.342	410.861	259.298	341.034	200.008	260.596	243.051	314.462
ENSG00000142959	ENSG00000142959	BEST4	bestrophin 4 [Source:HGNC Symbol;Acc:17106]	266675	0.860796	0.912892	0.0142843	0.391895	0.334854	0.0123856	0.0111406	0.0360144
ENSG00000173846	ENSG00000173846	PLK3	polo-like kinase 3 [Source:HGNC Symbol;Acc:2154]	1263	4.33777	2.56631	13.4895	2.97785	0.985121	2.40489	1.99927	1.1796
ENSG00000222009	ENSG00000222009	BTBD19	BTB (POZ) domain containing 19 [Source:HGNC Symbol;Acc:27145]	149478	5.65173	2.35208	3.38917	1.6539	2.53148	0.151256	0.544206	0.202455
ENSG00000117425	ENSG00000117425	PTCH2	patched 2 [Source:HGNC Symbol;Acc:9586]	8643	0.0993518	0.579668	0.113575	0.120188	0.0310619	0.0738592	0.0398608	0.0668155
ENSG00000070785	ENSG00000070785	EIF2B3	eukaryotic translation initiation factor 2B, subunit 3 gamma, 58kDa [Source:HGNC Symbol;Acc:3259]	8891	9.53564	8.48645	7.80244	7.38147	4.67026	19.1713	14.3589	14.1322
ENSG00000126107	ENSG00000126107	HECTD3	HECT domain containing E3 ubiquitin protein ligase 3 [Source:HGNC Symbol;Acc:26117]	79654	12.2088	7.69368	10.3667	7.44445	7.38056	8.33462	10.3715	13.8382
ENSG00000126088	ENSG00000126088	UROD	uroporphyrinogen decarboxylase [Source:HGNC Symbol;Acc:12591]	7389	36.7566	27.2303	8.959	18.1596	17.144	14.8476	17.3154	39.9789
ENSG00000162415	ENSG00000162415	ZSWIM5	zinc finger, SWIM-type containing 5 [Source:HGNC Symbol;Acc:29299]	57643	6.58561	5.81669	0.0435262	0.655839	2.67558	0.0838684	0.456398	1.18683
ENSG00000186603	ENSG00000186603	HPDL	4-hydroxyphenylpyruvate dioxygenase-like [Source:HGNC Symbol;Acc:28242]	84842	0	0	0	0	0	0	0	8.3003
ENSG00000132781	ENSG00000132781	MUTYH	mutY homolog [Source:HGNC Symbol;Acc:7527]	4595	3.26443	3.11395	1.91492	5.04257	1.93471	3.58022	3.9204	2.49573
ENSG00000132773	ENSG00000132773	TOE1	target of EGR1, member 1 (nuclear) [Source:HGNC Symbol;Acc:15954]	114034	13.0078	7.37352	13.0631	26.8824	4.78296	7.48027	8.7826	7.51911
ENSG00000070759	ENSG00000070759	TESK2	testis-specific kinase 2 [Source:HGNC Symbol;Acc:11732]	10420	1.71671	2.71542	2.30708	7.14104	0.759407	0.27112	0.474551	0.34801
ENSG00000236624	ENSG00000236624	CCDC163P	coiled-coil domain containing 163, pseudogene [Source:HGNC Symbol;Acc:27003]	NA	3.63885	2.84299	0.466651	4.04866	2.65195	1.31503	1.76185	1.42612
ENSG00000132763	ENSG00000132763	MMACHC	methylmalonic aciduria (cobalamin deficiency) cblC type, with homocystinuria [Source:HGNC Symbol;Acc:24525]	25974	13.9479	5.28484	0.765083	6.13564	4.17722	6.39576	7.52766	6.09193
ENSG00000117450	ENSG00000117450	PRDX1	peroxiredoxin 1 [Source:HGNC Symbol;Acc:9352]	5052	516.866	399.184	571.177	319.814	332.56	532.005	412.435	965.304
ENSG00000117448	ENSG00000117448	AKR1A1	aldo-keto reductase family 1, member A1 (aldehyde reductase) [Source:HGNC Symbol;Acc:380]	10327	23.6212	31.2097	16.0393	32.9152	16.9989	16.0276	18.6326	29.1642
ENSG00000132780	ENSG00000132780	NASP	nuclear autoantigenic sperm protein (histone-binding) [Source:HGNC Symbol;Acc:7644]	4678	32.4057	40.5193	24.1486	44.5581	43.721	37.4141	39.1804	15.8887
ENSG00000159588	ENSG00000159588	CCDC17	coiled-coil domain containing 17 [Source:HGNC Symbol;Acc:26574]	149483	0.846703	0.812284	0.651145	0.37936	0.660075	0.183112	0.288234	0.362358
ENSG00000159592	ENSG00000159592	GPBP1L1	GC-rich promoter binding protein 1-like 1 [Source:HGNC Symbol;Acc:28843]	60313	20.9069	15.842	10.3065	10.6908	14.2045	11.1776	12.5483	14.6325
ENSG00000159596	ENSG00000159596	TMEM69	transmembrane protein 69 [Source:HGNC Symbol;Acc:28035]	51249	23.7592	17.0899	9.71067	15.4493	11.1571	17.5468	16.3252	19.6268
ENSG00000197429	ENSG00000197429	IPP	intracisternal A particle-promoted polypeptide [Source:HGNC Symbol;Acc:6108]	3652	3.86606	3.47455	2.32025	3.8355	3.2191	6.79512	5.33036	2.401
ENSG00000086015	ENSG00000086015	MAST2	microtubule associated serine/threonine kinase 2 [Source:HGNC Symbol;Acc:19035]	23139	13.7356	10.7216	17.3205	8.41795	7.35309	11.7192	12.1276	10.9283
ENSG00000117461	ENSG00000117461	PIK3R3	phosphoinositide-3-kinase, regulatory subunit 3 (gamma) [Source:HGNC Symbol;Acc:8981]	8503	2.80647	0.943352	1.49704	0.737532	2.78608	6.15339	4.20683	2.07449
ENSG00000117472	ENSG00000117472	TSPAN1	tetraspanin 1 [Source:HGNC Symbol;Acc:20657]	10103	0.216214	1.70028	8.11945	1.89872	0	0.246462	0.366265	0.114248
ENSG00000085998	ENSG00000085998	POMGNT1	protein O-linked mannose N-acetylglucosaminyltransferase 1 (beta 1,2-) [Source:HGNC Symbol;Acc:19139]	55624	14.3127	9.77659	8.63969	7.35564	4.23873	17.7466	14.7984	10.2951
ENSG00000085999	ENSG00000085999	RAD54L	RAD54-like (S. cerevisiae) [Source:HGNC Symbol;Acc:9826]	8438	11.9715	9.26814	10.9058	16.234	7.88165	15.5893	16.5285	7.75008
ENSG00000132128	ENSG00000132128	LRRC41	leucine rich repeat containing 41 [Source:HGNC Symbol;Acc:16917]	10489	21.1483	10.0763	12.2939	11.3435	5.36344	9.53563	10.1741	11.1781
ENSG00000173660	ENSG00000173660	UQCRH	ubiquinol-cytochrome c reductase hinge protein [Source:HGNC Symbol;Acc:12590]	440567	99.2283	104.83	74.8027	118.362	84.9182	117.548	96.8233	184.199
ENSG00000117481	ENSG00000117481	NSUN4	NOP2/Sun domain family, member 4 [Source:HGNC Symbol;Acc:31802]	387338	4.62482	4.38288	3.13531	3.81102	4.10664	2.59582	2.52609	5.98674
ENSG00000117480	ENSG00000117480	FAAH	fatty acid amide hydrolase [Source:HGNC Symbol;Acc:3553]	2166	3.93132	1.94468	2.58061	0.198158	1.40744	0.0273992	0.03286	2.23961
ENSG00000197587	ENSG00000197587	DMBX1	diencephalon/mesencephalon homeobox 1 [Source:HGNC Symbol;Acc:19026]	127343	0	0	0	0.00791444	0	0.428977	0.0157492	0.0339417
ENSG00000079277	ENSG00000079277	MKNK1	MAP kinase interacting serine/threonine kinase 1 [Source:HGNC Symbol;Acc:7110]	8569	4.75314	3.28772	3.52258	3.39254	2.18844	2.32773	2.33141	2.60372
ENSG00000142961	ENSG00000142961	MOB3C	MOB kinase activator 3C [Source:HGNC Symbol;Acc:29800]	148932	0.831082	0.684386	0.350919	0.333188	0.722214	1.34138	1.3723	1.4829
ENSG00000123472	ENSG00000123472	ATPAF1	ATP synthase mitochondrial F1 complex assembly factor 1 [Source:HGNC Symbol;Acc:18803]	64756	13.9236	9.92441	5.97313	8.53327	5.44333	9.32704	6.89711	9.10978
ENSG00000159658	ENSG00000159658	EFCAB14	EF-hand calcium binding domain 14 [Source:HGNC Symbol;Acc:29051]	9813	22.9286	7.93018	17.2231	14.3857	7.08274	23.1467	19.2824	20.2773
ENSG00000187048	ENSG00000187048	CYP4A11	cytochrome P450, family 4, subfamily A, polypeptide 11 [Source:HGNC Symbol;Acc:2642]	284541	0.562558	0	0.00751669	0.0235684	0	0	0.00586242	0.0505374
ENSG00000186377	ENSG00000186377	CYP4X1	cytochrome P450, family 4, subfamily X, polypeptide 1 [Source:HGNC Symbol;Acc:20244]	260293	0.0579806	0	0.497108	17.2311	0	0	0.0155082	0.041778
ENSG00000162366	ENSG00000162366	PDZK1IP1	PDZK1 interacting protein 1 [Source:HGNC Symbol;Acc:16887]	10158	0.296455	0.451217	0.0406675	8.92582	0.0794445	0.035262	0.0158587	1.09369
ENSG00000123473	ENSG00000123473	STIL	SCL/TAL1 interrupting locus [Source:HGNC Symbol;Acc:10879]	6491	7.54648	6.28649	5.06114	12.5462	7.67458	11.7256	14.6663	7.26664
ENSG00000162368	ENSG00000162368	CMPK1	cytidine monophosphate (UMP-CMP) kinase 1, cytosolic [Source:HGNC Symbol;Acc:18170]	51727	84.2475	59.6456	20.9106	32.8241	41.5298	51.0498	47.4725	62.598
ENSG00000186564	ENSG00000186564	FOXD2	forkhead box D2 [Source:HGNC Symbol;Acc:3803]	2306	0.036475	0.0943783	0.0125091	0.455953	0.0586479	0.086771	0.0634145	0.814746
ENSG00000269113	ENSG00000269113	TRABD2B	TraB domain containing 2B [Source:HGNC Symbol;Acc:44200]	388630	1.31717	0.0590367	0.0207847	3.48007	0.146172	0	0	0.328396
ENSG00000117834	ENSG00000117834	SLC5A9	solute carrier family 5 (sodium/sugar cotransporter), member 9 [Source:HGNC Symbol;Acc:22146]	200010	24.2527	11.366	0.0386857	7.30819	0.609622	0	0	2.16748
ENSG00000132122	ENSG00000132122	SPATA6	spermatogenesis associated 6 [Source:HGNC Symbol;Acc:18309]	54558	2.15654	0.615441	0.529924	0.19799	0.855261	1.70912	0.942476	0.291356
ENSG00000162373	ENSG00000162373	BEND5	BEN domain containing 5 [Source:HGNC Symbol;Acc:25668]	79656	1.90088	0	0.0410289	1.12564	0	0	0	0.0114938
ENSG00000142700	ENSG00000142700	DMRTA2	DMRT-like family A2 [Source:HGNC Symbol;Acc:13908]	63950	0.0969369	0.0643821	4.49705	0.00710705	0.0283389	0	0	0.0761978
ENSG00000185104	ENSG00000185104	FAF1	Fas (TNFRSF6) associated factor 1 [Source:HGNC Symbol;Acc:3578]	11124	9.42838	9.45845	10.2392	8.2701	7.71882	17.5301	17.7828	12.3686
ENSG00000123080	ENSG00000123080	CDKN2C	cyclin-dependent kinase inhibitor 2C (p18, inhibits CDK4) [Source:HGNC Symbol;Acc:1789]	1031	3.5204	4.80282	0.03525	0.3523	1.40477	19.1182	18.516	5.13991
ENSG00000123091	ENSG00000123091	RNF11	ring finger protein 11 [Source:HGNC Symbol;Acc:10056]	26994	38.6339	23.618	27.3106	21.1876	12.4633	70.0914	60.1603	27.5176
ENSG00000085831	ENSG00000085831	TTC39A	tetratricopeptide repeat domain 39A [Source:HGNC Symbol;Acc:18657]	22996	2.21605	0.12198	1.03067	1.75537	2.03052	0.0135406	0.0146154	1.98176
ENSG00000085832	ENSG00000085832	EPS15	epidermal growth factor receptor pathway substrate 15 [Source:HGNC Symbol;Acc:3419]	2060	8.27274	9.59656	11.2685	6.40771	6.48441	12.4098	11.1533	5.87089
ENSG00000117859	ENSG00000117859	OSBPL9	oxysterol binding protein-like 9 [Source:HGNC Symbol;Acc:16386]	114883	21.9576	17.0087	11.2716	13.1514	23.233	20.2222	17.277	18.3564
ENSG00000078618	ENSG00000078618	NRD1	nardilysin (N-arginine dibasic convertase) [Source:HGNC Symbol;Acc:7995]	4898	37.4284	27.35	25.3215	28.8208	35.2475	56.9504	63.5083	49.077
ENSG00000169213	ENSG00000169213	RAB3B	RAB3B, member RAS oncogene family [Source:HGNC Symbol;Acc:9778]	5865	6.30182	1.68729	10.1648	6.4278	7.04979	7.81684	10.5892	8.9808
ENSG00000117862	ENSG00000117862	TXNDC12	thioredoxin domain containing 12 (endoplasmic reticulum) [Source:HGNC Symbol;Acc:24626]	51060	33.2899	35.7064	23.8511	31.4253	25.5548	19.4306	26.48	18.6368
ENSG00000198841	ENSG00000198841	KTI12	KTI12 homolog, chromatin associated (S. cerevisiae) [Source:HGNC Symbol;Acc:25160]	112970	7.82632	5.26955	6.51671	4.72044	5.2255	5.44344	6.0804	10.3657
ENSG00000134717	ENSG00000134717	BTF3L4	basic transcription factor 3-like 4 [Source:HGNC Symbol;Acc:30547]	91408	14.8897	10.71	9.56537	10.9615	7.74381	15.4007	11.3191	7.16566
ENSG00000157077	ENSG00000157077	ZFYVE9	zinc finger, FYVE domain containing 9 [Source:HGNC Symbol;Acc:6775]	9372	9.62244	11.604	5.15625	8.24946	8.47149	7.68994	7.9192	6.88013
ENSG00000154222	ENSG00000154222	CC2D1B	coiled-coil and C2 domain containing 1B [Source:HGNC Symbol;Acc:29386]	200014	8.89671	3.28453	8.42341	5.76754	4.72764	11.575	9.64129	6.35422
ENSG00000085840	ENSG00000085840	ORC1	origin recognition complex, subunit 1 [Source:HGNC Symbol;Acc:8487]	4998	17.4734	9.46249	13.0315	15.7109	7.10705	18.3264	15.0395	19.5065
ENSG00000134748	ENSG00000134748	PRPF38A	pre-mRNA processing factor 38A [Source:HGNC Symbol;Acc:25930]	84950	15.722	8.86235	12.8577	13.0116	9.70788	11.8836	9.89096	8.46054
ENSG00000134744	ENSG00000134744	ZCCHC11	zinc finger, CCHC domain containing 11 [Source:HGNC Symbol;Acc:28981]	23318	7.99673	6.49532	3.66063	4.65224	5.89436	6.7848	6.77571	3.03702
ENSG00000116157	ENSG00000116157	GPX7	glutathione peroxidase 7 [Source:HGNC Symbol;Acc:4559]	2882	42.9411	4.51241	0.034583	4.66266	13.9981	0.344842	0.06743	0.668477
ENSG00000162377	ENSG00000162377	COA7	cytochrome c oxidase assembly factor 7 [Source:HGNC Symbol;Acc:25716]	65260	27.0949	17.7887	17.7246	21.2077	14.8514	30.5808	24.1629	26.5756
ENSG00000162378	ENSG00000162378	ZYG11B	zyg-11 family member B, cell cycle regulator [Source:HGNC Symbol;Acc:25820]	79699	7.45894	5.40195	7.25033	5.25343	4.35204	10.489	8.46537	5.24337
ENSG00000203995	ENSG00000203995	ZYG11A	zyg-11 family member A, cell cycle regulator [Source:HGNC Symbol;Acc:32058]	440590	0.0363274	0	0.00622921	1.86038	2.34615	2.90046	2.7838	4.18288
ENSG00000121310	ENSG00000121310	ECHDC2	enoyl CoA hydratase domain containing 2 [Source:HGNC Symbol;Acc:23408]	55268	5.83826	4.07662	3.15592	3.27318	4.06372	0.906266	0.575178	2.2911
ENSG00000116171	ENSG00000116171	SCP2	sterol carrier protein 2 [Source:HGNC Symbol;Acc:10606]	6342	11.6658	13.7911	8.36533	11.1	17.6843	9.29879	8.95992	20.1236
ENSG00000174348	ENSG00000174348	PODN	podocan [Source:HGNC Symbol;Acc:23174]	127435	0.0119162	0.0054411	0.116469	0.0288305	0.292189	0	0	0.0463656
ENSG00000162383	ENSG00000162383	SLC1A7	solute carrier family 1 (glutamate transporter), member 7 [Source:HGNC Symbol;Acc:10945]	6512	0.0603685	0.22052	0	0.378668	0.404441	0	0	0.59738
ENSG00000157184	ENSG00000157184	CPT2	carnitine palmitoyltransferase 2 [Source:HGNC Symbol;Acc:2330]	1376	9.5263	8.47837	2.86295	6.48317	6.95994	3.23534	2.81624	3.70666
ENSG00000162384	ENSG00000162384	C1orf123	chromosome 1 open reading frame 123 [Source:HGNC Symbol;Acc:26059]	54987	5.48514	5.17114	5.09597	6.21661	3.49827	6.88786	6.86635	2.12495
ENSG00000162385	ENSG00000162385	MAGOH	mago-nashi homolog, proliferation-associated (Drosophila) [Source:HGNC Symbol;Acc:6815]	55110	38.3468	25.9363	39.8726	36.8008	26.5652	31.5228	28.0891	37.4906
ENSG00000157193	ENSG00000157193	LRP8	low density lipoprotein receptor-related protein 8, apolipoprotein e receptor [Source:HGNC Symbol;Acc:6700]	7804	0.200792	5.97416	2.09063	2.64277	2.63124	1.77334	3.11605	8.89615
ENSG00000174332	ENSG00000174332	GLIS1	GLIS family zinc finger 1 [Source:HGNC Symbol;Acc:29525]	148979	0	0.129216	0.0415931	0	0	4.27365	1.66251	0.0262167
ENSG00000058804	ENSG00000058804	NDC1	NDC1 transmembrane nucleoporin [Source:HGNC Symbol;Acc:25525]	55706	31.5693	24.9128	20.3626	27.9908	21.7314	39.0694	32.7128	24.6886
ENSG00000058799	ENSG00000058799	YIPF1	Yip1 domain family, member 1 [Source:HGNC Symbol;Acc:25231]	54432	10.5805	10.8343	8.34871	8.73586	8.29374	7.17168	7.50066	13.6195
ENSG00000211452	ENSG00000211452	DIO1	deiodinase, iodothyronine, type I [Source:HGNC Symbol;Acc:2883]	1733	58.4593	7.09698	0.0384399	3.35467	0.160198	0.0111102	0	0.323056
ENSG00000081870	ENSG00000081870	HSPB11	heat shock protein family B (small), member 11 [Source:HGNC Symbol;Acc:25019]	51668	11.6105	7.81989	7.77984	10.5748	4.8789	13.9773	15.5814	8.92281
ENSG00000116212	ENSG00000116212	LRRC42	leucine rich repeat containing 42 [Source:HGNC Symbol;Acc:28792]	115353	24.5773	19.1399	24.5101	18.7374	15.6081	27.8982	31.7527	20.7109
ENSG00000203985	ENSG00000203985	LDLRAD1	low density lipoprotein receptor class A domain containing 1 [Source:HGNC Symbol;Acc:32069]	388633	2.31752	2.89616	0	1.13126	0.0735458	0	0	0.0527335
ENSG00000116209	ENSG00000116209	TMEM59	transmembrane protein 59 [Source:HGNC Symbol;Acc:1239]	9528	55.4658	29.8072	12.8681	20.5984	27.7356	23.0901	23.1834	37.4047
ENSG00000116205	ENSG00000116205	TCEANC2	transcription elongation factor A (SII) N-terminal and central domain containing 2 [Source:HGNC Symbol;Acc:26494]	127428	2.05858	2.19179	0.948566	2.09689	2.22757	3.87308	2.92008	1.47207
ENSG00000212670	ENSG00000212670		Uncharacterized protein [Source:UniProtKB/TrEMBL;Acc:E7EM73]	NA	0.828854	0.174677	0.360784	0.218533	0.640724	0.625659	0.473235	0.316992
ENSG00000248835	ENSG00000248835		CDNA: FLJ21031 fis, clone CAE07336; HCG1780521; Uncharacterized protein [Source:UniProtKB/TrEMBL;Acc:Q9H7D2]	NA	1.66362	1.50952	0.943577	1.23847	1.26887	3.12993	1.30069	1.30015
ENSG00000215883	ENSG00000215883	CYB5RL	cytochrome b5 reductase-like [Source:HGNC Symbol;Acc:32220]	606495	0.810183	0.847953	0.641555	0.781872	0.823327	2.13985	1.09568	0.688727
ENSG00000116221	ENSG00000116221	MRPL37	mitochondrial ribosomal protein L37 [Source:HGNC Symbol;Acc:14034]	51253	69.5645	49.0923	36.9752	54.0121	33.024	61.8089	48.7919	69.732
ENSG00000157216	ENSG00000157216	SSBP3	single stranded DNA binding protein 3 [Source:HGNC Symbol;Acc:15674]	23648	14.7348	6.23651	21.4754	15.3386	8.03426	3.51659	5.83319	7.1319
ENSG00000162390	ENSG00000162390	ACOT11	acyl-CoA thioesterase 11 [Source:HGNC Symbol;Acc:18156]	26027	0.346232	0.706774	0.981848	1.26709	0.28303	0.731947	0.487941	0.870448
ENSG00000162391	ENSG00000162391	FAM151A	family with sequence similarity 151, member A [Source:HGNC Symbol;Acc:25032]	338094	17.8459	0.038834	1.13751	26.9899	0.558386	0	0.011374	0.0857938
ENSG00000243725	ENSG00000243725	TTC4	tetratricopeptide repeat domain 4 [Source:HGNC Symbol;Acc:12394]	7268	0.193389	0.117739	0.290161	0.155964	0.129562	0.208463	0.155179	0.167216
ENSG00000162396	ENSG00000162396	PARS2	prolyl-tRNA synthetase 2, mitochondrial (putative) [Source:HGNC Symbol;Acc:30563]	25973	5.3038	2.26697	4.18603	3.84771	2.08331	2.09568	1.95303	4.04154
ENSG00000006555	ENSG00000006555	TTC22	tetratricopeptide repeat domain 22 [Source:HGNC Symbol;Acc:26067]	55001	0	0.00857276	0.0579486	0.22712	0.283009	0	0	4.41557
ENSG00000116133	ENSG00000116133	DHCR24	24-dehydrocholesterol reductase [Source:HGNC Symbol;Acc:2859]	1718	411.474	198.837	121.47	284.828	166.919	44.1815	49.9539	122.869
ENSG00000169174	ENSG00000169174	PCSK9	proprotein convertase subtilisin/kexin type 9 [Source:HGNC Symbol;Acc:20001]	255738	7.6954	26.5522	0.339801	2.6192	13.1699	0.024553	0	7.74386
ENSG00000162402	ENSG00000162402	USP24	ubiquitin specific peptidase 24 [Source:HGNC Symbol;Acc:12623]	23358	17.64	15.7036	11.5007	11.0647	12.9014	18.7444	21.0499	15.8907
ENSG00000162407	ENSG00000162407	PPAP2B	phosphatidic acid phosphatase type 2B [Source:HGNC Symbol;Acc:9229]	8613	24.8663	10.3846	24.6653	26.8313	10.1317	0.48443	2.0665	3.65864
ENSG00000162409	ENSG00000162409	PRKAA2	protein kinase, AMP-activated, alpha 2 catalytic subunit [Source:HGNC Symbol;Acc:9377]	5563	15.2545	9.00491	6.51305	6.29221	5.18956	3.70794	4.9284	9.90366
ENSG00000187889	ENSG00000187889	C1orf168	chromosome 1 open reading frame 168 [Source:HGNC Symbol;Acc:27295]	199920	6.23243	0.745065	0.858327	3.51249	1.18852	0	0.00492226	0.302332
ENSG00000157131	ENSG00000157131	C8A	complement component 8, alpha polypeptide [Source:HGNC Symbol;Acc:1352]	731	17.9134	10.3552	0.0124108	0.12647	1.60985	0.0107612	0	1.55412
ENSG00000021852	ENSG00000021852	C8B	complement component 8, beta polypeptide [Source:HGNC Symbol;Acc:1353]	732	4.29062	4.12754	0.0321435	0.369546	2.23543	0.00929037	0	2.34122
ENSG00000173406	ENSG00000173406	DAB1	Dab, reelin signal transducer, homolog 1 (Drosophila) [Source:HGNC Symbol;Acc:2661]	1600	2.85433	0.0231555	0.272051	8.13864	0.0495055	0	0	0.294409
ENSG00000162600	ENSG00000162600	OMA1	OMA1 zinc metallopeptidase [Source:HGNC Symbol;Acc:29661]	115209	4.56343	3.5322	0.786442	3.16247	2.77768	5.22343	3.5575	6.1071
ENSG00000162601	ENSG00000162601	MYSM1	Myb-like, SWIRM and MPN domains 1 [Source:HGNC Symbol;Acc:29401]	114803	12.6329	10.985	10.5863	9.91381	10.7595	8.11831	7.92224	8.16835
ENSG00000177606	ENSG00000177606	JUN	jun proto-oncogene [Source:HGNC Symbol;Acc:6204]	3725	17.2181	9.40159	39.0394	11.291	23.2954	47.4623	29.555	35.2735
ENSG00000172456	ENSG00000172456	FGGY	FGGY carbohydrate kinase domain containing [Source:HGNC Symbol;Acc:25610]	55277	1.18626	1.92499	0.469416	0.614493	0.762953	1.39202	1.84518	0.611485
ENSG00000134709	ENSG00000134709	HOOK1	hook microtubule-tethering protein 1 [Source:HGNC Symbol;Acc:19884]	51361	15.7857	13.2102	6.60408	6.80408	16.8433	4.35582	2.4987	4.58089
ENSG00000134716	ENSG00000134716	CYP2J2	cytochrome P450, family 2, subfamily J, polypeptide 2 [Source:HGNC Symbol;Acc:2634]	1573	11.6532	3.84536	0.449845	0.114984	3.72143	1.39062	0.427114	7.79951
ENSG00000162599	ENSG00000162599	NFIA	nuclear factor I/A [Source:HGNC Symbol;Acc:7784]	4774	3.976	2.74532	0.00268947	0.0210819	2.26129	0.335807	0.83903	2.56768
ENSG00000162604	ENSG00000162604	TM2D1	TM2 domain containing 1 [Source:HGNC Symbol;Acc:24142]	83941	4.44644	4.76639	2.44373	2.33524	3.08178	3.35073	3.01804	4.66439
ENSG00000132849	ENSG00000132849	INADL	InaD-like (Drosophila) [Source:HGNC Symbol;Acc:28881]	10207	1.90278	4.05079	11.1513	8.55107	6.25255	1.22164	1.61242	8.25419
ENSG00000132854	ENSG00000132854	KANK4	KN motif and ankyrin repeat domains 4 [Source:HGNC Symbol;Acc:27263]	163782	16.1919	6.9095	0.801897	4.6607	3.66412	0.0127191	0	0
ENSG00000162607	ENSG00000162607	USP1	ubiquitin specific peptidase 1 [Source:HGNC Symbol;Acc:12607]	7398	35.0268	27.3848	22.2712	31.4474	25.6889	51.7	48.5144	27.2254
ENSG00000116641	ENSG00000116641	DOCK7	dedicator of cytokinesis 7 [Source:HGNC Symbol;Acc:19190]	85440	10.1469	18.781	9.14873	6.36614	10.0299	11.2788	15.8541	8.41652
ENSG00000132855	ENSG00000132855	ANGPTL3	angiopoietin-like 3 [Source:HGNC Symbol;Acc:491]	27329	1.06685	0.367349	0.0089969	1.43869	5.61012	0.00780105	0.0421012	48.5805
ENSG00000269624	ENSG00000269624		CDNA FLJ26506 fis, clone KDN07105; Uncharacterized protein [Source:UniProtKB/TrEMBL;Acc:Q6ZP49]	NA	0.188109	0.0429465	0	0.101137	0.365471	0	0	2.15512
ENSG00000125703	ENSG00000125703	ATG4C	autophagy related 4C, cysteine peptidase [Source:HGNC Symbol;Acc:16040]	84938	5.69317	5.47455	3.37528	7.1856	4.59169	6.52178	6.70946	5.51528
ENSG00000088035	ENSG00000088035	ALG6	ALG6, alpha-1,3-glucosyltransferase [Source:HGNC Symbol;Acc:23157]	29929	5.64958	2.61113	1.54174	4.78778	3.17106	6.39725	3.88834	2.64106
ENSG00000142856	ENSG00000142856	ITGB3BP	integrin beta 3 binding protein (beta3-endonexin) [Source:HGNC Symbol;Acc:6157]	23421	3.39438	3.67987	3.47087	4.71504	2.48614	9.13076	7.57794	3.53369
ENSG00000203965	ENSG00000203965	EFCAB7	EF-hand calcium binding domain 7 [Source:HGNC Symbol;Acc:29379]	84455	1.00148	1.33774	0.984233	0.920185	0.917294	2.99583	2.41082	1.37431
ENSG00000079739	ENSG00000079739	PGM1	phosphoglucomutase 1 [Source:HGNC Symbol;Acc:8905]	5236	33.3676	23.9297	8.32873	5.97383	11.2398	17.2329	30.4826	23.0837
ENSG00000185483	ENSG00000185483	ROR1	receptor tyrosine kinase-like orphan receptor 1 [Source:HGNC Symbol;Acc:10256]	4919	4.72699	0.129087	10.086	14.595	0.0401081	2.15111	4.79048	1.39477
ENSG00000158966	ENSG00000158966	CACHD1	cache domain containing 1 [Source:HGNC Symbol;Acc:29314]	57685	5.16204	0.0243624	1.63765	8.39428	1.86232	0.936077	0.32823	0.0230668
ENSG00000162437	ENSG00000162437	RAVER2	ribonucleoprotein, PTB-binding 2 [Source:HGNC Symbol;Acc:25577]	55225	9.3454	4.8915	3.55022	6.26814	2.33376	3.60879	3.66681	1.38455
ENSG00000162434	ENSG00000162434	JAK1	Janus kinase 1 [Source:HGNC Symbol;Acc:6190]	3716	34.7367	22.2974	19.6676	17.739	20.4176	109.97	53.9381	39.788
ENSG00000162433	ENSG00000162433	AK4	adenylate kinase 4 [Source:HGNC Symbol;Acc:363]	100507855	44.2129	21.6695	8.11448	50.4227	11.4121	1.49886	19.001	22.5244
ENSG00000116675	ENSG00000116675	DNAJC6	DnaJ (Hsp40) homolog, subfamily C, member 6 [Source:HGNC Symbol;Acc:15469]	9829	2.41532	0.909349	3.67034	3.50092	0.519353	2.99161	4.94925	5.97712
ENSG00000116678	ENSG00000116678	LEPR	leptin receptor [Source:HGNC Symbol;Acc:6554]	54741	21.2934	0.240126	0.967263	0.248067	1.29228	0.944916	2.09199	0.117968
ENSG00000213625	ENSG00000213625	LEPROT	leptin receptor overlapping transcript [Source:HGNC Symbol;Acc:29477]	54741	27.4904	22.6697	19.3424	16.4325	2.09013	36.8456	27.2541	10.6093
ENSG00000118473	ENSG00000118473	SGIP1	SH3-domain GRB2-like (endophilin) interacting protein 1 [Source:HGNC Symbol;Acc:25412]	84251	0.138133	0	0.167197	0.0349494	0.00653242	1.45215	0.747628	0.00234192
ENSG00000152763	ENSG00000152763	WDR78	WD repeat domain 78 [Source:HGNC Symbol;Acc:26252]	79819	0.0636272	0.058106	0.109104	0.126574	0.173919	0.684921	0.432271	0.040345
ENSG00000198160	ENSG00000198160	MIER1	mesoderm induction early response 1, transcriptional regulator [Source:HGNC Symbol;Acc:29657]	57708	7.20723	6.61948	5.1708	6.08122	4.73646	10.8701	9.59551	6.69816
ENSG00000116704	ENSG00000116704	SLC35D1	solute carrier family 35 (UDP-GlcA/UDP-GalNAc transporter), member D1 [Source:HGNC Symbol;Acc:20800]	23169	22.4175	8.96818	5.41964	7.62192	5.6913	4.61777	5.41272	15.6429
ENSG00000081985	ENSG00000081985	IL12RB2	interleukin 12 receptor, beta 2 [Source:HGNC Symbol;Acc:5972]	3595	0.275272	0.00613135	0.0207228	0.016244	0.00539765	0	0	0.00580529
ENSG00000142864	ENSG00000142864	SERBP1	SERPINE1 mRNA binding protein 1 [Source:HGNC Symbol;Acc:17860]	26135	97.2897	65.5173	66.8069	78.5367	50.0691	78.8017	77.562	56.6708
ENSG00000116717	ENSG00000116717	GADD45A	growth arrest and DNA-damage-inducible, alpha [Source:HGNC Symbol;Acc:4095]	1647	31.9366	15.166	79.8763	24.4268	6.3498	8.16113	14.2847	13.5993
ENSG00000172380	ENSG00000172380	GNG12	guanine nucleotide binding protein (G protein), gamma 12 [Source:HGNC Symbol;Acc:19663]	55970	12.3571	0.472491	19.5531	28.2427	8.319	81.0247	80.8934	26.6702
ENSG00000116729	ENSG00000116729	WLS	wntless Wnt ligand secretion mediator [Source:HGNC Symbol;Acc:30238]	79971	0.0440818	0.0230038	54.9682	3.29101	3.92364	9.49419	24.5987	9.13145
ENSG00000024526	ENSG00000024526	DEPDC1	DEP domain containing 1 [Source:HGNC Symbol;Acc:22949]	55635	12.7756	7.12593	1.80768	13.8903	8.80416	32.5893	35.9918	7.45455
ENSG00000066557	ENSG00000066557	LRRC40	leucine rich repeat containing 40 [Source:HGNC Symbol;Acc:26004]	55631	20.0045	19.7805	14.0421	17.6273	13.9355	21.1601	23.1765	13.7525
ENSG00000116754	ENSG00000116754	SRSF11	serine/arginine-rich splicing factor 11 [Source:HGNC Symbol;Acc:10782]	9295	43.2152	33.048	36.1834	33.1434	31.6215	20.1164	27.015	17.7411
ENSG00000118454	ENSG00000118454	ANKRD13C	ankyrin repeat domain 13C [Source:HGNC Symbol;Acc:25374]	81573	7.29832	7.11688	8.06882	6.91847	4.68401	12.067	11.4793	10.4285
ENSG00000197568	ENSG00000197568	HHLA3	HERV-H LTR-associating 3 [Source:HGNC Symbol;Acc:4906]	11147	0.930283	1.38053	0.813549	1.06911	4.26301	5.60182	4.5535	3.03653
ENSG00000116761	ENSG00000116761	CTH	cystathionase (cystathionine gamma-lyase) [Source:HGNC Symbol;Acc:2501]	1491	2.29574	9.06348	3.14929	3.50355	3.25592	2.20556	3.24974	8.58149
ENSG00000132485	ENSG00000132485	ZRANB2	zinc finger, RAN-binding domain containing 2 [Source:HGNC Symbol;Acc:13058]	9406	32.0972	23.7968	28.6367	31.8854	29.4606	29.1161	30.2725	26.1093
ENSG00000172260	ENSG00000172260	NEGR1	neuronal growth regulator 1 [Source:HGNC Symbol;Acc:17302]	257194	0.873422	0.005808	0.00654332	0	0.277806	5.66036	1.92564	0.00183304
ENSG00000162620	ENSG00000162620	LRRIQ3	leucine-rich repeats and IQ motif containing 3 [Source:HGNC Symbol;Acc:28318]	127255	0.0194681	0.192603	0.0100148	0.0497185	0.190424	0.19683	0.184855	0.0589165
ENSG00000254685	ENSG00000254685	FPGT	fucose-1-phosphate guanylyltransferase [Source:HGNC Symbol;Acc:3825]	8790	2.25701	3.04436	2.04853	4.22628	2.97726	6.60739	6.17739	3.85262
ENSG00000116791	ENSG00000116791	CRYZ	crystallin, zeta (quinone reductase) [Source:HGNC Symbol;Acc:2419]	1429	66.7083	41.1538	25.9154	27.037	9.55696	30.2986	53.3938	28.9514
ENSG00000162623	ENSG00000162623	TYW3	tRNA-yW synthesizing protein 3 homolog (S. cerevisiae) [Source:HGNC Symbol;Acc:24757]	127253	19.8498	14.6582	11.9912	15.6857	7.97906	11.2926	11.7038	11.9941
ENSG00000137968	ENSG00000137968	SLC44A5	solute carrier family 44, member 5 [Source:HGNC Symbol;Acc:28524]	204962	0.580646	3.32544	5.07091	0.127052	0.00723733	0	0.0614004	1.19094
ENSG00000117054	ENSG00000117054	ACADM	acyl-CoA dehydrogenase, C-4 to C-12 straight chain [Source:HGNC Symbol;Acc:89]	34	26.5469	24.151	9.2021	19.1505	8.65833	13.6661	15.3798	14.4337
ENSG00000137955	ENSG00000137955	RABGGTB	Rab geranylgeranyltransferase, beta subunit [Source:HGNC Symbol;Acc:9796]	692085	41.6838	41.0281	27.9993	22.5173	17.7078	11.9524	15.6581	21.1802
ENSG00000184005	ENSG00000184005	ST6GALNAC3	ST6 (alpha-N-acetyl-neuraminyl-2,3-beta-galactosyl-1,3)-N-acetylgalactosaminide alpha-2,6-sialyltransferase 3 [Source:HGNC Symbol;Acc:19343]	256435	0.00393358	0.0071845	2.97053	0.0824811	0.0221367	0.210547	2.02639	0.00340122
ENSG00000142892	ENSG00000142892	PIGK	phosphatidylinositol glycan anchor biosynthesis, class K [Source:HGNC Symbol;Acc:8965]	10026	9.36684	9.42499	5.74933	8.48959	6.8466	18.0229	13.0674	7.33692
ENSG00000154027	ENSG00000154027	AK5	adenylate kinase 5 [Source:HGNC Symbol;Acc:365]	26289	0.00410933	0.0075055	0.00422786	0.00994226	0	1.78163	0.250603	0.0497445
ENSG00000036549	ENSG00000036549	ZZZ3	zinc finger, ZZ-type containing 3 [Source:HGNC Symbol;Acc:24523]	26009	7.42053	5.31585	7.01784	7.26435	4.6011	7.85539	7.71131	9.0815
ENSG00000077254	ENSG00000077254	USP33	ubiquitin specific peptidase 33 [Source:HGNC Symbol;Acc:20059]	23032	11.3097	10.4709	9.76777	10.2806	8.09167	19.1232	18.1832	16.3896
ENSG00000180488	ENSG00000180488	FAM73A	family with sequence similarity 73, member A [Source:HGNC Symbol;Acc:24741]	374986	4.97587	3.01613	2.70459	2.71225	3.82242	7.7831	6.98997	7.39881
ENSG00000162614	ENSG00000162614	NEXN	nexilin (F actin binding protein) [Source:HGNC Symbol;Acc:29557]	91624	2.18806	0.797031	5.81763	4.40659	0.948716	14.7986	13.4343	1.97696
ENSG00000162613	ENSG00000162613	FUBP1	far upstream element (FUSE) binding protein 1 [Source:HGNC Symbol;Acc:4004]	8880	37.3384	34.7626	42.2394	42.2523	18.5294	46.4201	51.007	35.1909
ENSG00000162616	ENSG00000162616	DNAJB4	DnaJ (Hsp40) homolog, subfamily B, member 4 [Source:HGNC Symbol;Acc:14886]	11080	5.74713	4.06153	6.01339	6.10116	5.87664	9.87195	12.2554	47.7185
ENSG00000137960	ENSG00000137960	GIPC2	GIPC PDZ domain containing family, member 2 [Source:HGNC Symbol;Acc:18177]	54810	4.56382	18.6571	0.0809562	5.84976	6.97581	0.0382886	0.109059	2.77715
ENSG00000122420	ENSG00000122420	PTGFR	prostaglandin F receptor (FP) [Source:HGNC Symbol;Acc:9600]	5737	0	0	0	0	0.00969378	1.10256	5.16181	0.00521294
ENSG00000137959	ENSG00000137959	IFI44L	interferon-induced protein 44-like [Source:HGNC Symbol;Acc:17817]	10964	0.0166524	0.00506915	0	0.00671491	0.00223127	0.329297	0.877451	0.00239979
ENSG00000137965	ENSG00000137965	IFI44	interferon-induced protein 44 [Source:HGNC Symbol;Acc:16938]	10561	0.0304393	0	0	0	0.171301	12.817	22.414	0.078959
ENSG00000162618	ENSG00000162618	ELTD1	EGF, latrophilin and seven transmembrane domain containing 1 [Source:HGNC Symbol;Acc:20822]	64123	0	0	0	0	0.0259124	13.3416	13.7721	0.020902
ENSG00000117114	ENSG00000117114	LPHN2	latrophilin 2 [Source:HGNC Symbol;Acc:18582]	101927458	0.0293218	7.01903	0.433659	0.0709422	33.7979	34.3811	57.9179	18.9992
ENSG00000137941	ENSG00000137941	TTLL7	tubulin tyrosine ligase-like family, member 7 [Source:HGNC Symbol;Acc:26242]	79739	0.132086	0.0196938	0.255152	0.0456535	1.18543	2.04405	3.60577	3.04638
ENSG00000142875	ENSG00000142875	PRKACB	protein kinase, cAMP-dependent, catalytic, beta [Source:HGNC Symbol;Acc:9381]	5567	6.33876	1.70668	1.09058	2.65732	3.32662	4.49267	8.90536	7.00478
ENSG00000117133	ENSG00000117133	RPF1	ribosome production factor 1 homolog (S. cerevisiae) [Source:HGNC Symbol;Acc:30350]	80135	29.4069	22.4695	37.7513	25.6791	20.2963	47.567	41.083	36.0217
ENSG00000174021	ENSG00000174021	GNG5	guanine nucleotide binding protein (G protein), gamma 5 [Source:HGNC Symbol;Acc:4408]	2787	101.975	123.795	119.563	81.5812	70.8254	105.495	97.4537	120.814
ENSG00000117151	ENSG00000117151	CTBS	chitobiase, di-N-acetyl- [Source:HGNC Symbol;Acc:2496]	1486	1.91679	2.97355	1.45799	1.17921	1.70234	3.83279	3.28647	1.78133
ENSG00000180869	ENSG00000180869	C1orf180	chromosome 1 open reading frame 180 [Source:HGNC Symbol;Acc:26647]	NA	0.108323	0	0.263423	0.714768	0	0	0.0158038	0
ENSG00000117155	ENSG00000117155	SSX2IP	synovial sarcoma, X breakpoint 2 interacting protein [Source:HGNC Symbol;Acc:16509]	117178	6.5868	3.21313	8.56816	2.54875	2.30833	10.3102	11.4881	6.45946
ENSG00000171517	ENSG00000171517	LPAR3	lysophosphatidic acid receptor 3 [Source:HGNC Symbol;Acc:14298]	23566	0.00802149	0	0.0412643	0.0194075	0.638435	0.586785	0.765954	0.055487
ENSG00000153898	ENSG00000153898	MCOLN2	mucolipin 2 [Source:HGNC Symbol;Acc:13357]	255231	0.00826167	0	0.178499	0.00666286	0.710686	4.06834	4.14995	0.0214306
ENSG00000162643	ENSG00000162643	WDR63	WD repeat domain 63 [Source:HGNC Symbol;Acc:30711]	126820	0.014489	0.0132317	0.223604	0.0350552	0.0116483	0.00646276	0.273216	0.00626403
ENSG00000055732	ENSG00000055732	MCOLN3	mucolipin 3 [Source:HGNC Symbol;Acc:13358]	55283	0.00858225	0	0.441491	0.200721	3.93971	1.05272	0.736862	0.0222622
ENSG00000097096	ENSG00000097096	SYDE2	synapse defective 1, Rho GTPase, homolog 2 (C. elegans) [Source:HGNC Symbol;Acc:25841]	84144	1.10138	1.46849	2.47934	2.68249	1.00233	2.29521	2.03621	1.01708
ENSG00000162642	ENSG00000162642	C1orf52	chromosome 1 open reading frame 52 [Source:HGNC Symbol;Acc:24871]	148423	9.98073	5.77262	11.15	6.80161	4.83444	6.55909	6.65391	8.69468
ENSG00000142867	ENSG00000142867	BCL10	B-cell CLL/lymphoma 10 [Source:HGNC Symbol;Acc:989]	8915	10.2127	5.68981	11.0259	9.24452	4.53885	9.2276	13.7525	8.49056
ENSG00000153904	ENSG00000153904	DDAH1	dimethylarginine dimethylaminohydrolase 1 [Source:HGNC Symbol;Acc:2715]	23576	31.9216	29.9109	30.2077	12.9008	12.7189	5.45891	8.20776	18.0627
ENSG00000142871	ENSG00000142871	CYR61	cysteine-rich, angiogenic inducer, 61 [Source:HGNC Symbol;Acc:2654]	3491	12.0742	13.6378	470.935	38.3996	4.21599	168.572	173.103	11.1808
ENSG00000117174	ENSG00000117174	ZNHIT6	zinc finger, HIT-type containing 6 [Source:HGNC Symbol;Acc:26089]	54680	4.17336	5.4488	11.0316	5.72913	4.2474	11.2018	8.47131	7.20519
ENSG00000171502	ENSG00000171502	COL24A1	collagen, type XXIV, alpha 1 [Source:HGNC Symbol;Acc:20821]	255631	0.127724	0.100366	0.0733443	0.0287461	0.0143279	0.0582959	0.0143007	0.254265
ENSG00000122417	ENSG00000122417	ODF2L	outer dense fiber of sperm tails 2-like [Source:HGNC Symbol;Acc:29225]	57489	1.03215	0.014325	6.41025	1.52565	2.36074	6.2327	6.24811	0.0623907
ENSG00000137975	ENSG00000137975	CLCA2	chloride channel accessory 2 [Source:HGNC Symbol;Acc:2016]	9635	0.0126424	0	2.12666	0.499596	0	0.0056391	0	0
ENSG00000097033	ENSG00000097033	SH3GLB1	SH3-domain GRB2-like endophilin B1 [Source:HGNC Symbol;Acc:10833]	51100	29.848	17.0923	23.5007	23.3197	18.8087	21.1124	21.0578	23.3284
ENSG00000183291	ENSG00000183291		Homo sapiens 15 kDa selenoprotein (SEP15), transcript variant 2, mRNA. [Source:RefSeq mRNA;Acc:NM_203341]	9403	102.334	69.862	62.4918	80.2153	86.0265	56.7341	54.8663	94.0103
ENSG00000153936	ENSG00000153936	HS2ST1	heparan sulfate 2-O-sulfotransferase 1 [Source:HGNC Symbol;Acc:5193]	9653	26.8008	19.1009	5.02094	10.729	20.565	8.72936	8.72479	8.26706
ENSG00000143013	ENSG00000143013	LMO4	LIM domain only 4 [Source:HGNC Symbol;Acc:6644]	8543	2.17792	6.74102	5.1131	2.75844	4.48504	13.2874	7.23671	4.82797
ENSG00000065243	ENSG00000065243	PKN2	protein kinase N2 [Source:HGNC Symbol;Acc:9406]	5586	17.5488	17.6616	17.9467	14.8423	11.03	22.2086	23.5396	15.3595
ENSG00000137947	ENSG00000137947	GTF2B	general transcription factor IIB [Source:HGNC Symbol;Acc:4648]	2959	14.5613	12.1663	22.0646	11.8464	7.11633	14.9272	14.7283	15.7383
ENSG00000137944	ENSG00000137944	CCBL2	cysteine conjugate-beta lyase 2 [Source:HGNC Symbol;Acc:33238]	56267	11.7082	14.0462	10.8794	13.3983	17.8347	5.0355	9.38499	10.6565
ENSG00000213516	ENSG00000213516	RBMXL1	RNA binding motif protein, X-linked-like 1 [Source:HGNC Symbol;Acc:25073]	494115	6.4416	4.37754	5.2364	4.51916	3.09464	7.90955	8.98834	8.30881
ENSG00000117226	ENSG00000117226	GBP3	guanylate binding protein 3 [Source:HGNC Symbol;Acc:4184]	2635	0.238102	0.102681	0.836982	0.218694	0.0478553	3.33365	6.68701	1.97871
ENSG00000117228	ENSG00000117228	GBP1	guanylate binding protein 1, interferon-inducible [Source:HGNC Symbol;Acc:4182]	2633	3.62083	0.0987834	0.0644309	0.509645	0.0732315	2.10263	14.7601	6.32559
ENSG00000162645	ENSG00000162645	GBP2	guanylate binding protein 2, interferon-inducible [Source:HGNC Symbol;Acc:4183]	2634	2.27325	1.98915	0.172383	0.219123	1.47079	0.246424	1.99124	6.23742
ENSG00000197147	ENSG00000197147	LRRC8B	leucine rich repeat containing 8 family, member B [Source:HGNC Symbol;Acc:30692]	23507	7.15959	3.97957	3.76635	5.52425	5.62009	6.2049	4.00511	3.16836
ENSG00000171488	ENSG00000171488	LRRC8C	leucine rich repeat containing 8 family, member C [Source:HGNC Symbol;Acc:25075]	101927933	2.17684	0.349773	0.0374103	0.109479	0.0272838	4.51102	5.96769	0.0230563
ENSG00000171492	ENSG00000171492	LRRC8D	leucine rich repeat containing 8 family, member D [Source:HGNC Symbol;Acc:16992]	55144	23.2188	13.0893	7.35216	8.58328	18.6242	6.73025	7.35094	17.1034
ENSG00000162664	ENSG00000162664	ZNF326	zinc finger protein 326 [Source:HGNC Symbol;Acc:14104]	284695	8.62643	4.46823	8.60906	7.32846	5.61429	5.6782	5.32957	5.51479
ENSG00000122482	ENSG00000122482	ZNF644	zinc finger protein 644 [Source:HGNC Symbol;Acc:29222]	84146	16.7866	8.0355	14.3622	11.252	12.0404	11.846	13.2598	13.5738
ENSG00000162669	ENSG00000162669	HFM1	HFM1, ATP-dependent DNA helicase homolog (S. cerevisiae) [Source:HGNC Symbol;Acc:20193]	164045	0.0390185	0.0890819	0.411476	0.0708022	0.0117633	0.139233	0.183941	0
ENSG00000097046	ENSG00000097046	CDC7	cell division cycle 7 [Source:HGNC Symbol;Acc:1745]	8317	14.5457	4.67302	9.22126	14.724	7.50392	23.4091	15.575	8.68515
ENSG00000069702	ENSG00000069702	TGFBR3	transforming growth factor, beta receptor III [Source:HGNC Symbol;Acc:11774]	7049	43.0735	37.0836	8.55168	5.64398	2.4237	1.51464	2.01855	0.888791
ENSG00000172031	ENSG00000172031	EPHX4	epoxide hydrolase 4 [Source:HGNC Symbol;Acc:23758]	253152	3.62354	0	1.35093	0.18328	0.730819	0.0901054	0.0709168	0
ENSG00000189195	ENSG00000189195	BTBD8	BTB (POZ) domain containing 8 [Source:HGNC Symbol;Acc:21019]	284697	0.247132	0.252239	0.269217	0.257926	0.432422	0.622488	0.548249	0.087988
ENSG00000069712	ENSG00000069712	KIAA1107	KIAA1107 [Source:HGNC Symbol;Acc:29192]	23285	0.719264	0.471585	0.727361	0.342093	1.25534	1.16813	1.32202	0.164782
ENSG00000174842	ENSG00000174842	GLMN	glomulin, FKBP associated protein [Source:HGNC Symbol;Acc:14373]	11146	7.55917	5.3781	11.3141	9.14446	3.54894	14.698	12.3428	10.4882
ENSG00000122484	ENSG00000122484	RPAP2	RNA polymerase II associated protein 2 [Source:HGNC Symbol;Acc:25791]	79871	2.15696	1.70332	2.68314	2.52842	0.797062	2.95657	2.56757	2.12021
ENSG00000162676	ENSG00000162676	GFI1	growth factor independent 1 transcription repressor [Source:HGNC Symbol;Acc:4237]	2672	1.68747	3.8762	0.416321	0.166642	2.90015	0.0384026	0.0759931	0.111665
ENSG00000067208	ENSG00000067208	EVI5	ecotropic viral integration site 5 [Source:HGNC Symbol;Acc:3501]	7813	5.62153	3.93889	5.73775	3.42862	2.2528	4.09894	4.79464	4.37969
ENSG00000122406	ENSG00000122406	RPL5	ribosomal protein L5 [Source:HGNC Symbol;Acc:10360]	6125	416.055	377.797	390.611	461.759	201.278	327.796	311.164	271.647
ENSG00000154511	ENSG00000154511	FAM69A	family with sequence similarity 69, member A [Source:HGNC Symbol;Acc:32213]	388650	16.9373	16.6574	1.19277	7.31061	6.0183	6.79637	18.8977	16.1916
ENSG00000143033	ENSG00000143033	MTF2	metal response element binding transcription factor 2 [Source:HGNC Symbol;Acc:29535]	22823	11.6826	8.70551	9.97096	11.6056	10.6643	10.4091	10.4974	9.10341
ENSG00000117500	ENSG00000117500	TMED5	transmembrane emp24 protein transport domain containing 5 [Source:HGNC Symbol;Acc:24251]	50999	50.3256	31.0385	14.0785	13.9083	22.8846	20.7633	23.9568	38.7318
ENSG00000122483	ENSG00000122483	CCDC18	coiled-coil domain containing 18 [Source:HGNC Symbol;Acc:30370]	343099	3.73352	3.3174	2.16976	4.2805	4.18594	7.09337	7.55033	2.44735
ENSG00000117505	ENSG00000117505	DR1	down-regulator of transcription 1, TBP-binding (negative cofactor 2) [Source:HGNC Symbol;Acc:3017]	1810	8.58133	6.86956	9.64338	7.31002	6.94065	8.62326	10.3933	10.589
ENSG00000137942	ENSG00000137942	FNBP1L	formin binding protein 1-like [Source:HGNC Symbol;Acc:20851]	54874	17.0923	18.5277	31.6001	24.0824	20.208	12.8953	11.7643	18.2545
ENSG00000137936	ENSG00000137936	BCAR3	breast cancer anti-estrogen resistance 3 [Source:HGNC Symbol;Acc:973]	8412	3.91673	2.18501	2.6	2.34535	2.22987	7.15814	14.2755	7.94094
ENSG00000067334	ENSG00000067334	DNTTIP2	deoxynucleotidyltransferase, terminal, interacting protein 2 [Source:HGNC Symbol;Acc:24013]	30836	25.0439	12.758	26.504	16.7239	13.9609	25.4339	25.0872	61.0506
ENSG00000023909	ENSG00000023909	GCLM	glutamate-cysteine ligase, modifier subunit [Source:HGNC Symbol;Acc:4312]	2730	28.8644	16.0341	32.1454	15.4522	4.89362	18.4183	25.2109	157.731
ENSG00000198691	ENSG00000198691	ABCA4	ATP-binding cassette, sub-family A (ABC1), member 4 [Source:HGNC Symbol;Acc:34]	24	0.413074	0.143707	0.448599	1.28759	0.0975181	0.0497183	0.0473511	61.4898
ENSG00000137962	ENSG00000137962	ARHGAP29	Rho GTPase activating protein 29 [Source:HGNC Symbol;Acc:30207]	9411	10.8708	6.66238	11.3822	9.79174	6.08295	43.7642	37.4405	14.1231
ENSG00000117528	ENSG00000117528	ABCD3	ATP-binding cassette, sub-family D (ALD), member 3 [Source:HGNC Symbol;Acc:67]	5825	61.5726	23.4327	11.4878	32.2957	26.6617	13.4982	15.4599	31.2099
ENSG00000117525	ENSG00000117525	F3	coagulation factor III (thromboplastin, tissue factor) [Source:HGNC Symbol;Acc:3541]	2152	7.63142	4.12556	6.92605	7.43811	3.44909	1.14642	3.0618	2.6326
ENSG00000143036	ENSG00000143036	SLC44A3	solute carrier family 44, member 3 [Source:HGNC Symbol;Acc:28689]	126969	6.87472	4.19751	3.02693	13.8208	5.65432	2.37716	1.39897	8.73659
ENSG00000117519	ENSG00000117519	CNN3	calponin 3, acidic [Source:HGNC Symbol;Acc:2157]	1266	124.651	81.8162	134.437	126.3	66.4045	70.1812	99.885	85.2222
ENSG00000172339	ENSG00000172339	ALG14	ALG14, UDP-N-acetylglucosaminyltransferase subunit [Source:HGNC Symbol;Acc:28287]	199857	2.35728	1.64351	0.9349	1.54895	1.33536	0.87117	0.977722	1.53315
ENSG00000152078	ENSG00000152078	TMEM56	transmembrane protein 56 [Source:HGNC Symbol;Acc:26477]	148534	13.6956	6.35702	8.16126	8.56799	8.08424	4.72679	3.85729	13.2098
ENSG00000122481	ENSG00000122481	RWDD3	RWD domain containing 3 [Source:HGNC Symbol;Acc:21393]	25950	2.81225	1.58405	1.80572	1.42372	1.75756	1.61148	1.50714	1.56193
ENSG00000117569	ENSG00000117569	PTBP2	polypyrimidine tract binding protein 2 [Source:HGNC Symbol;Acc:17662]	58155	2.81526	1.18009	1.62913	1.60932	1.61814	6.22577	3.47248	0.994218
ENSG00000188641	ENSG00000188641	DPYD	dihydropyrimidine dehydrogenase [Source:HGNC Symbol;Acc:3012]	1806	0.390148	0.0989705	0.0133801	0.0104882	1.34873	4.34674	1.65227	0.134938
ENSG00000162627	ENSG00000162627	SNX7	sorting nexin 7 [Source:HGNC Symbol;Acc:14971]	51375	19.8587	14.7421	13.4016	17.7171	7.96624	32.566	38.849	29.4815
ENSG00000117598	ENSG00000117598		Lipid phosphate phosphatase-related protein type 5 [Source:UniProtKB/Swiss-Prot;Acc:Q32ZL2]	163404	0	0	0	0	0.345276	0	0.00499449	0
ENSG00000099260	ENSG00000099260	PALMD	palmdelphin [Source:HGNC Symbol;Acc:15846]	54873	3.54735	3.19231	0.056749	0.0139012	1.16126	0.0461307	0.0331948	0.277215
ENSG00000156869	ENSG00000156869	FRRS1	ferric-chelate reductase 1 [Source:HGNC Symbol;Acc:27622]	391059	13.1462	6.74391	2.67801	2.29379	9.20513	1.52629	2.25878	14.6482
ENSG00000162688	ENSG00000162688	AGL	amylo-alpha-1, 6-glucosidase, 4-alpha-glucanotransferase [Source:HGNC Symbol;Acc:321]	178	12.66	6.19155	18.392	18.6672	6.48821	3.65541	5.14555	10.0609
ENSG00000117620	ENSG00000117620	SLC35A3	solute carrier family 35 (UDP-N-acetylglucosamine (UDP-GlcNAc) transporter), member A3 [Source:HGNC Symbol;Acc:11023]	23443	7.20863	10.7625	5.327	6.19555	5.75874	7.227	7.29345	13.6906
ENSG00000156875	ENSG00000156875	HIAT1	hippocampus abundant transcript 1 [Source:HGNC Symbol;Acc:23363]	64645	25.1561	24.5871	18.0228	16.9624	15.1778	27.4037	22.8203	23.4633
ENSG00000156876	ENSG00000156876	SASS6	spindle assembly 6 homolog (C. elegans) [Source:HGNC Symbol;Acc:25403]	163786	10.7613	10.4809	6.38979	8.09017	7.40324	9.47242	9.31255	10.0411
ENSG00000122435	ENSG00000122435	TRMT13	tRNA methyltransferase 13 homolog (S. cerevisiae) [Source:HGNC Symbol;Acc:25502]	54482	9.81261	5.06772	7.90956	6.15014	4.07984	6.45337	4.98252	6.9268
ENSG00000137992	ENSG00000137992	DBT	dihydrolipoamide branched chain transacylase E2 [Source:HGNC Symbol;Acc:2698]	1629	3.46231	1.97244	2.77059	3.90757	2.73702	2.38438	2.35453	3.55465
ENSG00000137996	ENSG00000137996	RTCA	RNA 3'-terminal phosphate cyclase [Source:HGNC Symbol;Acc:17981]	8634	22.3187	16.5364	23.752	15.6827	11.0893	25.3534	25.1627	21.8551
ENSG00000079335	ENSG00000079335	CDC14A	cell division cycle 14A [Source:HGNC Symbol;Acc:1718]	8556	1.16578	1.02385	7.39036	2.00437	0.869421	1.62414	1.99826	1.17958
ENSG00000162692	ENSG00000162692	VCAM1	vascular cell adhesion molecule 1 [Source:HGNC Symbol;Acc:12663]	7412	1.52226	0	0.00483384	0	0.0113316	7.25102	8.83692	0.385933
ENSG00000162694	ENSG00000162694	EXTL2	exostosin-like glycosyltransferase 2 [Source:HGNC Symbol;Acc:3516]	2135	6.9127	7.0574	4.13494	5.99167	9.79012	5.99775	10.4303	3.86727
ENSG00000162695	ENSG00000162695	SLC30A7	solute carrier family 30 (zinc transporter), member 7 [Source:HGNC Symbol;Acc:19306]	148867	11.214	6.25301	7.14591	4.8243	4.89098	5.26985	5.47251	6.58352
ENSG00000117543	ENSG00000117543	DPH5	diphthamide biosynthesis 5 [Source:HGNC Symbol;Acc:24270]	51611	13.2627	13.7023	7.25583	13.9682	6.11594	19.651	13.6829	9.44891
ENSG00000170989	ENSG00000170989	S1PR1	sphingosine-1-phosphate receptor 1 [Source:HGNC Symbol;Acc:3165]	1901	2.90587	0.0169027	0.818832	0.0298538	0.29016	3.48393	1.2624	0.55213
ENSG00000060718	ENSG00000060718	COL11A1	collagen, type XI, alpha 1 [Source:HGNC Symbol;Acc:2186]	1301	0.0137545	0.00314023	0.392696	0	0.00552891	0.631918	2.17149	0
ENSG00000185946	ENSG00000185946	RNPC3	RNA-binding region (RNP1, RRM) containing 3 [Source:HGNC Symbol;Acc:18666]	55599	2.16865	1.67811	1.5116	1.89917	1.54717	4.50801	4.79874	2.19006
ENSG00000240038	ENSG00000240038	AMY2B	amylase, alpha 2B (pancreatic) [Source:HGNC Symbol;Acc:478]	648740	0.273161	0.0519704	0.183457	0.146866	0.277558	0.00676903	0.0030443	0.0656088
ENSG00000198890	ENSG00000198890	PRMT6	protein arginine methyltransferase 6 [Source:HGNC Symbol;Acc:18241]	55170	20.2802	11.126	9.67676	8.89132	13.4675	11.7104	9.89644	9.51423
ENSG00000162631	ENSG00000162631	NTNG1	netrin G1 [Source:HGNC Symbol;Acc:23319]	22854	0.72562	0.00283186	0.350943	0.0300101	0.219383	0.0497939	0	0
ENSG00000134215	ENSG00000134215	VAV3	vav 3 guanine nucleotide exchange factor [Source:HGNC Symbol;Acc:12659]	10451	8.35679	1.32429	0.792224	2.85281	2.64903	14.1534	0.0125456	2.46718
ENSG00000085491	ENSG00000085491	SLC25A24	solute carrier family 25 (mitochondrial carrier; phosphate carrier), member 24 [Source:HGNC Symbol;Acc:20662]	29957	2.04861	6.02872	11.7888	10.529	0.0593189	15.6891	24.8562	6.77768
ENSG00000162636	ENSG00000162636	FAM102B	family with sequence similarity 102, member B [Source:HGNC Symbol;Acc:27637]	284611	1.53113	0.823981	2.86929	0.409159	0.779111	6.66425	6.88655	1.50516
ENSG00000162639	ENSG00000162639	HENMT1	HEN1 methyltransferase homolog 1 (Arabidopsis) [Source:HGNC Symbol;Acc:26400]	113802	0.538881	0	0.0964218	0	0.00941807	0	0	0
ENSG00000134186	ENSG00000134186	PRPF38B	pre-mRNA processing factor 38B [Source:HGNC Symbol;Acc:25512]	55119	23.1143	14.1259	22.846	21.3954	14.8237	10.9093	13.5253	13.7211
ENSG00000116266	ENSG00000116266	STXBP3	syntaxin binding protein 3 [Source:HGNC Symbol;Acc:11446]	6814	6.84108	6.34872	7.99572	6.52809	4.28283	10.4811	11.4662	8.24129
ENSG00000162641	ENSG00000162641	AKNAD1	AKNA domain containing 1 [Source:HGNC Symbol;Acc:28398]	254268	0	0.00493704	0.0778693	0	0	1.21052	1.65711	0.0140235
ENSG00000121957	ENSG00000121957	GPSM2	G-protein signaling modulator 2 [Source:HGNC Symbol;Acc:29501]	29899	2.54058	4.01215	8.74779	2.11685	3.67874	10.9252	11.8741	4.03849
ENSG00000121940	ENSG00000121940	CLCC1	chloride channel CLIC-like 1 [Source:HGNC Symbol;Acc:29675]	23155	14.3352	9.54314	16.8615	7.53303	11.3372	12.4027	12.4568	10.6047
ENSG00000085433	ENSG00000085433	WDR47	WD repeat domain 47 [Source:HGNC Symbol;Acc:29141]	22911	1.89843	2.86662	5.63397	2.45069	2.17099	6.34953	6.91787	4.32317
ENSG00000197780	ENSG00000197780	TAF13	TAF13 RNA polymerase II, TATA box binding protein (TBP)-associated factor, 18kDa [Source:HGNC Symbol;Acc:11546]	6884	26.045	15.6651	36.0069	15.4875	13.5131	32.7964	39.1754	45.1105
ENSG00000215717	ENSG00000215717	TMEM167B	transmembrane protein 167B [Source:HGNC Symbol;Acc:30187]	56900	9.1275	7.47866	7.83737	6.00817	4.26594	10.8531	9.35826	9.02579
ENSG00000116299	ENSG00000116299	KIAA1324	KIAA1324 [Source:HGNC Symbol;Acc:29618]	57535	0.100867	0.0139568	0.437121	0.308134	0.103208	0.1936	0.708819	0.0740015
ENSG00000031698	ENSG00000031698	SARS	seryl-tRNA synthetase [Source:HGNC Symbol;Acc:10537]	6301	36.2586	42.3343	46.1466	35.42	39.6985	46.7875	38.7195	62.357
ENSG00000143126	ENSG00000143126	CELSR2	cadherin, EGF LAG seven-pass G-type receptor 2 [Source:HGNC Symbol;Acc:3231]	1952	8.23445	2.50524	2.20442	0.597645	6.31291	0.10676	0.145889	0.272622
ENSG00000134222	ENSG00000134222	PSRC1	proline/serine-rich coiled-coil 1 [Source:HGNC Symbol;Acc:24472]	84722	11.9454	7.19986	2.755	12.6202	16.8701	9.20005	15.9035	5.92181
ENSG00000221986	ENSG00000221986	MYBPHL	myosin binding protein H-like [Source:HGNC Symbol;Acc:30434]	343263	0.476581	0.507765	2.66412	0.269047	0.242659	0.0141718	0	0
ENSG00000134243	ENSG00000134243	SORT1	sortilin 1 [Source:HGNC Symbol;Acc:11186]	6272	31.5639	31.8529	17.4739	18.6371	32.843	7.08217	24.2861	13.1537
ENSG00000143106	ENSG00000143106	PSMA5	proteasome (prosome, macropain) subunit, alpha type, 5 [Source:HGNC Symbol;Acc:9534]	5686	24.2985	24.1309	21.4776	21.3541	13.5568	28.4646	31.0093	34.9739
ENSG00000143028	ENSG00000143028	SYPL2	synaptophysin-like 2 [Source:HGNC Symbol;Acc:27638]	284612	6.17308	0.173756	0.0580013	0.0511485	4.23199	0.0314324	0.0565456	0.140143
ENSG00000162650	ENSG00000162650	ATXN7L2	ataxin 7-like 2 [Source:HGNC Symbol;Acc:28713]	127002	1.87403	0.724252	0.877421	0.709686	1.69877	0.98855	0.928408	2.08539
ENSG00000174151	ENSG00000174151	CYB561D1	cytochrome b561 family, member D1 [Source:HGNC Symbol;Acc:26804]	284613	1.69322	1.96138	2.02984	1.55084	1.14844	1.965	1.9318	3.26067
ENSG00000181754	ENSG00000181754	AMIGO1	adhesion molecule with Ig-like domain 1 [Source:HGNC Symbol;Acc:20824]	57463	3.48622	1.14533	0.517269	0.338635	1.18594	0.0345011	0.0709326	1.37583
ENSG00000065135	ENSG00000065135	GNAI3	guanine nucleotide binding protein (G protein), alpha inhibiting activity polypeptide 3 [Source:HGNC Symbol;Acc:4387]	2773	35.0066	34.2842	71.6223	41.0505	29.9678	63.4863	72.9954	45.6141
ENSG00000116337	ENSG00000116337	AMPD2	adenosine monophosphate deaminase 2 [Source:HGNC Symbol;Acc:469]	271	12.4786	7.98235	6.31219	6.26043	7.56588	16.2228	22.207	8.31723
ENSG00000168765	ENSG00000168765	GSTM4	glutathione S-transferase mu 4 [Source:HGNC Symbol;Acc:4636]	2948	5.27651	5.28264	1.12713	4.20418	1.83382	0.457967	0.819615	8.60769
ENSG00000213366	ENSG00000213366	GSTM2	glutathione S-transferase mu 2 (muscle) [Source:HGNC Symbol;Acc:4634]	2946	1.49758	1.27469	0.772883	1.3563	0.915644	0.0432357	0.0311116	0.230484
ENSG00000134184	ENSG00000134184	GSTM1	glutathione S-transferase mu 1 [Source:HGNC Symbol;Acc:4632]	2944	0.0113137	0.0309961	0.0465604	6.30489	0	0	0	0
ENSG00000134202	ENSG00000134202	GSTM3	glutathione S-transferase mu 3 (brain) [Source:HGNC Symbol;Acc:4635]	2947	3.25507	8.99296	3.95951	0.54493	8.5734	11.7358	6.33179	50.1078
ENSG00000198758	ENSG00000198758	EPS8L3	EPS8-like 3 [Source:HGNC Symbol;Acc:21297]	79574	34.8317	17.3252	0.567354	8.2773	10.2959	0.0220273	0	40.3728
ENSG00000184371	ENSG00000184371	CSF1	colony stimulating factor 1 (macrophage) [Source:HGNC Symbol;Acc:2432]	1435	7.86301	2.14128	5.95268	2.41132	6.3889	2.44737	2.29816	8.88974
ENSG00000168710	ENSG00000168710	AHCYL1	adenosylhomocysteinase-like 1 [Source:HGNC Symbol;Acc:344]	10768	43.0563	36.2622	25.1034	40.5653	31.3681	34.074	37.9487	65.1289
ENSG00000143093	ENSG00000143093	STRIP1	striatin interacting protein 1 [Source:HGNC Symbol;Acc:25916]	85369	5.83324	4.89992	5.96968	4.26793	3.10465	5.64865	4.92264	4.46887
ENSG00000156150	ENSG00000156150	ALX3	ALX homeobox 3 [Source:HGNC Symbol;Acc:449]	257	1.49821	0	0	0	1.00783	0	0	0
ENSG00000116396	ENSG00000116396	KCNC4	potassium voltage-gated channel, Shaw-related subfamily, member 4 [Source:HGNC Symbol;Acc:6236]	3749	0.0395442	0.516692	0.363034	2.43112	0.256777	0.521016	0.0195268	2.24618
ENSG00000162775	ENSG00000162775	RBM15	RNA binding motif protein 15 [Source:HGNC Symbol;Acc:14959]	64783	7.77199	5.64024	4.98821	7.7858	6.88973	4.87942	6.43188	8.96896
ENSG00000168679	ENSG00000168679	SLC16A4	solute carrier family 16, member 4 [Source:HGNC Symbol;Acc:10925]	9122	1.74092	0.59005	7.063	2.90212	0.0288579	0.048033	0.0576061	0.147427
ENSG00000134248	ENSG00000134248	LAMTOR5	late endosomal/lysosomal adaptor, MAPK and MTOR activator 5 [Source:HGNC Symbol;Acc:17955]	10542	21.3627	24.389	28.8971	19.6377	7.23336	21.6905	19.9304	25.8601
ENSG00000143125	ENSG00000143125	PROK1	prokineticin 1 [Source:HGNC Symbol;Acc:18454]	84432	0	0	0.349655	1.14772	0	0	0	0
ENSG00000121931	ENSG00000121931	LRIF1	ligand dependent nuclear receptor interacting factor 1 [Source:HGNC Symbol;Acc:30299]	55791	20.6499	13.3748	27.7056	14.5712	10.1968	5.75546	6.48058	17.3801
ENSG00000156171	ENSG00000156171	DRAM2	DNA-damage regulated autophagy modulator 2 [Source:HGNC Symbol;Acc:28769]	128338	14.8169	11.3146	13.3713	14.8273	10.2955	7.45736	8.48822	13.5164
ENSG00000134255	ENSG00000134255	CEPT1	choline/ethanolamine phosphotransferase 1 [Source:HGNC Symbol;Acc:24289]	10390	5.47931	5.71957	6.36028	5.82745	4.47568	3.44454	2.83265	5.17881
ENSG00000162777	ENSG00000162777	DENND2D	DENN/MADD domain containing 2D [Source:HGNC Symbol;Acc:26192]	79961	0.38134	0.00470608	0.0424151	0.241047	0	0.0643604	0.0124052	2.16107
ENSG00000064886	ENSG00000064886	CHI3L2	chitinase 3-like 2 [Source:HGNC Symbol;Acc:1933]	1117	0.0431262	0.039384	0.736544	0.340847	0.00693421	0.638644	0.92742	0
ENSG00000173947	ENSG00000173947	PIFO	primary cilia formation [Source:HGNC Symbol;Acc:27009]	128344	0.200095	0.091366	4.11047	0.656247	0.0107244	1.14837	0.508439	0.0461371
ENSG00000085465	ENSG00000085465	OVGP1	oviductal glycoprotein 1, 120kDa [Source:HGNC Symbol;Acc:8524]	5016	2.38737	1.71985	4.20789	2.65408	1.52169	0.280008	0.2137	3.17453
ENSG00000116455	ENSG00000116455	WDR77	WD repeat domain 77 [Source:HGNC Symbol;Acc:29652]	79084	22.1789	13.7311	27.2802	20.1665	7.8523	29.3304	20.6178	18.0646
ENSG00000116459	ENSG00000116459	ATP5F1	ATP synthase, H+ transporting, mitochondrial Fo complex, subunit B1 [Source:HGNC Symbol;Acc:840]	515	57.4031	45.4637	40.9255	61.9788	39.2803	72.9351	61.0129	71.9345
ENSG00000143110	ENSG00000143110	C1orf162	chromosome 1 open reading frame 162 [Source:HGNC Symbol;Acc:28344]	128346	0.184813	0.103141	0.443669	0.223572	0.123816	0.128233	0.164775	0.257457
ENSG00000116473	ENSG00000116473	RAP1A	RAP1A, member of RAS oncogene family [Source:HGNC Symbol;Acc:9855]	5906	19.8093	7.18908	9.98635	17.435	7.70774	17.1809	14.7537	14.1065
ENSG00000197852	ENSG00000197852	FAM212B	family with sequence similarity 212, member B [Source:HGNC Symbol;Acc:28045]	101928718	1.6436	1.1737	1.59883	3.62279	0.700424	0.104732	0.515644	1.52801
ENSG00000064703	ENSG00000064703	DDX20	DEAD (Asp-Glu-Ala-Asp) box polypeptide 20 [Source:HGNC Symbol;Acc:2743]	11218	7.43201	4.04898	7.94273	7.5398	4.07313	7.07233	6.89942	7.43052
ENSG00000171385	ENSG00000171385	KCND3	potassium voltage-gated channel, Shal-related subfamily, member 3 [Source:HGNC Symbol;Acc:6239]	3752	0.36867	0.0132031	0.0483427	0.230281	0.0116232	0.0193464	0.0232022	0
ENSG00000143079	ENSG00000143079	CTTNBP2NL	CTTNBP2 N-terminal like [Source:HGNC Symbol;Acc:25330]	55917	2.75603	2.34161	6.88346	4.25033	2.42863	9.13599	9.68682	3.56128
ENSG00000134245	ENSG00000134245	WNT2B	wingless-type MMTV integration site family, member 2B [Source:HGNC Symbol;Acc:12781]	7482	0.0271508	0.0681859	0.0581958	0.0145977	0.0727593	0.694338	0.246912	0.111512
ENSG00000007341	ENSG00000007341	ST7L	suppression of tumorigenicity 7 like [Source:HGNC Symbol;Acc:18441]	54879	1.98321	1.49433	1.36628	1.39596	1.35495	3.18832	3.66351	1.89355
ENSG00000116489	ENSG00000116489	CAPZA1	capping protein (actin filament) muscle Z-line, alpha 1 [Source:HGNC Symbol;Acc:1488]	829	50.9842	49.7274	73.7653	56.9898	50.504	92.2729	93.0857	72.454
ENSG00000155363	ENSG00000155363	MOV10	Mov10, Moloney leukemia virus 10, homolog (mouse) [Source:HGNC Symbol;Acc:7200]	4343	24.6171	13.1305	8.72391	15.2895	14.1568	11.9658	12.6865	14.1047
ENSG00000155366	ENSG00000155366	RHOC	ras homolog family member C [Source:HGNC Symbol;Acc:669]	389	15.4871	8.35065	37.5371	14.3564	5.86521	41.0828	42.5751	32.0899
ENSG00000155367	ENSG00000155367	PPM1J	protein phosphatase, Mg2+/Mn2+ dependent, 1J [Source:HGNC Symbol;Acc:20785]	333926	0.0098887	0.0632144	0.508697	0.151526	0.0635998	0.0882165	0.0952185	0.0342015
ENSG00000155380	ENSG00000155380	SLC16A1	solute carrier family 16 (monocarboxylate transporter), member 1 [Source:HGNC Symbol;Acc:10922]	6566	57.3921	48.2677	105.26	65.0688	16.2294	23.0733	24.5228	21.7683
ENSG00000198799	ENSG00000198799	LRIG2	leucine-rich repeats and immunoglobulin-like domains 2 [Source:HGNC Symbol;Acc:20889]	9860	2.52806	1.65651	2.79817	1.9229	1.45278	1.79526	1.97913	1.60195
ENSG00000081026	ENSG00000081026	MAGI3	membrane associated guanylate kinase, WW and PDZ domain containing 3 [Source:HGNC Symbol;Acc:29647]	260425	4.64172	3.11575	2.46287	4.18897	2.87698	6.20508	4.46339	2.89598
ENSG00000116793	ENSG00000116793	PHTF1	putative homeodomain transcription factor 1 [Source:HGNC Symbol;Acc:8939]	10745	3.69422	3.14199	3.34811	3.92553	2.36768	7.89244	8.2759	2.1215
ENSG00000081019	ENSG00000081019	RSBN1	round spermatid basic protein 1 [Source:HGNC Symbol;Acc:25642]	54665	3.83853	3.07916	2.43559	3.61668	2.54316	2.39443	4.08674	1.95682
ENSG00000188761	ENSG00000188761	BCL2L15	BCL2-like 15 [Source:HGNC Symbol;Acc:33624]	440603	0.0334276	0.0366324	0.0619053	0.0431338	0.0322487	0.0119282	0.0107292	0.300597
ENSG00000134262	ENSG00000134262	AP4B1	adaptor-related protein complex 4, beta 1 subunit [Source:HGNC Symbol;Acc:572]	10717	2.61713	1.7881	2.30868	1.66899	1.74946	4.24575	4.50341	2.0534
ENSG00000118655	ENSG00000118655	DCLRE1B	DNA cross-link repair 1B [Source:HGNC Symbol;Acc:17641]	64858	4.45778	4.17636	3.4509	4.55496	3.44463	10.3537	8.91356	2.96258
ENSG00000163349	ENSG00000163349	HIPK1	homeodomain interacting protein kinase 1 [Source:HGNC Symbol;Acc:19006]	204851	11.4297	10.5788	12.2513	13.6601	7.63922	11.2887	12.1807	7.1068
ENSG00000116774	ENSG00000116774	OLFML3	olfactomedin-like 3 [Source:HGNC Symbol;Acc:24956]	56944	18.4449	1.92507	198.754	49.9388	15.5852	0.0559678	10.9342	0.433974
ENSG00000134207	ENSG00000134207	SYT6	synaptotagmin VI [Source:HGNC Symbol;Acc:18638]	148281	0.00556821	0	0.435391	0.00898128	0	0.00496736	0.0312762	0
ENSG00000197323	ENSG00000197323	TRIM33	tripartite motif containing 33 [Source:HGNC Symbol;Acc:16290]	51592	25.3507	15.1972	8.93323	11.5176	12.7892	8.64887	8.87516	7.03795
ENSG00000116752	ENSG00000116752	BCAS2	breast carcinoma amplified sequence 2 [Source:HGNC Symbol;Acc:975]	10286	38.8999	26.7133	51.4569	39.7884	26.1902	55.84	48.9452	32.5759
ENSG00000175984	ENSG00000175984	DENND2C	DENN/MADD domain containing 2C [Source:HGNC Symbol;Acc:24748]	163259	0.579298	0.12963	0.817044	0.198015	1.00855	0.742669	0.606446	2.07988
ENSG00000213281	ENSG00000213281	NRAS	neuroblastoma RAS viral (v-ras) oncogene homolog [Source:HGNC Symbol;Acc:7989]	4893	67.6935	45.386	45.3222	55.9173	32.4415	73.6212	79.6606	31.9421
ENSG00000009307	ENSG00000009307	CSDE1	cold shock domain containing E1, RNA-binding [Source:HGNC Symbol;Acc:29905]	7812	159.814	123.898	100.335	127.744	116.016	163.742	173.875	99.2303
ENSG00000052723	ENSG00000052723	SIKE1	suppressor of IKBKE 1 [Source:HGNC Symbol;Acc:26119]	80143	16.2883	11.1188	15.5774	13.0739	9.39282	8.76228	10.6944	5.83701
ENSG00000134198	ENSG00000134198	TSPAN2	tetraspanin 2 [Source:HGNC Symbol;Acc:20659]	10100	0.00833435	0.0152223	2.28946	1.69381	0	0.252791	11.7769	0.00720639
ENSG00000134259	ENSG00000134259	NGF	nerve growth factor (beta polypeptide) [Source:HGNC Symbol;Acc:7808]	4803	0	0	0.167564	0	0	2.83319	6.6868	0.070412
ENSG00000173218	ENSG00000173218	VANGL1	VANGL planar cell polarity protein 1 [Source:HGNC Symbol;Acc:15512]	81839	8.99145	3.51705	5.5692	7.89132	2.60201	6.57197	8.70217	2.30498
ENSG00000163393	ENSG00000163393	SLC22A15	solute carrier family 22, member 15 [Source:HGNC Symbol;Acc:20301]	55356	0.0429632	1.0054	0.712764	0.121271	5.35371	0.0862361	0.969593	0.859061
ENSG00000173212	ENSG00000173212	MAB21L3	mab-21-like 3 (C. elegans) [Source:HGNC Symbol;Acc:26787]	126868	0.890311	1.04422	0.817209	2.08366	0.399984	0	0.0700394	1.39624
ENSG00000163399	ENSG00000163399	ATP1A1	ATPase, Na+/K+ transporting, alpha 1 polypeptide [Source:HGNC Symbol;Acc:799]	476	157.099	166.426	138.303	126.473	108.196	82.8831	83.3989	65.1894
ENSG00000116815	ENSG00000116815	CD58	CD58 molecule [Source:HGNC Symbol;Acc:1688]	965	2.83723	4.38147	4.98538	4.26782	4.12627	9.32801	11.7414	11.4806
ENSG00000143061	ENSG00000143061	IGSF3	immunoglobulin superfamily, member 3 [Source:HGNC Symbol;Acc:5950]	3321	2.30423	0.0737729	14.2638	14.4756	6.00586	3.53465	3.54358	5.54141
ENSG00000134247	ENSG00000134247	PTGFRN	prostaglandin F2 receptor inhibitor [Source:HGNC Symbol;Acc:9601]	5738	12.7649	1.66299	16.4014	6.69349	8.83427	2.94167	6.21101	7.20346
ENSG00000134256	ENSG00000134256	CD101	CD101 molecule [Source:HGNC Symbol;Acc:5949]	9398	0.113047	0	0.364433	0.218809	0.0787661	0.00672326	0.0241897	0.143363
ENSG00000116830	ENSG00000116830	TTF2	transcription termination factor, RNA polymerase II [Source:HGNC Symbol;Acc:12398]	8458	5.97099	5.44777	7.39542	5.36254	3.88023	9.93368	7.93611	3.01229
ENSG00000134253	ENSG00000134253	TRIM45	tripartite motif containing 45 [Source:HGNC Symbol;Acc:19018]	80263	0.956447	0.89722	3.414	1.67914	1.37571	2.11859	1.89518	0.500702
ENSG00000134258	ENSG00000134258	VTCN1	V-set domain containing T cell activation inhibitor 1 [Source:HGNC Symbol;Acc:28873]	79679	0.0189404	0	7.91163	0.0458252	0.0609083	0	0	0.0491312
ENSG00000198162	ENSG00000198162	MAN1A2	mannosidase, alpha, class 1A, member 2 [Source:HGNC Symbol;Acc:6822]	10905	12.5975	6.86237	9.16791	11.8193	9.57702	8.98267	9.30169	3.96048
ENSG00000183508	ENSG00000183508	FAM46C	family with sequence similarity 46, member C [Source:HGNC Symbol;Acc:24712]	54855	5.76705	0.0135389	3.52343	4.11695	0.703206	0.0352682	0.00793074	0.0555485
ENSG00000196505	ENSG00000196505	GDAP2	ganglioside induced differentiation associated protein 2 [Source:HGNC Symbol;Acc:18010]	54834	3.01639	3.0044	2.30665	2.09418	2.99317	2.74404	2.75718	2.57538
ENSG00000065183	ENSG00000065183	WDR3	WD repeat domain 3 [Source:HGNC Symbol;Acc:12755]	10885	12.6127	9.46469	10.5719	10.1585	6.84002	12.8285	11.0684	10.8531
ENSG00000155761	ENSG00000155761	SPAG17	sperm associated antigen 17 [Source:HGNC Symbol;Acc:26620]	200162	0	0	0.306113	0.00719856	0.00239198	0.14333	0	0
ENSG00000092607	ENSG00000092607	TBX15	T-box 15 [Source:HGNC Symbol;Acc:11594]	6913	7.95256	0.347781	0.0307303	3.79996	2.78549	0.0133229	0.0179754	6.45659
ENSG00000116874	ENSG00000116874	WARS2	tryptophanyl tRNA synthetase 2, mitochondrial [Source:HGNC Symbol;Acc:12730]	10352	5.20827	6.80728	3.59513	5.66005	3.80705	7.82285	7.03055	3.01503
ENSG00000203857	ENSG00000203857	HSD3B1	hydroxy-delta-5-steroid dehydrogenase, 3 beta- and steroid delta-isomerase 1 [Source:HGNC Symbol;Acc:5217]	3283	0.0116143	0.0212129	1.06349	21.5808	0	0	0	0
ENSG00000143067	ENSG00000143067	ZNF697	zinc finger protein 697 [Source:HGNC Symbol;Acc:32034]	90874	5.37282	3.91293	7.21572	3.27822	2.89172	3.58096	6.14794	2.68601
ENSG00000092621	ENSG00000092621	PHGDH	phosphoglycerate dehydrogenase [Source:HGNC Symbol;Acc:8923]	26227	8.55839	33.2527	16.898	25.827	14.6307	22.0659	21.9449	13.8167
ENSG00000134240	ENSG00000134240	HMGCS2	3-hydroxy-3-methylglutaryl-CoA synthase 2 (mitochondrial) [Source:HGNC Symbol;Acc:5008]	3158	10.4682	0.0302847	0.432173	7.97884	0.133304	0.0295839	0.00887002	34.0936
ENSG00000134250	ENSG00000134250	NOTCH2	notch 2 [Source:HGNC Symbol;Acc:7882]	4853	8.08984	2.02498	11.4155	5.34301	3.28521	19.487	34.915	3.43094
ENSG00000188610	ENSG00000188610	FAM72B	family with sequence similarity 72, member B [Source:HGNC Symbol;Acc:24805]	653820	1.60406	2.85219	0.427144	2.26767	2.05573	8.25754	8.47988	0.921925
ENSG00000215784	ENSG00000215784	FAM72D	family with sequence similarity 72, member D [Source:HGNC Symbol;Acc:33593]	728833	1.057	1.71364	0.281036	1.36966	2.61614	3.15726	3.82145	1.85869
ENSG00000231360	ENSG00000231360		Protein LOC642441 [Source:UniProtKB/TrEMBL;Acc:F5H305]	101929383	0.0264866	0.0241883	0.0545012	0.0213609	0.0851752	0.212657	0.998907	0.183216
ENSG00000168614	ENSG00000168614	NBPF9	neuroblastoma breakpoint family, member 9 [Source:HGNC Symbol;Acc:31991]	728912	2.56778	0.991828	1.89559	0.853995	2.51028	1.13497	1.39437	1.36502
ENSG00000178104	ENSG00000178104	PDE4DIP	phosphodiesterase 4D interacting protein [Source:HGNC Symbol;Acc:15580]	101930416	2.30265	0.672251	1.6468	2.13689	2.03101	2.1696	2.04807	3.50249
ENSG00000213240	ENSG00000213240	NOTCH2NL	notch 2 N-terminal like [Source:HGNC Symbol;Acc:31862]	388677	0.46366	0.407296	0.531552	0.523504	1.01177	1.50876	2.05158	0.794181
ENSG00000163386	ENSG00000163386	NBPF10	neuroblastoma breakpoint family, member 10 [Source:HGNC Symbol;Acc:31992]	101928050	1.26828	0.638005	1.36679	0.934423	1.81113	1.6396	2.73741	1.34384
ENSG00000168509	ENSG00000168509	HFE2	hemochromatosis type 2 (juvenile) [Source:HGNC Symbol;Acc:4887]	148738	0.53692	0.0111439	0	0.511744	3.45323	0	0.00979168	1.46662
ENSG00000117289	ENSG00000117289	TXNIP	thioredoxin interacting protein [Source:HGNC Symbol;Acc:16952]	10628	32.4253	39.2317	4.95127	3.41338	43.0121	0.244724	30.1318	8.59337
ENSG00000121851	ENSG00000121851	POLR3GL	polymerase (RNA) III (DNA directed) polypeptide G (32kD)-like [Source:HGNC Symbol;Acc:28466]	84265	2.91772	6.62533	0.795092	1.75527	8.66001	5.86702	7.26414	4.3911
ENSG00000181039	ENSG00000181039	ANKRD34A	ankyrin repeat domain 34A [Source:HGNC Symbol;Acc:27639]	284615	0.0393522	0.0359374	0.089072	0.0444314	0.0569466	0.414248	1.27571	3.33458
ENSG00000152022	ENSG00000152022	LIX1L	Lix1 homolog (mouse)-like [Source:HGNC Symbol;Acc:28715]	128077	11.9637	8.22519	0.0514399	0.0691236	7.06291	9.90178	15.7783	19.4231
ENSG00000131795	ENSG00000131795	RBM8A	RNA binding motif protein 8A [Source:HGNC Symbol;Acc:9905]	9939	23.8914	11.1246	28.7154	19.001	16.6609	16.1168	20.5243	41.8599
ENSG00000131779	ENSG00000131779	PEX11B	peroxisomal biogenesis factor 11 beta [Source:HGNC Symbol;Acc:8853]	8799	7.14369	9.79983	4.15213	5.61159	6.62574	10.5662	11.8615	12.581
ENSG00000143127	ENSG00000143127	ITGA10	integrin, alpha 10 [Source:HGNC Symbol;Acc:6135]	8515	0.0674529	0.266932	0.111038	0.0543993	0.046998	0.140407	1.40365	0.0466591
ENSG00000131788	ENSG00000131788	PIAS3	protein inhibitor of activated STAT, 3 [Source:HGNC Symbol;Acc:16861]	10401	3.33589	3.03562	5.17251	4.9895	6.37658	11.3919	16.9577	10.8166
ENSG00000186364	ENSG00000186364	NUDT17	nudix (nucleoside diphosphate linked moiety X)-type motif 17 [Source:HGNC Symbol;Acc:26618]	200035	2.95007	2.31816	1.9058	1.14809	3.72301	1.07106	1.39003	4.95332
ENSG00000186141	ENSG00000186141	POLR3C	polymerase (RNA) III (DNA directed) polypeptide C (62kD) [Source:HGNC Symbol;Acc:30076]	10623	10.0839	7.53624	19.7131	12.9824	11.5182	16.2124	16.2892	60.6294
ENSG00000121848	ENSG00000121848	RNF115	ring finger protein 115 [Source:HGNC Symbol;Acc:18154]	27246	3.6011	3.74891	5.46999	4.97829	5.6193	10.1359	10.1745	34.8864
ENSG00000174827	ENSG00000174827	PDZK1	PDZ domain containing 1 [Source:HGNC Symbol;Acc:8821]	5174	24.5694	9.31116	0.485878	24.0726	18.779	0.0540124	0.106882	24.7832
ENSG00000117262	ENSG00000117262	GPR89A	G protein-coupled receptor 89A [Source:HGNC Symbol;Acc:31984]	653519	1.51079	0.580679	1.22465	1.07483	1.48859	0.807751	0.844926	2.31795
ENSG00000186275	ENSG00000186275	NBPF12	neuroblastoma breakpoint family, member 12 [Source:HGNC Symbol;Acc:24297]	NA	0.261275	0.226673	0.351694	0.349431	0.306324	0.178696	0.176457	0.240975
ENSG00000131791	ENSG00000131791	PRKAB2	protein kinase, AMP-activated, beta 2 non-catalytic subunit [Source:HGNC Symbol;Acc:9379]	5565	39.6008	31.3302	33.8883	16.9341	18.6092	6.96987	10.9012	15.2799
ENSG00000131781	ENSG00000131781	FMO5	flavin containing monooxygenase 5 [Source:HGNC Symbol;Acc:3773]	2330	15.4014	37.0629	0.45901	0.313871	2.46874	0.0338723	0.0761684	6.46355
ENSG00000131778	ENSG00000131778	CHD1L	chromodomain helicase DNA binding protein 1-like [Source:HGNC Symbol;Acc:1916]	9557	50.2876	61.6119	27.0448	25.1578	34.5639	22.2839	25.7349	46.0121
ENSG00000116128	ENSG00000116128	BCL9	B-cell CLL/lymphoma 9 [Source:HGNC Symbol;Acc:1008]	607	9.11923	3.38373	5.13293	4.58762	12.4882	5.73809	5.92855	7.54056
ENSG00000162836	ENSG00000162836	ACP6	acid phosphatase 6, lysophosphatidic [Source:HGNC Symbol;Acc:29609]	51205	4.08039	2.94482	0.580587	1.40532	1.68009	0.760658	1.01758	1.9866
ENSG00000143140	ENSG00000143140	GJA5	gap junction protein, alpha 5, 40kDa [Source:HGNC Symbol;Acc:4279]	2702	0.48007	0.00797114	0.736386	0.359009	0	0.00778667	0.00700394	0.00754723
ENSG00000122497	ENSG00000122497	NBPF14	neuroblastoma breakpoint family, member 14 [Source:HGNC Symbol;Acc:25232]	25832	0.882375	1.14215	0.915721	1.23759	0.647696	2.66266	3.86032	1.20746
ENSG00000203832	ENSG00000203832	NBPF20	neuroblastoma breakpoint family, member 20 [Source:HGNC Symbol;Acc:32000]	101060226	0.404202	0.2349	0.588687	0.255422	0.399514	0.232586	0.313107	0.487179
ENSG00000243452	ENSG00000243452	NBPF15	neuroblastoma breakpoint family, member 15 [Source:HGNC Symbol;Acc:28791]	284565	2.2389	1.75114	2.7719	1.50757	3.16499	2.7236	3.68333	3.756
ENSG00000203817	ENSG00000203817	FAM72C	family with sequence similarity 72, member C [Source:HGNC Symbol;Acc:30602]	NA	0.338335	0.137323	0	0.257701	0.151113	0.888711	0.693798	0.45507
ENSG00000184678	ENSG00000184678	HIST2H2BE	histone cluster 2, H2be [Source:HGNC Symbol;Acc:4760]	8349	0.460245	1.26092	2.89374	0.288694	0.54474	0.593062	1.82603	5.91407
ENSG00000178096	ENSG00000178096	BOLA1	bolA family member 1 [Source:HGNC Symbol;Acc:24263]	51027	4.2601	2.77127	0.240164	2.74541	7.1	0.277655	1.76382	5.75239
ENSG00000159164	ENSG00000159164	SV2A	synaptic vesicle glycoprotein 2A [Source:HGNC Symbol;Acc:20566]	9900	4.69545	2.49103	3.90957	4.42345	5.09633	0.015767	0.0756379	0.117164
ENSG00000143368	ENSG00000143368	SF3B4	splicing factor 3b, subunit 4, 49kDa [Source:HGNC Symbol;Acc:10771]	10262	42.0922	26.3587	49.5711	36.8868	45.6761	65.964	56.7327	109.657
ENSG00000014914	ENSG00000014914	MTMR11	myotubularin related protein 11 [Source:HGNC Symbol;Acc:24307]	10903	0.272378	0.684042	0.649634	0.973523	0.348372	3.21957	3.12939	9.26535
ENSG00000163113	ENSG00000163113	OTUD7B	OTU domain containing 7B [Source:HGNC Symbol;Acc:16683]	56957	3.1933	2.36449	3.70299	2.67315	5.96147	3.63321	3.77523	13.1562
ENSG00000136631	ENSG00000136631	VPS45	vacuolar protein sorting 45 homolog (S. cerevisiae) [Source:HGNC Symbol;Acc:14579]	11311	4.92464	3.82874	3.98599	4.64272	6.71555	6.0118	5.38559	8.34723
ENSG00000023902	ENSG00000023902	PLEKHO1	pleckstrin homology domain containing, family O member 1 [Source:HGNC Symbol;Acc:24310]	51177	3.09968	1.22938	2.55392	1.56282	4.9736	0.707555	0.774036	2.56525
ENSG00000143401	ENSG00000143401	ANP32E	acidic (leucine-rich) nuclear phosphoprotein 32 family, member E [Source:HGNC Symbol;Acc:16673]	81611	46.0379	45.0652	10.133	32.7568	85.1915	51.0442	65.6263	50.3058
ENSG00000118298	ENSG00000118298	CA14	carbonic anhydrase XIV [Source:HGNC Symbol;Acc:1372]	23632	2.58432	0.946734	0.769471	0.818153	1.4109	0.00660589	0	0.00640276
ENSG00000117362	ENSG00000117362	APH1A	APH1A gamma secretase subunit [Source:HGNC Symbol;Acc:29509]	51107	41.5567	30.6689	19.0801	22.5832	55.1243	25.0975	29.2491	59.7197
ENSG00000118292	ENSG00000118292	C1orf54	chromosome 1 open reading frame 54 [Source:HGNC Symbol;Acc:26258]	79630	0.399691	0.0960549	0.909013	0.237515	0.152209	0	0.13504	1.0186
ENSG00000159208	ENSG00000159208	C1orf51	chromosome 1 open reading frame 51 [Source:HGNC Symbol;Acc:25200]	148523	0.0421664	0.0577612	0.184376	0.0255047	0	0.66769	0.0761289	4.18374
ENSG00000187145	ENSG00000187145	MRPS21	mitochondrial ribosomal protein S21 [Source:HGNC Symbol;Acc:14046]	54460	37.1194	31.7254	20.8773	30.197	44.212	29.0554	30.3199	75.4496
ENSG00000117360	ENSG00000117360	PRPF3	pre-mRNA processing factor 3 [Source:HGNC Symbol;Acc:17348]	9129	10.1081	8.92185	20.2552	12.2386	16.0444	9.66855	13.1023	16.5746
ENSG00000163125	ENSG00000163125	RPRD2	regulation of nuclear pre-mRNA domain containing 2 [Source:HGNC Symbol;Acc:29039]	23248	9.74117	6.51672	4.88224	7.237	10.1925	7.1087	7.59987	11.4629
ENSG00000143374	ENSG00000143374	TARS2	threonyl-tRNA synthetase 2, mitochondrial (putative) [Source:HGNC Symbol;Acc:30740]	102465529	5.56676	10.0965	3.58322	6.05053	13.977	5.87987	7.90772	10.1337
ENSG00000143369	ENSG00000143369	ECM1	extracellular matrix protein 1 [Source:HGNC Symbol;Acc:3153]	1893	0.321418	0.370772	13.0013	0.45704	0.210802	0.52065	4.44558	0.811813
ENSG00000143382	ENSG00000143382	ADAMTSL4	ADAMTS-like 4 [Source:HGNC Symbol;Acc:19706]	54507	1.87156	8.93552	2.3509	0.993102	4.08502	0.773333	2.47917	0.653456
ENSG00000143384	ENSG00000143384	MCL1	myeloid cell leukemia sequence 1 (BCL2-related) [Source:HGNC Symbol;Acc:6943]	4170	57.6219	58.0551	100.101	43.7756	71.3181	38.5951	57.7311	87.5522
ENSG00000143420	ENSG00000143420	ENSA	endosulfine alpha [Source:HGNC Symbol;Acc:3360]	2029	20.6438	20.1943	13.9093	20.788	33.168	23.221	26.9315	38.4287
ENSG00000143457	ENSG00000143457	GOLPH3L	golgi phosphoprotein 3-like [Source:HGNC Symbol;Acc:24882]	55204	6.94544	5.73647	7.08448	9.06101	23.3341	7.99555	11.9727	20.5996
ENSG00000143452	ENSG00000143452	HORMAD1	HORMA domain containing 1 [Source:HGNC Symbol;Acc:25245]	84072	0.0236342	1.26263	0	0	0.0190006	0.010542	0	0.0102178
ENSG00000163131	ENSG00000163131	CTSS	cathepsin S [Source:HGNC Symbol;Acc:2545]	1520	0.96123	0.74891	0.138316	0.0758948	1.65363	0.065962	0.0593314	3.10369
ENSG00000143387	ENSG00000143387	CTSK	cathepsin K [Source:HGNC Symbol;Acc:2536]	1513	1.29525	1.11408	0.976213	0.996004	2.17948	0.591177	1.08767	1.36738
ENSG00000143437	ENSG00000143437	ARNT	aryl hydrocarbon receptor nuclear translocator [Source:HGNC Symbol;Acc:700]	405	9.96624	7.42056	3.95789	8.20288	15.0533	9.41609	10.6605	13.6747
ENSG00000143379	ENSG00000143379	SETDB1	SET domain, bifurcated 1 [Source:HGNC Symbol;Acc:10761]	9869	8.98407	5.74314	4.80317	5.36293	11.8497	3.94291	4.81135	10.1888
ENSG00000143418	ENSG00000143418	CERS2	ceramide synthase 2 [Source:HGNC Symbol;Acc:14076]	29956	129.601	59.1805	26.0155	54.2473	63.6532	44.3944	62.1521	151.105
ENSG00000143412	ENSG00000143412	ANXA9	annexin A9 [Source:HGNC Symbol;Acc:547]	8416	28.996	9.57996	1.23301	8.32208	15.6659	0.277693	0.749337	8.61294
ENSG00000143409	ENSG00000143409	FAM63A	family with sequence similarity 63, member A [Source:HGNC Symbol;Acc:25648]	55793	2.73118	3.60031	0.9448	2.50909	4.00321	1.94211	3.83045	7.0778
ENSG00000143363	ENSG00000143363	PRUNE	prune exopolyphosphatase [Source:HGNC Symbol;Acc:13420]	58497	20.2935	10.6118	3.10799	9.3041	14.8622	4.83591	7.75528	12.1226
ENSG00000163141	ENSG00000163141	BNIPL	BCL2/adenovirus E1B 19kD interacting protein like [Source:HGNC Symbol;Acc:16976]	149428	0.707555	0.0717954	0.202212	0.253613	0.292318	0.0438337	0.102511	0.484338
ENSG00000143443	ENSG00000143443	C1orf56	chromosome 1 open reading frame 56 [Source:HGNC Symbol;Acc:26045]	54964	4.64525	1.90396	0.439038	1.1996	0.82336	0.663474	0.313065	6.40964
ENSG00000197622	ENSG00000197622	CDC42SE1	CDC42 small effector 1 [Source:HGNC Symbol;Acc:17719]	56882	18.5505	6.0853	37.7799	14.1827	30.8429	20.3664	30.0594	34.9636
ENSG00000213190	ENSG00000213190	MLLT11	myeloid/lymphoid or mixed-lineage leukemia (trithorax homolog, Drosophila); translocated to, 11 [Source:HGNC Symbol;Acc:16997]	10962	1.1865	0.401548	5.86665	1.35653	1.18393	7.28475	23.7121	10.4765
ENSG00000143458	ENSG00000143458	GABPB2	GA binding protein transcription factor, beta subunit 2 [Source:HGNC Symbol;Acc:28441]	126626	0.85981	0.00282447	0.400939	0.386618	1.27308	0.822213	1.36496	0.869135
ENSG00000143434	ENSG00000143434	SEMA6C	sema domain, transmembrane domain (TM), and cytoplasmic domain, (semaphorin) 6C [Source:HGNC Symbol;Acc:10740]	10500	2.35809	0.885665	0.283637	1.28636	1.50395	0.421605	0.509583	0.344791
ENSG00000163156	ENSG00000163156	SCNM1	sodium channel modifier 1 [Source:HGNC Symbol;Acc:23136]	100534012	5.8233	3.3625	9.17945	4.99822	7.69072	5.77732	5.80423	17.228
ENSG00000163155	ENSG00000163155	LYSMD1	LysM, putative peptidoglycan-binding, domain containing 1 [Source:HGNC Symbol;Acc:32070]	388695	3.93213	3.32187	1.86539	2.63199	6.40443	2.48682	3.43709	5.71233
ENSG00000163159	ENSG00000163159	VPS72	vacuolar protein sorting 72 homolog (S. cerevisiae) [Source:HGNC Symbol;Acc:11644]	6944	8.16024	5.88748	5.05024	6.49533	14.0659	9.29346	9.96488	18.7507
ENSG00000143398	ENSG00000143398	PIP5K1A	phosphatidylinositol-4-phosphate 5-kinase, type I, alpha [Source:HGNC Symbol;Acc:8994]	8394	22.8781	16.9986	24.6145	18.2302	34.8029	19.5604	28.7919	24.983
ENSG00000159352	ENSG00000159352	PSMD4	proteasome (prosome, macropain) 26S subunit, non-ATPase, 4 [Source:HGNC Symbol;Acc:9561]	5710	50.6718	40.3758	33.9056	46.007	56.1205	57.4577	59.7431	86.8485
ENSG00000232671	ENSG00000232671		Uncharacterized protein [Source:UniProtKB/TrEMBL;Acc:A2A3Q1]	NA	1.41644	1.2518	0.423086	0.663286	1.32241	1.18207	0.696611	2.0544
ENSG00000143373	ENSG00000143373	ZNF687	zinc finger protein 687 [Source:HGNC Symbol;Acc:29277]	57592	7.47545	4.42719	3.62448	3.88803	8.77726	3.84155	4.85263	6.79272
ENSG00000143393	ENSG00000143393	PI4KB	phosphatidylinositol 4-kinase, catalytic, beta [Source:HGNC Symbol;Acc:8984]	5298	10.6888	6.76917	7.78695	8.02376	18.4051	14.5726	16.2133	21.2363
ENSG00000143390	ENSG00000143390	RFX5	regulatory factor X, 5 (influences HLA class II expression) [Source:HGNC Symbol;Acc:9986]	5993	15.2636	11.1886	2.98393	5.25776	23.4013	11.8143	14.6546	17.9936
ENSG00000143416	ENSG00000143416	SELENBP1	selenium binding protein 1 [Source:HGNC Symbol;Acc:10719]	8991	10.1628	6.79219	3.36292	7.71857	11.5089	0.0144711	0.0260329	13.942
ENSG00000159377	ENSG00000159377	PSMB4	proteasome (prosome, macropain) subunit, beta type, 4 [Source:HGNC Symbol;Acc:9541]	5692	90.3571	57.1277	62.0027	75.0271	104.437	83.2621	103.668	129.109
ENSG00000143442	ENSG00000143442	POGZ	pogo transposable element with ZNF domain [Source:HGNC Symbol;Acc:18801]	23126	9.79156	6.24847	6.98547	6.76763	17.3564	5.64479	9.42653	8.88982
ENSG00000143375	ENSG00000143375	CGN	cingulin [Source:HGNC Symbol;Acc:17429]	57530	13.1662	0.615898	29.43	17.6925	13.8139	4.85915	3.66063	7.69974
ENSG00000143367	ENSG00000143367	TUFT1	tuftelin 1 [Source:HGNC Symbol;Acc:12422]	7286	4.68363	3.7991	48.2819	11.1834	4.61288	14.3903	19.2226	11.8617
ENSG00000143376	ENSG00000143376	SNX27	sorting nexin family member 27 [Source:HGNC Symbol;Acc:20073]	81609	8.77306	6.8891	5.65845	7.40372	11.2084	7.23898	6.97858	10.7846
ENSG00000143436	ENSG00000143436	MRPL9	mitochondrial ribosomal protein L9 [Source:HGNC Symbol;Acc:14277]	65005	30.8669	21.5567	27.7876	29.6496	40.7914	31.6078	40.2357	74.1282
ENSG00000143450	ENSG00000143450	OAZ3	ornithine decarboxylase antizyme 3 [Source:HGNC Symbol;Acc:8097]	51686	0.156837	0.0596781	0.134467	0.115945	0.136596	0.180721	0.209748	0.457686
ENSG00000182134	ENSG00000182134	TDRKH	tudor and KH domain containing [Source:HGNC Symbol;Acc:11713]	11022	1.97021	2.34973	0.683337	1.87701	5.43835	3.01234	3.19769	6.00832
ENSG00000143365	ENSG00000143365	RORC	RAR-related orphan receptor C [Source:HGNC Symbol;Acc:10260]	6097	0.0720181	1.74287	0	0.00726013	0.0180933	0	0	0.31914
ENSG00000159445	ENSG00000159445	THEM4	thioesterase superfamily member 4 [Source:HGNC Symbol;Acc:17947]	117145	6.29904	4.08525	1.06569	6.35919	4.49158	4.9494	6.07263	14.2237
ENSG00000197747	ENSG00000197747	S100A10	S100 calcium binding protein A10 [Source:HGNC Symbol;Acc:10487]	6281	68.3152	59.8305	231.873	520.035	9.99518	122.577	185.365	438.108
ENSG00000163191	ENSG00000163191	S100A11	S100 calcium binding protein A11 [Source:HGNC Symbol;Acc:10488]	6282	22.0256	32.2135	461.174	285.761	56.3142	375.566	406.899	445.183
ENSG00000159450	ENSG00000159450	TCHH	trichohyalin [Source:HGNC Symbol;Acc:11791]	7062	0	0	0.461906	0.0232524	0	0.018372	0.0198303	0.135334
ENSG00000215853	ENSG00000215853	RPTN	repetin [Source:HGNC Symbol;Acc:26809]	126638	0	0	0.466987	0.102753	0	0	0	0.0344267
ENSG00000163216	ENSG00000163216	SPRR2D	small proline-rich protein 2D [Source:HGNC Symbol;Acc:11264]	6703	0	0	1.02354	0.216842	0	0	0	0.185989
ENSG00000163220	ENSG00000163220	S100A9	S100 calcium binding protein A9 [Source:HGNC Symbol;Acc:10499]	6280	0.78808	0.134943	0.152027	0.278062	0.752368	0	0.0395231	14.8635
ENSG00000197956	ENSG00000197956	S100A6	S100 calcium binding protein A6 [Source:HGNC Symbol;Acc:10496]	6277	12.1173	28.8408	19.9349	38.3814	10.0005	347.297	188.357	1577.81
ENSG00000196154	ENSG00000196154	S100A4	S100 calcium binding protein A4 [Source:HGNC Symbol;Acc:10494]	6275	1.99634	4.76035	0.969909	45.8852	1.00309	2.79506	4.38298	114.07
ENSG00000188015	ENSG00000188015	S100A3	S100 calcium binding protein A3 [Source:HGNC Symbol;Acc:10493]	6274	0.0892779	1.14143	2.84745	2.35202	0.0478497	2.25659	5.63554	0.463171
ENSG00000196754	ENSG00000196754	S100A2	S100 calcium binding protein A2 [Source:HGNC Symbol;Acc:10492]	6273	0.0906833	0.23188	0.298557	0.716714	0.393684	2.79907	5.06451	1.45843
ENSG00000188643	ENSG00000188643	S100A16	S100 calcium binding protein A16 [Source:HGNC Symbol;Acc:20441]	140576	31.4276	28.2122	51.346	46.2177	35.3402	9.92673	133.236	81.147
ENSG00000189334	ENSG00000189334	S100A14	S100 calcium binding protein A14 [Source:HGNC Symbol;Acc:18901]	57402	2.06975	1.70723	8.70099	188.549	181.873	0.0595617	0.0892906	0.423354
ENSG00000189171	ENSG00000189171	S100A13	S100 calcium binding protein A13 [Source:HGNC Symbol;Acc:10490]	6284	2.09985	3.71352	15.2601	12.7773	4.13555	1.49662	1.99698	2.12307
ENSG00000160678	ENSG00000160678	S100A1	S100 calcium binding protein A1 [Source:HGNC Symbol;Acc:10486]	6271	0.525604	12.977	0.482826	2.42979	3.11635	0.025119	0.00753132	0.0568086
ENSG00000160679	ENSG00000160679	CHTOP	chromatin target of PRMT1 [Source:HGNC Symbol;Acc:24511]	26097	16.4293	12.0337	13.5047	14.7179	20.5914	15.7512	20.1255	21.5098
ENSG00000143553	ENSG00000143553	SNAPIN	SNAP-associated protein [Source:HGNC Symbol;Acc:17145]	23557	12.0197	7.58113	9.24163	9.38186	17.8761	16.9296	21.3278	22.7117
ENSG00000143621	ENSG00000143621	ILF2	interleukin enhancer binding factor 2 [Source:HGNC Symbol;Acc:6037]	3608	134.789	126.017	178.517	193.509	226.167	134.137	159.791	223.727
ENSG00000169418	ENSG00000169418	NPR1	natriuretic peptide receptor A/guanylate cyclase A (atrionatriuretic peptide receptor A) [Source:HGNC Symbol;Acc:7943]	4881	0.0568062	0.0207508	0.0292224	0.201577	0.146141	0	0.00455823	0.230855
ENSG00000143624	ENSG00000143624	INTS3	integrator complex subunit 3 [Source:HGNC Symbol;Acc:26153]	65123	9.0748	5.78833	5.71503	7.7336	19.5553	7.44354	6.82667	9.33304
ENSG00000143554	ENSG00000143554	SLC27A3	solute carrier family 27 (fatty acid transporter), member 3 [Source:HGNC Symbol;Acc:10997]	11000	2.82643	0.70223	1.4914	2.12861	1.92142	0.463499	0.750433	1.00631
ENSG00000143614	ENSG00000143614	GATAD2B	GATA zinc finger domain containing 2B [Source:HGNC Symbol;Acc:30778]	57459	5.12307	4.36963	3.80064	3.35926	9.39839	5.83488	6.94696	7.71587
ENSG00000198837	ENSG00000198837	DENND4B	DENN/MADD domain containing 4B [Source:HGNC Symbol;Acc:29044]	9909	10.7812	8.11406	4.90416	4.89594	11.5838	4.66685	6.83483	8.65462
ENSG00000160741	ENSG00000160741	CRTC2	CREB regulated transcription coactivator 2 [Source:HGNC Symbol;Acc:27301]	200186	5.73596	6.12923	6.68665	4.33403	7.39468	7.05431	8.75069	13.8449
ENSG00000143570	ENSG00000143570	SLC39A1	solute carrier family 39 (zinc transporter), member 1 [Source:HGNC Symbol;Acc:12876]	27173	39.5483	42.1453	57.2367	40.0716	51.039	28.298	54.792	86.894
ENSG00000143578	ENSG00000143578	CREB3L4	cAMP responsive element binding protein 3-like 4 [Source:HGNC Symbol;Acc:18854]	148327	2.00142	3.39694	0.753347	2.07077	3.98726	1.95964	2.85158	2.51563
ENSG00000143543	ENSG00000143543	JTB	jumping translocation breakpoint [Source:HGNC Symbol;Acc:6201]	10899	52.6228	32.9457	36.8822	42.0868	48.6136	30.1834	37.1188	127.731
ENSG00000143545	ENSG00000143545	RAB13	RAB13, member RAS oncogene family [Source:HGNC Symbol;Acc:9762]	5872	12.7173	9.19345	13.4182	16.584	12.5821	22.2789	38.1117	21.6662
ENSG00000177954	ENSG00000177954	RPS27	ribosomal protein S27 [Source:HGNC Symbol;Acc:10416]	6232	547.613	491.645	431.613	584.466	571.81	310.244	355.837	930.791
ENSG00000143549	ENSG00000143549	TPM3	tropomyosin 3 [Source:HGNC Symbol;Acc:12012]	7170	39.9166	40.7853	103.572	68.8895	62.7637	75.269	108.974	84.855
ENSG00000143612	ENSG00000143612	C1orf43	chromosome 1 open reading frame 43 [Source:HGNC Symbol;Acc:29876]	25912	88.8047	74.6053	28.4698	41.4996	80.6325	67.1934	70.5077	133.252
ENSG00000143569	ENSG00000143569	UBAP2L	ubiquitin associated protein 2-like [Source:HGNC Symbol;Acc:29877]	9898	39.1587	23.3251	33.1916	33.1874	39.9136	33.8958	27.7469	45.5219
ENSG00000143575	ENSG00000143575	HAX1	HCLS1 associated protein X-1 [Source:HGNC Symbol;Acc:16915]	10456	22.0899	32.6864	15.9429	23.0585	46.3538	42.6596	40.5725	86.5157
ENSG00000143515	ENSG00000143515	ATP8B2	ATPase, aminophospholipid transporter, class I, type 8B, member 2 [Source:HGNC Symbol;Acc:13534]	57198	8.20476	14.4406	1.63345	3.23886	16.1555	8.21006	12.1794	7.24687
ENSG00000160712	ENSG00000160712	IL6R	interleukin 6 receptor [Source:HGNC Symbol;Acc:6019]	3570	6.92245	10.6999	2.03753	6.51508	6.13801	2.70602	5.44684	25.0619
ENSG00000160714	ENSG00000160714	UBE2Q1	ubiquitin-conjugating enzyme E2Q family member 1 [Source:HGNC Symbol;Acc:15698]	55585	25.0187	19.1115	23.7869	18.789	25.138	17.2252	20.1522	36.3203
ENSG00000160710	ENSG00000160710	ADAR	adenosine deaminase, RNA-specific [Source:HGNC Symbol;Acc:225]	103	57.2416	33.0855	33.3341	43.5336	60.8065	36.8589	41.9171	59.4435
ENSG00000163344	ENSG00000163344	PMVK	phosphomevalonate kinase [Source:HGNC Symbol;Acc:9141]	10654	14.6763	11.6996	2.67271	7.73558	12.5844	19.7677	18.1726	19.7166
ENSG00000163346	ENSG00000163346	PBXIP1	pre-B-cell leukemia homeobox interacting protein 1 [Source:HGNC Symbol;Acc:21199]	57326	9.44632	9.22645	5.03403	5.14827	17.9475	4.62168	5.73822	8.05301
ENSG00000163348	ENSG00000163348	PYGO2	pygopus family PHD finger 2 [Source:HGNC Symbol;Acc:30257]	90780	13.6777	9.33058	5.51773	8.37883	14.9804	10.316	11.0506	19.1649
ENSG00000160691	ENSG00000160691	SHC1	SHC (Src homology 2 domain containing) transforming protein 1 [Source:HGNC Symbol;Acc:10840]	6464	37.4332	43.7489	38.7755	24.7044	42.6076	90.4244	79.8064	55.1694
ENSG00000173207	ENSG00000173207	CKS1B	CDC28 protein kinase regulatory subunit 1B [Source:HGNC Symbol;Acc:19083]	1163	21.7223	15.4858	20.4104	23.528	27.8322	26.4595	25.731	34.7691
ENSG00000160688	ENSG00000160688	FLAD1	flavin adenine dinucleotide synthetase 1 [Source:HGNC Symbol;Acc:24671]	80308	8.23823	4.95961	8.56317	6.7295	14.5139	7.53852	6.32679	20.0919
ENSG00000160685	ENSG00000160685	ZBTB7B	zinc finger and BTB domain containing 7B [Source:HGNC Symbol;Acc:18668]	51043	13.7379	6.55732	8.26271	8.0002	12.4338	6.27412	7.18059	22.0718
ENSG00000143537	ENSG00000143537	ADAM15	ADAM metallopeptidase domain 15 [Source:HGNC Symbol;Acc:193]	8751	7.33701	5.9712	8.1259	6.5367	4.95479	6.5684	4.32547	20.2524
ENSG00000243364	ENSG00000243364	EFNA4	ephrin-A4 [Source:HGNC Symbol;Acc:3224]	1945	8.50579	3.84276	4.69969	5.87977	9.53367	2.10777	3.64733	9.92291
ENSG00000143590	ENSG00000143590	EFNA3	ephrin-A3 [Source:HGNC Symbol;Acc:3223]	1944	0.284472	0.915442	0.167245	0.284045	0.751443	0.616313	1.68482	0.398241
ENSG00000169242	ENSG00000169242	EFNA1	ephrin-A1 [Source:HGNC Symbol;Acc:3221]	1942	16.6782	36.7588	19.9117	10.6883	24.594	1.39798	0.943091	6.48462
ENSG00000169241	ENSG00000169241	SLC50A1	solute carrier family 50 (sugar efflux transporter), member 1 [Source:HGNC Symbol;Acc:30657]	55974	12.2378	16.0311	2.38204	4.48525	30.2739	15.4525	16.3861	26.9253
ENSG00000179085	ENSG00000179085	DPM3	dolichyl-phosphate mannosyltransferase polypeptide 3 [Source:HGNC Symbol;Acc:3007]	54344	8.86416	8.17844	3.19665	5.34314	6.06103	4.32068	4.21633	23.9022
ENSG00000163463	ENSG00000163463	KRTCAP2	keratinocyte associated protein 2 [Source:HGNC Symbol;Acc:28942]	200185	1.67134	1.11929	1.08522	0.856663	2.84259	0.993992	1.49608	1.15611
ENSG00000163462	ENSG00000163462	TRIM46	tripartite motif containing 46 [Source:HGNC Symbol;Acc:19019]	80128	0.00627653	0.0229276	0.0387455	0.0101238	0.469277	1.98773	0.161165	0.336479
ENSG00000185499	ENSG00000185499	MUC1	mucin 1, cell surface associated [Source:HGNC Symbol;Acc:7508]	4582	0	0	0.523664	0.0286384	0.494839	0.897559	0.531891	1.55569
ENSG00000169231	ENSG00000169231	THBS3	thrombospondin 3 [Source:HGNC Symbol;Acc:11787]	7059	0.891441	0.50667	5.163	1.50321	3.12729	2.98079	2.23096	0.873208
ENSG00000173171	ENSG00000173171	MTX1	metaxin 1 [Source:HGNC Symbol;Acc:7504]	4580	5.41006	4.54473	4.21918	5.13223	9.28427	5.92456	7.05433	7.12925
ENSG00000177628	ENSG00000177628	GBA	glucosidase, beta, acid [Source:HGNC Symbol;Acc:4177]	2629	12.5429	4.31144	3.96759	7.77202	24.2136	20.0576	20.4731	28.5886
ENSG00000160767	ENSG00000160767	FAM189B	family with sequence similarity 189, member B [Source:HGNC Symbol;Acc:1233]	10712	11.9456	9.50331	3.31141	3.84227	14.9782	8.32441	7.4621	10.6644
ENSG00000116521	ENSG00000116521	SCAMP3	secretory carrier membrane protein 3 [Source:HGNC Symbol;Acc:10565]	10067	23.9977	18.8438	12.0456	11.7323	29.9497	29.444	26.6617	52.257
ENSG00000176444	ENSG00000176444	CLK2	CDC-like kinase 2 [Source:HGNC Symbol;Acc:2069]	1196	16.5137	9.81296	11.6792	10.0138	18.086	6.06292	10.5449	6.78449
ENSG00000143630	ENSG00000143630	HCN3	hyperpolarization activated cyclic nucleotide-gated potassium channel 3 [Source:HGNC Symbol;Acc:19183]	57657	2.53788	1.59969	1.17783	1.04006	2.32862	1.19354	1.90916	1.18665
ENSG00000143627	ENSG00000143627	PKLR	pyruvate kinase, liver and RBC [Source:HGNC Symbol;Acc:9020]	5313	44.8122	8.1887	0.0111688	3.08171	6.30988	0.00968427	0	2.07441
ENSG00000160752	ENSG00000160752	FDPS	farnesyl diphosphate synthase [Source:HGNC Symbol;Acc:3631]	2224	68.5202	66.7698	25.5279	36.4332	117.855	20.8869	25.246	47.5217
ENSG00000160753	ENSG00000160753	RUSC1	RUN and SH3 domain containing 1 [Source:HGNC Symbol;Acc:17153]	23623	5.48293	4.32806	7.66154	6.23369	5.84783	6.45631	6.72757	11.3156
ENSG00000116539	ENSG00000116539	ASH1L	ash1 (absent, small, or homeotic)-like (Drosophila) [Source:HGNC Symbol;Acc:19088]	55870	9.18054	4.76878	6.12684	5.36977	12.1252	8.41681	10.4145	13.0576
ENSG00000125459	ENSG00000125459	MSTO1	misato 1, mitochondrial distribution and morphology regulator [Source:HGNC Symbol;Acc:29678]	55154	3.14483	1.48682	2.91362	2.26679	2.40463	3.13665	3.06391	4.90192
ENSG00000163374	ENSG00000163374	YY1AP1	YY1 associated protein 1 [Source:HGNC Symbol;Acc:30935]	55249	11.0766	7.16296	7.14454	6.3119	11.7925	7.04797	9.17583	13.9726
ENSG00000132676	ENSG00000132676	DAP3	death associated protein 3 [Source:HGNC Symbol;Acc:2673]	7818	42.3391	29.5914	30.0748	20.5872	38.7693	28.8735	36.4191	56.1855
ENSG00000116580	ENSG00000116580	GON4L	gon-4-like (C. elegans) [Source:HGNC Symbol;Acc:25973]	54856	4.19431	3.31398	4.1091	4.12726	10.1543	3.49269	4.68655	7.08415
ENSG00000132718	ENSG00000132718	SYT11	synaptotagmin XI [Source:HGNC Symbol;Acc:19239]	23208	0.325421	0.262512	0.145084	0.0174964	3.33131	6.7593	10.0794	0.220414
ENSG00000143622	ENSG00000143622	RIT1	Ras-like without CAAX 1 [Source:HGNC Symbol;Acc:10023]	6016	4.95304	5.52988	9.08758	3.43306	7.42174	6.03591	7.08759	30.6875
ENSG00000132680	ENSG00000132680	KIAA0907	KIAA0907 [Source:HGNC Symbol;Acc:29145]	22889	17.1832	11.639	17.7152	12.1496	16.7378	11.8331	12.5457	20.4745
ENSG00000116584	ENSG00000116584	ARHGEF2	Rho/Rac guanine nucleotide exchange factor (GEF) 2 [Source:HGNC Symbol;Acc:682]	9181	4.7043	4.18904	6.27136	2.46791	14.0988	3.00509	10.2427	7.38041
ENSG00000163479	ENSG00000163479	SSR2	signal sequence receptor, beta (translocon-associated protein beta) [Source:HGNC Symbol;Acc:11324]	6746	31.1164	25.3375	23.85	33.2276	83.8696	23.4093	28.5515	44.5846
ENSG00000160803	ENSG00000160803	UBQLN4	ubiquilin 4 [Source:HGNC Symbol;Acc:1237]	56893	22.4987	14.1616	14.0846	12.3644	24.6452	14.5596	12.4903	27.7231
ENSG00000116586	ENSG00000116586	LAMTOR2	late endosomal/lysosomal adaptor, MAPK and MTOR activator 2 [Source:HGNC Symbol;Acc:29796]	28956	22.0958	13.5546	13.7659	16.6881	21.4977	12.9059	15.605	19.5838
ENSG00000132698	ENSG00000132698	RAB25	RAB25, member RAS oncogene family [Source:HGNC Symbol;Acc:18238]	57111	0.0504798	0.122932	23.2673	18.3742	0.0676384	0	0.013502	0
ENSG00000254726	ENSG00000254726	MEX3A	mex-3 RNA binding family member A [Source:HGNC Symbol;Acc:33482]	92312	11.8386	5.00094	6.55559	2.76959	19.8374	0.906662	0.852761	3.76793
ENSG00000160789	ENSG00000160789	LMNA	lamin A/C [Source:HGNC Symbol;Acc:6636]	4000	13.3292	36.0867	28.6957	12.2033	17.366	57.2548	97.194	50.1362
ENSG00000196189	ENSG00000196189	SEMA4A	sema domain, immunoglobulin domain (Ig), transmembrane domain (TM) and short cytoplasmic domain, (semaphorin) 4A [Source:HGNC Symbol;Acc:10729]	64218	0.068113	0.155506	0.162055	0.236893	0.0102673	0.0607631	0.00683189	0.0147237
ENSG00000160785	ENSG00000160785	SLC25A44	solute carrier family 25, member 44 [Source:HGNC Symbol;Acc:29036]	9673	1.23079	5.39736	8.86818	5.61082	9.00501	5.36871	6.45154	15.3794
ENSG00000160783	ENSG00000160783	PMF1	polyamine-modulated factor 1 [Source:HGNC Symbol;Acc:9112]	100527963	11.315	3.57352	3.49133	8.72337	6.70101	4.36117	4.2206	10.1229
ENSG00000160781	ENSG00000160781	PAQR6	progestin and adipoQ receptor family member VI [Source:HGNC Symbol;Acc:30132]	79957	0.882765	0.873345	1.29927	1.68095	3.14434	0.22969	0.501746	0.275634
ENSG00000198952	ENSG00000198952	SMG5	SMG5 nonsense mediated mRNA decay factor [Source:HGNC Symbol;Acc:24644]	23381	47.1866	33.4253	33.3934	34.7128	43.286	41.4357	33.3995	66.7076
ENSG00000163472	ENSG00000163472	TMEM79	transmembrane protein 79 [Source:HGNC Symbol;Acc:28196]	84283	2.24248	0.558515	3.06986	2.02523	1.98907	2.0005	2.09682	4.89553
ENSG00000198715	ENSG00000198715	C1orf85	chromosome 1 open reading frame 85 [Source:HGNC Symbol;Acc:29436]	112770	49.8851	21.0112	9.20549	19.4012	45.9445	4.77342	13.7508	41.6855
ENSG00000163468	ENSG00000163468	CCT3	chaperonin containing TCP1, subunit 3 (gamma) [Source:HGNC Symbol;Acc:1616]	101927137	145.227	134.001	141.717	114.886	168.428	146.789	155.042	317.955
ENSG00000163467	ENSG00000163467	TSACC	TSSK6 activating co-chaperone [Source:HGNC Symbol;Acc:30636]	128229	1.24896	0.465543	0.367138	0.513907	0.36885	0.795847	0.306791	0.749335
ENSG00000132677	ENSG00000132677	RHBG	Rh family, B glycoprotein (gene/pseudogene) [Source:HGNC Symbol;Acc:14572]	57127	32.4766	19.1894	0.0345625	2.24868	0.945258	0.00749214	0	0.137973
ENSG00000125462	ENSG00000125462	C1orf61	chromosome 1 open reading frame 61 [Source:HGNC Symbol;Acc:30780]	10485	0.00230795	0	0.00712358	0	0	0.00823564	0.00185194	1.06365
ENSG00000116604	ENSG00000116604	MEF2D	myocyte enhancer factor 2D [Source:HGNC Symbol;Acc:6997]	4209	3.13954	2.61568	3.38087	1.62949	6.91873	6.39777	7.51134	7.19167
ENSG00000183856	ENSG00000183856	IQGAP3	IQ motif containing GTPase activating protein 3 [Source:HGNC Symbol;Acc:20669]	128239	5.79194	6.70216	5.49929	6.93862	10.5193	7.23148	11.2299	11.9115
ENSG00000163382	ENSG00000163382	APOA1BP	apolipoprotein A-I binding protein [Source:HGNC Symbol;Acc:18453]	128240	37.9768	21.0398	9.86261	27.675	19.6214	23.1499	26.3913	74.6494
ENSG00000160818	ENSG00000160818	GPATCH4	G patch domain containing 4 [Source:HGNC Symbol;Acc:25982]	54865	14.9307	7.87336	20.7256	12.6921	13.2084	23.3649	17.5469	34.5595
ENSG00000132688	ENSG00000132688	NES	nestin [Source:HGNC Symbol;Acc:7756]	10763	14.0004	15.4566	38.5096	11.6539	59.6611	0.0729857	0.164123	7.73292
ENSG00000143320	ENSG00000143320	CRABP2	cellular retinoic acid binding protein 2 [Source:HGNC Symbol;Acc:2339]	1382	0.749258	0.212351	134.876	8.56383	0.290796	0.622311	0.601218	1.16167
ENSG00000143319	ENSG00000143319	ISG20L2	interferon stimulated exonuclease gene 20kDa-like 2 [Source:HGNC Symbol;Acc:25745]	81875	11.9092	6.11118	16.2926	9.9443	14.6677	7.69468	9.31782	24.1208
ENSG00000143303	ENSG00000143303	RRNAD1	ribosomal RNA adenine dimethylase domain containing 1 [Source:HGNC Symbol;Acc:24273]	51093	3.53346	4.21784	1.88228	2.29998	4.39805	3.36819	2.65541	7.23488
ENSG00000143314	ENSG00000143314	MRPL24	mitochondrial ribosomal protein L24 [Source:HGNC Symbol;Acc:14037]	79590	22.8032	13.6278	11.1957	15.2396	13.7763	43.6767	31.9268	45.1607
ENSG00000143321	ENSG00000143321	HDGF	hepatoma-derived growth factor [Source:HGNC Symbol;Acc:4856]	3068	113.838	100.995	86.6396	134.322	193.161	91.8275	147.425	272.387
ENSG00000143294	ENSG00000143294	PRCC	papillary renal cell carcinoma (translocation-associated) [Source:HGNC Symbol;Acc:9343]	5546	22.8759	10.9417	16.1724	15.7193	24.8571	12.936	13.6518	30.9177
ENSG00000027869	ENSG00000027869	SH2D2A	SH2 domain containing 2A [Source:HGNC Symbol;Acc:10821]	9047	0.294157	0.423613	1.04761	0.729944	0.427495	0	0.0363134	0.176086
ENSG00000187800	ENSG00000187800	PEAR1	platelet endothelial aggregation receptor 1 [Source:HGNC Symbol;Acc:33631]	375033	0.0205571	0.262826	3.54792	0.509799	0.00826338	3.69069	3.23721	0.119981
ENSG00000132694	ENSG00000132694	ARHGEF11	Rho guanine nucleotide exchange factor (GEF) 11 [Source:HGNC Symbol;Acc:14580]	9826	15.711	6.49403	8.24396	7.22114	8.35401	6.86475	7.24063	9.26489
ENSG00000117036	ENSG00000117036	ETV3	ets variant 3 [Source:HGNC Symbol;Acc:3492]	2117	5.98319	2.48434	13.541	4.82873	5.80489	4.42277	5.48445	7.23254
ENSG00000163518	ENSG00000163518	FCRL4	Fc receptor-like 4 [Source:HGNC Symbol;Acc:18507]	83417	0	0	0	0	0	0	0	1.73126
ENSG00000183853	ENSG00000183853	KIRREL	kin of IRRE like (Drosophila) [Source:HGNC Symbol;Acc:15734]	101928229	0.090257	0.168147	14.0591	4.72846	4.67588	41.7017	41.7191	3.62114
ENSG00000163554	ENSG00000163554	SPTA1	spectrin, alpha, erythrocytic 1 (elliptocytosis 2) [Source:HGNC Symbol;Acc:11272]	6708	0	0	0.0320837	0.00228631	0	0.00252902	0	0.92167
ENSG00000163565	ENSG00000163565	IFI16	interferon, gamma-inducible protein 16 [Source:HGNC Symbol;Acc:5395]	3428	0.00536837	0	0.706972	0.0173179	0.0172635	6.23539	15.9642	0.557018
ENSG00000162706	ENSG00000162706	CADM3	cell adhesion molecule 3 [Source:HGNC Symbol;Acc:17601]	57863	0.0437682	0	0.0150102	0	0	0.29284	0.0702408	0.0504595
ENSG00000132703	ENSG00000132703	APCS	amyloid P component, serum [Source:HGNC Symbol;Acc:584]	325	0	0	0	0	0.0246741	0	0.0246272	11.3846
ENSG00000158716	ENSG00000158716	DUSP23	dual specificity phosphatase 23 [Source:HGNC Symbol;Acc:21480]	54935	0	0	0	0	5.73283	4.17947	0.525202	45.4243
ENSG00000213085	ENSG00000213085	CCDC19	coiled-coil domain containing 19 [Source:HGNC Symbol;Acc:17229]	25790	0.0541336	0.0197745	0.623785	0.183362	0.539654	0.154535	1.20757	0.879976
ENSG00000158710	ENSG00000158710	TAGLN2	transgelin 2 [Source:HGNC Symbol;Acc:11554]	8407	93.4882	2.75507	200.059	101.901	87.6997	158.696	204.923	167.541
ENSG00000085552	ENSG00000085552	IGSF9	immunoglobulin superfamily, member 9 [Source:HGNC Symbol;Acc:18132]	57549	3.07813	0	0.481443	0.166189	0.434876	0.314045	0.0103345	0.219011
ENSG00000162723	ENSG00000162723	SLAMF9	SLAM family member 9 [Source:HGNC Symbol;Acc:18430]	89886	0.0983396	0	1.89705	0.0793088	0.0395298	0.043864	0	0.0212576
ENSG00000143315	ENSG00000143315	PIGM	phosphatidylinositol glycan anchor biosynthesis, class M [Source:HGNC Symbol;Acc:18858]	93183	7.79219	2.55817	3.90362	3.09174	5.99489	4.6929	4.25282	4.44625
ENSG00000177807	ENSG00000177807	KCNJ10	potassium inwardly-rectifying channel, subfamily J, member 10 [Source:HGNC Symbol;Acc:6256]	3766	17.0424	1.83389	1.74567	4.15275	0.0172668	0	0	0.0046427
ENSG00000162729	ENSG00000162729	IGSF8	immunoglobulin superfamily, member 8 [Source:HGNC Symbol;Acc:17813]	93185	34.4214	9.97842	13.8439	5.91346	8.27602	2.32555	4.08564	8.75717
ENSG00000018625	ENSG00000018625	ATP1A2	ATPase, Na+/K+ transporting, alpha 2 polypeptide [Source:HGNC Symbol;Acc:800]	477	7.22462	0.00412099	0.0371418	1.05175	0.00362786	0.00402563	0.0398306	0.10535
ENSG00000143318	ENSG00000143318	CASQ1	calsequestrin 1 (fast-twitch, skeletal muscle) [Source:HGNC Symbol;Acc:1512]	844	0.495478	0.0464086	1.26789	0.112706	0	0	0.0203888	0.109852
ENSG00000162734	ENSG00000162734	PEA15	phosphoprotein enriched in astrocytes 15 [Source:HGNC Symbol;Acc:8822]	8682	45.9624	15.3079	146.866	30.868	30.6977	92.1975	128.092	88.8983
ENSG00000132716	ENSG00000132716	DCAF8	DDB1 and CUL4 associated factor 8 [Source:HGNC Symbol;Acc:24891]	50717	9.50086	5.60549	5.18077	5.55969	7.49181	5.105	4.53671	8.46153
ENSG00000162735	ENSG00000162735	PEX19	peroxisomal biogenesis factor 19 [Source:HGNC Symbol;Acc:9713]	5824	16.3666	13.5094	6.52835	9.86479	15.1605	8.72394	10.6688	15.5618
ENSG00000122218	ENSG00000122218	COPA	coatomer protein complex, subunit alpha [Source:HGNC Symbol;Acc:2230]	1314	52.8317	61.6283	45.61	45.5904	73.1056	29.5885	39.1363	87.8418
ENSG00000162736	ENSG00000162736	NCSTN	nicastrin [Source:HGNC Symbol;Acc:17091]	23385	41.3947	37.9333	20.8356	21.7674	31.5278	20.6471	26.399	21.8839
ENSG00000162738	ENSG00000162738	VANGL2	VANGL planar cell polarity protein 2 [Source:HGNC Symbol;Acc:15511]	57216	5.00812	0.0680443	7.80279	0.643827	8.88257	0.194661	0.00427057	0
ENSG00000026751	ENSG00000026751	SLAMF7	SLAM family member 7 [Source:HGNC Symbol;Acc:21394]	57823	0.00617292	0	1.00981	0	0	0	0.00495327	0.245524
ENSG00000122224	ENSG00000122224	LY9	lymphocyte antigen 9 [Source:HGNC Symbol;Acc:6730]	4063	0.0031159	0	0.0705272	0.0175904	0	0	0	0.199371
ENSG00000122223	ENSG00000122223	CD244	CD244 molecule, natural killer cell receptor 2B4 [Source:HGNC Symbol;Acc:18171]	51744	0.107652	0	0.714888	2.48618	0	0	0	0
ENSG00000179914	ENSG00000179914	ITLN1	intelectin 1 (galactofuranose binding) [Source:HGNC Symbol;Acc:18259]	55600	0.0574918	0	0.690086	0.865498	0	0	0	0
ENSG00000158764	ENSG00000158764	ITLN2	intelectin 2 [Source:HGNC Symbol;Acc:20599]	142683	0.469036	0.158643	96.0127	7.10303	0	0	0	0
ENSG00000158769	ENSG00000158769	F11R	F11 receptor [Source:HGNC Symbol;Acc:14685]	50848	18.6812	10.5384	50.3531	35.6245	51.5326	2.94272	4.85267	7.67385
ENSG00000215845	ENSG00000215845	TSTD1	thiosulfate sulfurtransferase (rhodanese)-like domain containing 1 [Source:HGNC Symbol;Acc:35410]	100131187	0.0939509	0.0857984	0.990774	0.056827	2.73801	0	0	5.62557
ENSG00000158773	ENSG00000158773	USF1	upstream transcription factor 1 [Source:HGNC Symbol;Acc:12593]	7391	18.1641	7.07736	12.9927	11.9115	25.8412	11.5371	14.7021	26.9828
ENSG00000186517	ENSG00000186517	ARHGAP30	Rho GTPase activating protein 30 [Source:HGNC Symbol;Acc:27414]	257106	0.0112244	0.11788	0.271382	0.32588	0.0180476	0.0050066	0.0450332	0.0145579
ENSG00000143217	ENSG00000143217	PVRL4	poliovirus receptor-related 4 [Source:HGNC Symbol;Acc:19688]	81607	0.477854	4.29732	4.4164	5.846	0.019534	0.0144505	0.0324948	0.266117
ENSG00000162755	ENSG00000162755	KLHDC9	kelch domain containing 9 [Source:HGNC Symbol;Acc:28489]	126823	1.30534	0.845015	0.288999	0.772891	0.571206	0	0	0.385751
ENSG00000143256	ENSG00000143256	PFDN2	prefoldin subunit 2 [Source:HGNC Symbol;Acc:8867]	5202	49.4519	55.55	44.7885	35.3114	68.9159	73.4762	67.7745	105.881
ENSG00000158793	ENSG00000158793	NIT1	nitrilase 1 [Source:HGNC Symbol;Acc:7828]	4817	8.33947	5.61778	4.03176	6.51411	5.87922	7.98769	10.0406	9.47189
ENSG00000158796	ENSG00000158796	DEDD	death effector domain containing [Source:HGNC Symbol;Acc:2755]	9191	13.7114	7.00142	9.16274	7.03613	11.7845	15.0988	15.9254	15.5753
ENSG00000143222	ENSG00000143222	UFC1	ubiquitin-fold modifier conjugating enzyme 1 [Source:HGNC Symbol;Acc:26941]	51506	34.4316	17.9076	25.0095	40.6597	37.0053	27.9289	38.4292	64.1577
ENSG00000143258	ENSG00000143258	USP21	ubiquitin specific peptidase 21 [Source:HGNC Symbol;Acc:12620]	27005	7.52786	6.52988	3.49574	5.90056	9.36632	7.49017	8.17314	8.04981
ENSG00000143224	ENSG00000143224	PPOX	protoporphyrinogen oxidase [Source:HGNC Symbol;Acc:9280]	5498	2.46139	2.36048	0.812396	0.930341	2.5442	1.5299	2.06417	2.05359
ENSG00000158850	ENSG00000158850	B4GALT3	UDP-Gal:betaGlcNAc beta 1,4- galactosyltransferase, polypeptide 3 [Source:HGNC Symbol;Acc:926]	8703	14.4553	14.1195	9.86067	10.4244	16.6133	8.28305	10.4986	17.7242
ENSG00000158859	ENSG00000158859	ADAMTS4	ADAM metallopeptidase with thrombospondin type 1 motif, 4 [Source:HGNC Symbol;Acc:220]	9507	0.0577533	0.188364	0.0792256	0.166346	0.0707513	0	0.0154474	0.00951182
ENSG00000158864	ENSG00000158864	NDUFS2	NADH dehydrogenase (ubiquinone) Fe-S protein 2, 49kDa (NADH-coenzyme Q reductase) [Source:HGNC Symbol;Acc:7708]	4720	36.5971	34.4733	10.527	25.7129	57.2206	23.6915	26.3593	56.1564
ENSG00000158869	ENSG00000158869	FCER1G	Fc fragment of IgE, high affinity I, receptor for; gamma polypeptide [Source:HGNC Symbol;Acc:3611]	2207	11.2619	1.21155	0.606637	3.37622	2.13313	0.0526004	0.0236565	0.433355
ENSG00000158874	ENSG00000158874	APOA2	apolipoprotein A-II [Source:HGNC Symbol;Acc:601]	336	5484.73	2245.37	67.9789	377.517	3173.49	1.26096	1.25487	531.548
ENSG00000158882	ENSG00000158882	TOMM40L	translocase of outer mitochondrial membrane 40 homolog (yeast)-like [Source:HGNC Symbol;Acc:25756]	84134	26.4851	12.5792	5.90648	11.2493	25.0674	8.26297	6.55666	21.3861
ENSG00000143257	ENSG00000143257	NR1I3	nuclear receptor subfamily 1, group I, member 3 [Source:HGNC Symbol;Acc:7969]	9970	1.0319	0.0706766	0.0530831	0.1387	0.00691323	0	0.0069001	0.0148707
ENSG00000158887	ENSG00000158887	MPZ	myelin protein zero [Source:HGNC Symbol;Acc:7225]	4359	0.949977	9.09716	0.950229	0.244738	3.34132	0.0353112	0.0423488	22.0183
ENSG00000143252	ENSG00000143252	SDHC	succinate dehydrogenase complex, subunit C, integral membrane protein, 15kDa [Source:HGNC Symbol;Acc:10682]	6391	30.4663	26.9205	14.7506	23.182	31.8673	16.6421	20.1326	52.2834
ENSG00000173110	ENSG00000173110	HSPA6	heat shock 70kDa protein 6 (HSP70B') [Source:HGNC Symbol;Acc:5239]	3310	0.26852	0.0686614	1.06086	0.173244	0.03454	0.114981	0.189609	0.817269
ENSG00000081721	ENSG00000081721	DUSP12	dual specificity phosphatase 12 [Source:HGNC Symbol;Acc:3067]	11266	16.694	10.5171	15.8646	16.091	14.653	18.9503	23.7496	26.3311
ENSG00000118217	ENSG00000118217	ATF6	activating transcription factor 6 [Source:HGNC Symbol;Acc:791]	22926	9.64267	8.48687	9.13886	7.80566	11.0534	7.84703	11.5932	7.31919
ENSG00000162745	ENSG00000162745	OLFML2B	olfactomedin-like 2B [Source:HGNC Symbol;Acc:24558]	25903	0.058255	0.00760001	0.0941842	0.100675	0	0.786958	0.347248	0.0143917
ENSG00000198929	ENSG00000198929	NOS1AP	nitric oxide synthase 1 (neuronal) adaptor protein [Source:HGNC Symbol;Acc:16859]	9722	0.655927	1.19188	0.744062	0.69447	1.43866	0.123031	0.0566814	0.197777
ENSG00000239887	ENSG00000239887	C1orf226	chromosome 1 open reading frame 226 [Source:HGNC Symbol;Acc:34351]	400793	3.55964	5.6281	3.21919	2.98826	6.46187	0.310773	0.0914836	0.57505
ENSG00000152332	ENSG00000152332	UHMK1	U2AF homology motif (UHM) kinase 1 [Source:HGNC Symbol;Acc:19683]	127933	16.1097	12.6739	10.3127	8.22263	15.7338	23.7904	23.641	34.2906
ENSG00000117143	ENSG00000117143	UAP1	UDP-N-acteylglucosamine pyrophosphorylase 1 [Source:HGNC Symbol;Acc:12457]	6675	24.539	32.1891	11.0347	14.9907	35.7385	73.6031	89.2235	32.3465
ENSG00000162733	ENSG00000162733	DDR2	discoidin domain receptor tyrosine kinase 2 [Source:HGNC Symbol;Acc:2731]	4921	0.214542	0.0459577	0.256156	3.68689	0.144798	6.92316	9.06242	0.151153
ENSG00000132196	ENSG00000132196	HSD17B7	hydroxysteroid (17-beta) dehydrogenase 7 [Source:HGNC Symbol;Acc:5215]	51478	5.81634	5.36199	2.27595	6.19691	6.76472	1.10045	1.59258	0.905727
ENSG00000117152	ENSG00000117152	RGS4	regulator of G-protein signaling 4 [Source:HGNC Symbol;Acc:10000]	5999	0.0176304	0.00536684	1.1367	0.009479	0.00472461	1.87162	1.73064	0.00508143
ENSG00000143248	ENSG00000143248	RGS5	regulator of G-protein signaling 5 [Source:HGNC Symbol;Acc:10001]	8490	1.61876	0.083821	24.4238	19.5892	0.184476	1.33615	0.605942	0.075756
ENSG00000143228	ENSG00000143228	NUF2	NUF2, NDC80 kinetochore complex component [Source:HGNC Symbol;Acc:14621]	83540	11.9615	12.5524	5.5401	11.9782	12.4775	12.6616	24.989	13.8949
ENSG00000185630	ENSG00000185630	PBX1	pre-B-cell leukemia homeobox 1 [Source:HGNC Symbol;Acc:8632]	5087	0.231058	0.00238427	3.73104	1.67709	3.81171	0.670781	0.916551	0.699819
ENSG00000143198	ENSG00000143198	MGST3	microsomal glutathione S-transferase 3 [Source:HGNC Symbol;Acc:7064]	4259	3.94524	2.59277	7.9661	8.01976	5.12116	3.37167	6.0597	10.0781
ENSG00000143149	ENSG00000143149	ALDH9A1	aldehyde dehydrogenase 9 family, member A1 [Source:HGNC Symbol;Acc:412]	223	17.1913	13.1496	16.0077	17.6405	14.2353	17.1067	25.0867	25.4429
ENSG00000143183	ENSG00000143183	TMCO1	transmembrane and coiled-coil domains 1 [Source:HGNC Symbol;Acc:18188]	54499	48.6978	27.0319	36.7064	36.1354	65.1716	27.1714	40.4967	53.6127
ENSG00000143179	ENSG00000143179	UCK2	uridine-cytidine kinase 2 [Source:HGNC Symbol;Acc:12562]	100500832	11.4589	9.43888	9.70769	8.91229	21.438	10.9842	15.3484	26.4106
ENSG00000188859	ENSG00000188859	FAM78B	family with sequence similarity 78, member B [Source:HGNC Symbol;Acc:13495]	149297	0	0.00973519	0.0109677	0.0214931	0	0.00475495	0.00427697	0.594527
ENSG00000143157	ENSG00000143157	POGK	pogo transposable element with KRAB domain [Source:HGNC Symbol;Acc:18800]	57645	11.8711	5.85969	9.4214	8.79816	15.0564	9.08115	11.0853	21.7532
ENSG00000152382	ENSG00000152382	TADA1	transcriptional adaptor 1 [Source:HGNC Symbol;Acc:30631]	117143	9.98493	9.95065	6.25653	6.2348	8.05819	3.68792	5.47224	10.7733
ENSG00000143195	ENSG00000143195	ILDR2	immunoglobulin-like domain containing receptor 2 [Source:HGNC Symbol;Acc:18131]	387597	0	0.00313341	0.536577	0.0332057	0.00275845	0	0.00275321	0.112737
ENSG00000198842	ENSG00000198842	DUSP27	dual specificity phosphatase 27 (putative) [Source:HGNC Symbol;Acc:25034]	92235	0	0	0.298921	0.149109	0	0	0	0.00570953
ENSG00000143190	ENSG00000143190	POU2F1	POU class 2 homeobox 1 [Source:HGNC Symbol;Acc:9212]	5451	4.02838	3.83341	4.24833	4.48471	4.68199	2.68442	4.14568	8.62621
ENSG00000198821	ENSG00000198821	CD247	CD247 molecule [Source:HGNC Symbol;Acc:1677]	919	0.00704515	0.0193015	0.0652353	0.0340906	0.0339835	0.0125699	0.00565316	4.78196
ENSG00000143162	ENSG00000143162	CREG1	cellular repressor of E1A-stimulated genes 1 [Source:HGNC Symbol;Acc:2351]	8804	14.1572	11.7701	29.9035	34.2098	14.4076	6.54586	7.31316	195.969
ENSG00000197965	ENSG00000197965	MPZL1	myelin protein zero-like 1 [Source:HGNC Symbol;Acc:7226]	9019	24.5847	17.1534	27.1386	34.155	29.6843	15.2465	21.837	27.6051
ENSG00000143199	ENSG00000143199	ADCY10	adenylate cyclase 10 (soluble) [Source:HGNC Symbol;Acc:21285]	55811	0.703675	0.0380496	0.257201	2.15799	3.04445	0.0289092	0.0854392	0.576417
ENSG00000143158	ENSG00000143158	MPC2	mitochondrial pyruvate carrier 2 [Source:HGNC Symbol;Acc:24515]	25874	74.5806	18.5095	10.8046	65.1053	67.9986	22.3929	22.7602	116.437
ENSG00000143164	ENSG00000143164	DCAF6	DDB1 and CUL4 associated factor 6 [Source:HGNC Symbol;Acc:30002]	55827	9.91773	11.4877	5.79708	11.3751	21.5629	14.8426	17.1404	22.1457
ENSG00000143147	ENSG00000143147	GPR161	G protein-coupled receptor 161 [Source:HGNC Symbol;Acc:23694]	23432	3.05293	0.01759	0.966077	6.75723	3.4222	1.57224	2.26425	0.4122
ENSG00000143155	ENSG00000143155	TIPRL	TIP41, TOR signaling pathway regulator-like (S. cerevisiae) [Source:HGNC Symbol;Acc:30231]	261726	30.64	17.7167	16.4052	30.0182	38.47	31.9079	38.9363	40.2399
ENSG00000213064	ENSG00000213064	SFT2D2	SFT2 domain containing 2 [Source:HGNC Symbol;Acc:25140]	375035	12.6562	7.29979	6.68132	4.87982	16.2265	8.38938	9.39142	17.3578
ENSG00000143178	ENSG00000143178	TBX19	T-box 19 [Source:HGNC Symbol;Acc:11596]	9095	0.296124	0.298895	0.577262	0.163402	0.726733	0.570052	1.26937	0.640118
ENSG00000143184	ENSG00000143184	XCL1	chemokine (C motif) ligand 1 [Source:HGNC Symbol;Acc:10645]	6375	2.26613	1.31004	1.92509	1.19044	1.28699	0.370935	1.25118	0.377505
ENSG00000143153	ENSG00000143153	ATP1B1	ATPase, Na+/K+ transporting, beta 1 polypeptide [Source:HGNC Symbol;Acc:804]	481	237.764	77.4391	41.0579	47.2748	179.665	35.1295	48.1741	133.786
ENSG00000143156	ENSG00000143156	NME7	NME/NM23 family member 7 [Source:HGNC Symbol;Acc:20461]	29922	1.33753	1.95436	1.41179	1.70993	2.66437	4.91424	5.52134	2.95554
ENSG00000117475	ENSG00000117475	BLZF1	basic leucine zipper nuclear factor 1 [Source:HGNC Symbol;Acc:1065]	8548	6.02626	5.00057	11.1678	5.53206	9.40247	9.14581	11.9934	21.7562
ENSG00000117477	ENSG00000117477	CCDC181	coiled-coil domain containing 181 [Source:HGNC Symbol;Acc:28051]	57821	0.88644	0.00987221	0.189075	0.0523094	0.217271	1.62979	2.40279	0.0093472
ENSG00000117479	ENSG00000117479	SLC19A2	solute carrier family 19 (thiamine transporter), member 2 [Source:HGNC Symbol;Acc:10938]	10560	27.9943	15.8934	13.7796	8.31647	19.0329	3.20457	4.92624	15.2557
ENSG00000198734	ENSG00000198734	F5	coagulation factor V (proaccelerin, labile factor) [Source:HGNC Symbol;Acc:3542]	2153	88.1072	44.6454	8.41495	34.2619	51.4772	0.0354197	0.0477888	25.0304
ENSG00000000460	ENSG00000000460	C1orf112	chromosome 1 open reading frame 112 [Source:HGNC Symbol;Acc:25565]	55732	7.51429	3.11661	6.0882	6.5002	8.04758	4.19764	6.46747	7.02716
ENSG00000188404	ENSG00000188404	SELL	selectin L [Source:HGNC Symbol;Acc:10720]	6402	0.3546	0.00952441	1.69538	3.09528	0.419234	0.027912	0	0.288573
ENSG00000171806	ENSG00000171806	METTL18	methyltransferase like 18 [Source:HGNC Symbol;Acc:28793]	92342	7.2221	3.66777	4.48419	6.15854	9.03504	4.22557	5.57837	6.9143
ENSG00000000457	ENSG00000000457	SCYL3	SCY1-like 3 (S. cerevisiae) [Source:HGNC Symbol;Acc:19285]	57147	2.25261	1.00026	1.40756	1.70335	4.04729	1.08773	1.70472	2.4874
ENSG00000075945	ENSG00000075945	KIFAP3	kinesin-associated protein 3 [Source:HGNC Symbol;Acc:17060]	22920	3.80333	2.81074	7.63364	2.66504	4.24246	3.0238	4.16618	4.66579
ENSG00000120370	ENSG00000120370	GORAB	golgin, RAB6-interacting [Source:HGNC Symbol;Acc:25676]	92344	3.83404	2.52455	3.16966	2.92805	9.17442	1.7404	3.43312	5.27558
ENSG00000116132	ENSG00000116132	PRRX1	paired related homeobox 1 [Source:HGNC Symbol;Acc:9142]	5396	0.00344654	0	0.0283676	0	1.44914	0.00614926	0.00553113	0.00596017
ENSG00000007933	ENSG00000007933	FMO3	flavin containing monooxygenase 3 [Source:HGNC Symbol;Acc:3771]	2328	0.0738612	0	0.00844352	0	0.0131956	0.11714	0.0658528	3.47709
ENSG00000010932	ENSG00000010932	FMO1	flavin containing monooxygenase 1 [Source:HGNC Symbol;Acc:3769]	2326	3.35571	0	0	1.50065	0.185394	0	0	0.199396
ENSG00000076258	ENSG00000076258	FMO4	flavin containing monooxygenase 4 [Source:HGNC Symbol;Acc:3772]	2329	0.429068	0.061869	0.697018	1.28397	1.84275	0.21153	0	1.88428
ENSG00000117523	ENSG00000117523	PRRC2C	proline-rich coiled-coil 2C [Source:HGNC Symbol;Acc:24903]	23215	40.5496	26.6947	34.0858	43.6731	63.3092	20.003	30.2897	55.1127
ENSG00000117533	ENSG00000117533	VAMP4	vesicle-associated membrane protein 4 [Source:HGNC Symbol;Acc:12645]	8674	1.45984	1.05144	0.838827	1.2884	3.58291	1.99525	2.19252	2.78652
ENSG00000010165	ENSG00000010165	METTL13	methyltransferase like 13 [Source:HGNC Symbol;Acc:24248]	51603	14.0659	8.63108	17.4313	11.2365	20.1728	7.04591	10.5331	28.225
ENSG00000197959	ENSG00000197959	DNM3	dynamin 3 [Source:HGNC Symbol;Acc:29125]	26052	0.0801555	0.0022875	0.0824676	0.018181	0.126868	0.429037	0.265313	0.0606439
ENSG00000135845	ENSG00000135845	PIGC	phosphatidylinositol glycan anchor biosynthesis, class C [Source:HGNC Symbol;Acc:8960]	5279	5.51119	5.13224	3.14823	4.33946	11.352	3.79647	5.46025	12.7028
ENSG00000180999	ENSG00000180999	C1orf105	chromosome 1 open reading frame 105 [Source:HGNC Symbol;Acc:29591]	92346	0.395411	0.225687	7.98377	2.43154	0.476833	0	0	1.12541
ENSG00000094975	ENSG00000094975	SUCO	SUN domain containing ossification factor [Source:HGNC Symbol;Acc:1240]	51430	18.9455	10.5009	32.4419	11.8155	25.0266	6.85367	13.1299	34.4221
ENSG00000120337	ENSG00000120337	TNFSF18	tumor necrosis factor (ligand) superfamily, member 18 [Source:HGNC Symbol;Acc:11932]	8995	0	0	0	0	0	0	0	0.636373
ENSG00000117586	ENSG00000117586	TNFSF4	tumor necrosis factor (ligand) superfamily, member 4 [Source:HGNC Symbol;Acc:11934]	7292	1.00213	1.40239	0.178021	0.540736	8.71734	0.0450213	0.0983466	0.261821
ENSG00000117592	ENSG00000117592	PRDX6	peroxiredoxin 6 [Source:HGNC Symbol;Acc:16753]	9588	149.401	105.724	137.342	189.549	145.777	58.0119	89.3791	291.657
ENSG00000076321	ENSG00000076321	KLHL20	kelch-like family member 20 [Source:HGNC Symbol;Acc:25056]	27252	3.1667	3.61794	3.78043	3.59913	6.18739	3.76666	5.84863	10.3806
ENSG00000120334	ENSG00000120334	CENPL	centromere protein L [Source:HGNC Symbol;Acc:17879]	91687	3.11731	1.45245	2.59434	3.41891	4.35669	4.73119	7.22571	6.63102
ENSG00000117593	ENSG00000117593	DARS2	aspartyl-tRNA synthetase 2, mitochondrial [Source:HGNC Symbol;Acc:25538]	55157	24.8301	23.2031	8.93288	17.0364	29.11	18.8037	34.5071	26.2658
ENSG00000185278	ENSG00000185278	ZBTB37	zinc finger and BTB domain containing 37 [Source:HGNC Symbol;Acc:28365]	84614	2.16539	1.49212	1.15223	1.44606	2.18575	1.02513	1.83831	0.758778
ENSG00000117601	ENSG00000117601	SERPINC1	serpin peptidase inhibitor, clade C (antithrombin), member 1 [Source:HGNC Symbol;Acc:775]	462	143.358	63.067	0.28195	7.89142	0.103679	0	0.0129352	5.89604
ENSG00000135870	ENSG00000135870	RC3H1	ring finger and CCCH-type domains 1 [Source:HGNC Symbol;Acc:29434]	149041	6.09744	3.70772	5.98366	4.89156	4.38381	2.49613	3.9098	4.275
ENSG00000152061	ENSG00000152061	RABGAP1L	RAB GTPase activating protein 1-like [Source:HGNC Symbol;Acc:24663]	9910	1.79635	2.24476	0.879268	0.971948	3.17517	1.06588	1.57958	1.20528
ENSG00000116161	ENSG00000116161	CACYBP	calcyclin binding protein [Source:HGNC Symbol;Acc:30423]	27101	22.0618	23.0133	27.3338	32.2611	35.3616	32.9538	45.5085	23.8219
ENSG00000120333	ENSG00000120333	MRPS14	mitochondrial ribosomal protein S14 [Source:HGNC Symbol;Acc:14049]	63931	8.86349	12.3667	5.19645	8.47359	18.2416	7.54543	10.0485	6.71658
ENSG00000235750	ENSG00000235750	KIAA0040	KIAA0040 [Source:HGNC Symbol;Acc:28950]	9674	0.00594688	0.0217234	10.8969	0.129493	0.0430287	0	0.0190875	0.262244
ENSG00000143207	ENSG00000143207	RFWD2	ring finger and WD repeat domain 2, E3 ubiquitin protein ligase [Source:HGNC Symbol;Acc:17440]	64326	13.7242	9.77427	12.0728	13.8993	15.1737	7.826	10.5563	8.78575
ENSG00000116183	ENSG00000116183	PAPPA2	pappalysin 2 [Source:HGNC Symbol;Acc:14615]	60676	0.00780487	0	0.00267667	0.0251778	0.00209156	0.0162462	0.23381	0.00899809
ENSG00000120341	ENSG00000120341	SEC16B	SEC16 homolog B (S. cerevisiae) [Source:HGNC Symbol;Acc:30301]	89866	0.192627	0.05981	0	0.0590327	0.0650417	0.00343682	0.0154567	0.443041
ENSG00000075391	ENSG00000075391	RASAL2	RAS protein activator like 2 [Source:HGNC Symbol;Acc:9874]	9462	2.68859	4.26271	3.85478	3.12443	3.56315	7.42925	9.54414	5.53108
ENSG00000213057	ENSG00000213057	C1orf220	chromosome 1 open reading frame 220 [Source:HGNC Symbol;Acc:33805]	400798	0.0921734	0.16835	0.0842953	0.132153	0.181139	0.0639546	0.172577	0.540181
ENSG00000116191	ENSG00000116191	RALGPS2	Ral GEF with PH domain and SH3 binding motif 2 [Source:HGNC Symbol;Acc:30279]	55103	15.7992	8.39956	6.79586	12.754	15.9063	8.06855	9.89991	3.47318
ENSG00000116194	ENSG00000116194	ANGPTL1	angiopoietin-like 1 [Source:HGNC Symbol;Acc:489]	9068	3.09005	3.90493	0.0257772	0.0134706	0	0	0	0.426052
ENSG00000116199	ENSG00000116199	FAM20B	family with sequence similarity 20, member B [Source:HGNC Symbol;Acc:23017]	9917	16.2031	17.221	9.87253	8.58133	19.4848	11.0331	21.2037	11.4222
ENSG00000186283	ENSG00000186283	TOR3A	torsin family 3, member A [Source:HGNC Symbol;Acc:11997]	64222	15.4181	10.0318	8.83841	9.05223	13.317	11.4631	12.4708	13.2624
ENSG00000143322	ENSG00000143322	ABL2	c-abl oncogene 2, non-receptor tyrosine kinase [Source:HGNC Symbol;Acc:77]	27	4.12464	3.99775	10.0995	2.87	6.66644	8.43201	9.07927	1.95745
ENSG00000057252	ENSG00000057252	SOAT1	sterol O-acyltransferase 1 [Source:HGNC Symbol;Acc:11177]	6646	12.333	13.1744	6.47743	8.97516	31.4378	13.5185	29.4974	10.1747
ENSG00000162782	ENSG00000162782	TDRD5	tudor domain containing 5 [Source:HGNC Symbol;Acc:20614]	163589	0.00704865	0	0.0145039	0.238752	0	0.0503044	0.0169679	0.262072
ENSG00000169905	ENSG00000169905	TOR1AIP2	torsin A interacting protein 2 [Source:HGNC Symbol;Acc:24055]	163590	6.23177	4.47967	5.75628	6.80467	9.58304	2.92808	5.35689	4.40938
ENSG00000143337	ENSG00000143337	TOR1AIP1	torsin A interacting protein 1 [Source:HGNC Symbol;Acc:29456]	26092	6.25154	6.93457	7.2043	6.34091	10.2324	7.47814	13.0141	5.77094
ENSG00000135837	ENSG00000135837	CEP350	centrosomal protein 350kDa [Source:HGNC Symbol;Acc:24238]	9857	6.69714	6.57335	5.49181	7.80836	9.48375	5.42667	8.59028	4.70993
ENSG00000116260	ENSG00000116260	QSOX1	quiescin Q6 sulfhydryl oxidase 1 [Source:HGNC Symbol;Acc:9756]	5768	0.409011	1.80906	3.63026	2.66102	8.89538	8.32679	28.4111	0.95012
ENSG00000121454	ENSG00000121454	LHX4	LIM homeobox 4 [Source:HGNC Symbol;Acc:21734]	89884	0.151336	0.0566991	0.0798468	0.331724	0.0155982	0.180008	0.205505	0.0234867
ENSG00000135847	ENSG00000135847	ACBD6	acyl-CoA binding domain containing 6 [Source:HGNC Symbol;Acc:23339]	84320	10.7118	11.0602	4.55477	12.7735	14.0522	11.5468	12.6027	7.14476
ENSG00000143324	ENSG00000143324	XPR1	xenotropic and polytropic retrovirus receptor 1 [Source:HGNC Symbol;Acc:12827]	9213	9.56063	10.553	11.1271	12.0612	17.2741	10.7189	12.7229	5.06767
ENSG00000135835	ENSG00000135835	KIAA1614	KIAA1614 [Source:HGNC Symbol;Acc:29327]	57710	0.164472	0.0509152	0.0372848	0.0359709	0.0717159	0.0397896	0.00447373	0.00964151
ENSG00000135823	ENSG00000135823	STX6	syntaxin 6 [Source:HGNC Symbol;Acc:11441]	10228	6.2348	6.91388	5.25982	5.86383	10.7519	5.10798	6.02756	5.96074
ENSG00000153029	ENSG00000153029	MR1	major histocompatibility complex, class I-related [Source:HGNC Symbol;Acc:4975]	3140	1.33449	1.38399	0.530258	2.62257	1.65492	0.388621	0.97728	1.18837
ENSG00000162783	ENSG00000162783	IER5	immediate early response 5 [Source:HGNC Symbol;Acc:5393]	51278	4.59094	3.13888	14.5825	7.08176	4.35483	5.80745	10.116	10.9322
ENSG00000198216	ENSG00000198216	CACNA1E	calcium channel, voltage-dependent, R type, alpha 1E subunit [Source:HGNC Symbol;Acc:1392]	777	0.00317934	0	0.00163553	0	0	0	0	0.174565
ENSG00000179930	ENSG00000179930	ZNF648	zinc finger protein 648 [Source:HGNC Symbol;Acc:18190]	127665	0.599712	0.00711264	0.176289	0.00628124	0.00626151	0	0	0
ENSG00000135821	ENSG00000135821	GLUL	glutamate-ammonia ligase [Source:HGNC Symbol;Acc:4341]	2752	76.7363	39.5718	22.2116	18.931	53.3817	14.9139	2.36077	22.1523
ENSG00000135828	ENSG00000135828	RNASEL	ribonuclease L (2',5'-oligoisoadenylate synthetase-dependent) [Source:HGNC Symbol;Acc:10050]	6041	0.018551	0.0211766	2.89632	0.112207	0.0037285	0.724029	1.19085	0.773946
ENSG00000143333	ENSG00000143333	RGS16	regulator of G-protein signaling 16 [Source:HGNC Symbol;Acc:9997]	6004	0.0702599	0	0.0120478	0.0283316	0	0.0208928	0.0093963	1.3264
ENSG00000135838	ENSG00000135838	NPL	N-acetylneuraminate pyruvate lyase (dihydrodipicolinate synthase) [Source:HGNC Symbol;Acc:16781]	80896	0.297055	0.00521689	0.417293	0.0368567	0.0321483	0.0713463	0.297953	3.2798
ENSG00000135829	ENSG00000135829	DHX9	DEAH (Asp-Glu-Ala-His) box helicase 9 [Source:HGNC Symbol;Acc:2750]	1660	79.8029	59.1126	86.0881	84.9084	91.0975	72.3684	108.15	79.1019
ENSG00000135862	ENSG00000135862	LAMC1	laminin, gamma 1 (formerly LAMB2) [Source:HGNC Symbol;Acc:6492]	3915	153.67	45.2327	241.923	99.3428	90.6862	42.4879	66.9332	23.3109
ENSG00000058085	ENSG00000058085	LAMC2	laminin, gamma 2 [Source:HGNC Symbol;Acc:6493]	3918	0.182431	0.0277668	59.2217	1.76202	0.492374	0.201494	2.38748	0.559605
ENSG00000157064	ENSG00000157064	NMNAT2	nicotinamide nucleotide adenylyltransferase 2 [Source:HGNC Symbol;Acc:16789]	23057	0.00793305	0	2.42408	0.278306	0.00318887	0.0318466	0.0127312	0.174915
ENSG00000116698	ENSG00000116698	SMG7	SMG7 nonsense mediated mRNA decay factor [Source:HGNC Symbol;Acc:16792]	9887	18.1141	13.3	18.823	12.9386	20.7439	12.7422	15.3495	27.7737
ENSG00000116701	ENSG00000116701	NCF2	neutrophil cytosolic factor 2 [Source:HGNC Symbol;Acc:7661]	4688	1.0774	0.67367	4.8134	0.634064	1.68553	0	0.0623083	20.5789
ENSG00000162704	ENSG00000162704	ARPC5	actin related protein 2/3 complex, subunit 5, 16kDa [Source:HGNC Symbol;Acc:708]	10092	23.8165	21.1865	35.9445	34.071	21.4103	23.6006	47.752	37.6586
ENSG00000143344	ENSG00000143344	RGL1	ral guanine nucleotide dissociation stimulator-like 1 [Source:HGNC Symbol;Acc:30281]	23179	5.69977	5.18122	23.6781	21.1509	1.72575	1.21734	3.92504	0.54911
ENSG00000198756	ENSG00000198756	COLGALT2	collagen beta(1-O)galactosyltransferase 2 [Source:HGNC Symbol;Acc:16790]	23127	0.321416	2.98477	0.856599	0.215492	1.20172	0.462918	0.201978	0
ENSG00000198860	ENSG00000198860	TSEN15	TSEN15 tRNA splicing endonuclease subunit [Source:HGNC Symbol;Acc:16791]	116461	7.34061	16.0101	16.2776	17.3473	18.2094	23.2052	23.9903	10.9038
ENSG00000116667	ENSG00000116667	C1orf21	chromosome 1 open reading frame 21 [Source:HGNC Symbol;Acc:15494]	81563	0.00777143	0.00236569	0.879516	0.0334266	0.0270738	1.25253	2.58791	0.040318
ENSG00000116406	ENSG00000116406	EDEM3	ER degradation enhancer, mannosidase alpha-like 3 [Source:HGNC Symbol;Acc:16787]	80267	11.0782	7.52614	3.46578	4.25863	27.9835	5.04209	8.82796	6.03009
ENSG00000135842	ENSG00000135842	FAM129A	family with sequence similarity 129, member A [Source:HGNC Symbol;Acc:16784]	116496	0.0373413	0.0093003	0.677561	0.0219018	0.0600408	10.6053	23.4531	0.80719
ENSG00000121481	ENSG00000121481	RNF2	ring finger protein 2 [Source:HGNC Symbol;Acc:10061]	6045	7.36146	8.06085	13.1088	7.8783	7.65722	9.72306	14.4735	4.07854
ENSG00000121486	ENSG00000121486	TRMT1L	tRNA methyltransferase 1 homolog (S. cerevisiae)-like [Source:HGNC Symbol;Acc:16782]	81627	8.85653	6.22752	4.75105	6.96005	7.08377	9.59714	10.6214	4.06627
ENSG00000116668	ENSG00000116668	SWT1	SWT1 RNA endoribonuclease homolog (S. cerevisiae) [Source:HGNC Symbol;Acc:16785]	54823	1.61239	2.01025	1.20451	1.39082	3.20687	0.981866	1.66508	1.07897
ENSG00000116679	ENSG00000116679	IVNS1ABP	influenza virus NS1A binding protein [Source:HGNC Symbol;Acc:16951]	10625	14.3409	17.4729	16.237	9.50457	23.5254	11.4856	16.4428	9.49604
ENSG00000143341	ENSG00000143341	HMCN1	hemicentin 1 [Source:HGNC Symbol;Acc:19194]	83872	0.00764681	0.00279331	0.0771004	0.00493359	1.03403	0.240123	0.290844	0.201002
ENSG00000116690	ENSG00000116690	PRG4	proteoglycan 4 [Source:HGNC Symbol;Acc:9364]	10216	1.32815	0	0	0.00453866	1.61974	0	0	7.01691
ENSG00000047410	ENSG00000047410	TPR	translocated promoter region, nuclear basket protein [Source:HGNC Symbol;Acc:12017]	7175	28.3787	29.0244	26.9812	29.6256	48.6677	21.4221	28.6011	9.6962
ENSG00000157181	ENSG00000157181	C1orf27	chromosome 1 open reading frame 27 [Source:HGNC Symbol;Acc:24299]	54953	14.323	7.5806	15.7429	11.209	18.9916	6.53829	7.53938	9.72183
ENSG00000262180	ENSG00000262180	OCLM	oculomedin [Source:HGNC Symbol;Acc:8103]	10896	0.932335	0.322957	1.45538	0.700052	1.57663	0.372844	0.799717	0.639363
ENSG00000073756	ENSG00000073756	PTGS2	prostaglandin-endoperoxide synthase 2 (prostaglandin G/H synthase and cyclooxygenase) [Source:HGNC Symbol;Acc:9605]	5743	0	0	0.504998	0	0.169118	0.0914243	0.406843	0.0139915
ENSG00000116711	ENSG00000116711	PLA2G4A	phospholipase A2, group IVA (cytosolic, calcium-dependent) [Source:HGNC Symbol;Acc:9035]	5321	5.52586	0.00902749	4.34276	5.49288	1.85965	0.626119	1.40398	0.0683793
ENSG00000162670	ENSG00000162670	BRINP3	bone morphogenetic protein/retinoic acid inducible neural-specific 3 [Source:HGNC Symbol;Acc:22393]	339479	0	0	0	0	0.0199316	1.20169	0.0994686	0.00714562
ENSG00000116741	ENSG00000116741	RGS2	regulator of G-protein signaling 2, 24kDa [Source:HGNC Symbol;Acc:9998]	5997	0.149866	0.522564	4.37337	1.19765	18.2698	3.35453	3.46555	7.10355
ENSG00000116750	ENSG00000116750	UCHL5	ubiquitin carboxyl-terminal hydrolase L5 [Source:HGNC Symbol;Acc:19678]	51377	10.3157	9.68347	10.3171	10.2412	13.4781	9.18116	12.0601	8.02762
ENSG00000116747	ENSG00000116747	TROVE2	TROVE domain family, member 2 [Source:HGNC Symbol;Acc:11313]	6738	6.92237	5.48907	5.68929	4.6057	9.40086	5.46789	8.63888	4.07133
ENSG00000023572	ENSG00000023572	GLRX2	glutaredoxin 2 [Source:HGNC Symbol;Acc:16065]	51022	10.7642	8.8911	8.57614	9.24573	7.00046	19.2249	17.2221	12.7882
ENSG00000134371	ENSG00000134371	CDC73	cell division cycle 73 [Source:HGNC Symbol;Acc:16783]	79577	13.0153	11.5707	13.6584	12.8862	22.8141	18.7971	20.8064	10.1197
ENSG00000162687	ENSG00000162687	KCNT2	potassium channel, subfamily T, member 2 [Source:HGNC Symbol;Acc:18866]	343450	0.682179	0	0.028731	0	4.91346	0.395035	0.188867	0.196618
ENSG00000000971	ENSG00000000971	CFH	complement factor H [Source:HGNC Symbol;Acc:4883]	3075	0.0802632	0	0.00359036	0	0.196387	0.890358	0.0196014	4.06143
ENSG00000116785	ENSG00000116785	CFHR3	complement factor H-related 3 [Source:HGNC Symbol;Acc:16980]	10878	0.0193006	0	0.0397147	0.0389138	0	0.0344359	0.10841	0.525687
ENSG00000244414	ENSG00000244414	CFHR1	complement factor H-related 1 [Source:HGNC Symbol;Acc:4888]	3078	7.01125	0.0118134	0	0.020865	0.301593	0.02308	0.01038	6.42028
ENSG00000080910	ENSG00000080910	CFHR2	complement factor H-related 2 [Source:HGNC Symbol;Acc:4890]	3080	6.79106	0	0	0	0.186974	0	0	5.81164
ENSG00000134389	ENSG00000134389	CFHR5	complement factor H-related 5 [Source:HGNC Symbol;Acc:24668]	81494	6.27875	0	0	0	2.22102	0	0.0161222	0.729657
ENSG00000143278	ENSG00000143278	F13B	coagulation factor XIII, B polypeptide [Source:HGNC Symbol;Acc:3534]	2165	2.32001	0.317804	0.0238693	0	0.447639	0	0.0186162	0.391175
ENSG00000066279	ENSG00000066279	ASPM	asp (abnormal spindle) homolog, microcephaly associated (Drosophila) [Source:HGNC Symbol;Acc:19048]	259266	16.3833	12.9162	4.64906	26.3245	45.623	17.6987	30.5321	24.8605
ENSG00000177888	ENSG00000177888	ZBTB41	zinc finger and BTB domain containing 41 [Source:HGNC Symbol;Acc:24819]	360023	2.55589	2.57661	1.9705	1.8712	5.48657	2.89601	4.26958	12.1491
ENSG00000213047	ENSG00000213047	DENND1B	DENN/MADD domain containing 1B [Source:HGNC Symbol;Acc:28404]	163486	2.20637	0.509134	0.950081	1.18915	1.76168	0.602967	1.09853	0.794744
ENSG00000203724	ENSG00000203724	C1orf53	chromosome 1 open reading frame 53 [Source:HGNC Symbol;Acc:30003]	388722	5.30261	1.10443	1.14854	2.43832	1.64537	1.03737	1.49295	1.36745
ENSG00000143355	ENSG00000143355	LHX9	LIM homeobox 9 [Source:HGNC Symbol;Acc:14222]	56956	0.138219	0	0.00605131	0.00948685	0	0.0314819	0.00235977	0.00508564
ENSG00000151414	ENSG00000151414	NEK7	NIMA-related kinase 7 [Source:HGNC Symbol;Acc:13386]	140609	11.2282	5.91951	9.56361	12.557	7.22729	17.8421	20.9089	8.42274
ENSG00000116833	ENSG00000116833	NR5A2	nuclear receptor subfamily 5, group A, member 2 [Source:HGNC Symbol;Acc:7984]	2494	2.85477	0.143172	0.06752	2.56695	8.91946	0.33501	0.1258	4.56168
ENSG00000162702	ENSG00000162702	ZNF281	zinc finger protein 281 [Source:HGNC Symbol;Acc:13075]	23528	18.521	11.7549	15.4353	18.4345	25.9616	18.5787	20.6431	25.6481
ENSG00000118193	ENSG00000118193	KIF14	kinesin family member 14 [Source:HGNC Symbol;Acc:19181]	9928	5.5129	6.36184	2.82993	8.25557	18.7271	10.9514	23.7391	7.5843
ENSG00000118197	ENSG00000118197	DDX59	DEAD (Asp-Glu-Ala-Asp) box polypeptide 59 [Source:HGNC Symbol;Acc:25360]	83479	5.25804	4.00052	3.59121	3.1432	4.30385	2.79625	4.0763	3.32049
ENSG00000118200	ENSG00000118200	CAMSAP2	calmodulin regulated spectrin-associated protein family, member 2 [Source:HGNC Symbol;Acc:29188]	23271	11.5954	5.11271	18.5621	10.4772	9.6834	16.0264	22.2536	11.2995
ENSG00000163362	ENSG00000163362	C1orf106	chromosome 1 open reading frame 106 [Source:HGNC Symbol;Acc:25599]	55765	7.24023	1.70214	18.6362	10.2978	4.5249	0.177984	0.0800465	5.98342
ENSG00000116852	ENSG00000116852	KIF21B	kinesin family member 21B [Source:HGNC Symbol;Acc:29442]	101929275	0.341566	0.0619581	0.089058	0.0773567	2.11028	0.250445	0.24592	1.34723
ENSG00000081248	ENSG00000081248	CACNA1S	calcium channel, voltage-dependent, L type, alpha 1S subunit [Source:HGNC Symbol;Acc:1397]	779	0.00460917	0	0.0189685	0.00743439	0.00370552	0	0	0.298903
ENSG00000232237	ENSG00000232237	ASCL5	achaete-scute family bHLH transcription factor 5 [Source:HGNC Symbol;Acc:33169]	647219	0.0280554	0	0.288647	2.45493	0.0112775	0	0.0112561	0.0485169
ENSG00000116857	ENSG00000116857	TMEM9	transmembrane protein 9 [Source:HGNC Symbol;Acc:18823]	252839	17.8724	8.63808	9.09686	14.443	22.3463	9.55205	20.469	8.85661
ENSG00000163395	ENSG00000163395	IGFN1	immunoglobulin-like and fibronectin type III domain containing 1 [Source:HGNC Symbol;Acc:24607]	91156	0.00469134	0.0428426	0.0337866	0.00945866	0.00565737	0.0209256	7.0451	0.0304232
ENSG00000118194	ENSG00000118194	TNNT2	troponin T type 2 (cardiac) [Source:HGNC Symbol;Acc:11949]	7139	0.0312266	0.0142585	0.9839	0.239244	0.0345187	0	0	0.0236254
ENSG00000159166	ENSG00000159166	LAD1	ladinin 1 [Source:HGNC Symbol;Acc:6472]	3898	7.48037	18.1606	36.2315	8.46144	28.3115	0.0783238	0.0563604	13.8697
ENSG00000174307	ENSG00000174307	PHLDA3	pleckstrin homology-like domain, family A, member 3 [Source:HGNC Symbol;Acc:8934]	23612	25.8288	9.15874	44.847	29.7093	0	8.52195	3.49547	0.0726677
ENSG00000159176	ENSG00000159176	CSRP1	cysteine and glycine-rich protein 1 [Source:HGNC Symbol;Acc:2469]	1465	0.746449	3.55428	26.3352	6.88407	3.47883	9.9787	33.0557	2.01725
ENSG00000269690	ENSG00000269690		Uncharacterized protein ENSP00000471857 [Source:UniProtKB/Swiss-Prot;Acc:M0R1G4]	NA	0	0	0	0	0	3.98111	8.3869	0
ENSG00000134369	ENSG00000134369	NAV1	neuron navigator 1 [Source:HGNC Symbol;Acc:15989]	89796	0.0167511	0.00117673	1.79634	0.465554	0.00725143	5.03137	14.4122	0.0133699
ENSG00000198700	ENSG00000198700	IPO9	importin 9 [Source:HGNC Symbol;Acc:19425]	55705	13.021	9.00495	12.0984	11.0687	26.8579	13.2076	20.2325	9.0128
ENSG00000198892	ENSG00000198892	SHISA4	shisa family member 4 [Source:HGNC Symbol;Acc:27139]	149345	1.26963	0.594594	2.27757	0.380691	0.994539	4.41434	4.47999	1.74522
ENSG00000163431	ENSG00000163431	LMOD1	leiomodin 1 (smooth muscle) [Source:HGNC Symbol;Acc:6647]	25802	0.300666	0	0.0368261	0.00577336	0.0115104	0.0191587	0.0287214	0.0185696
ENSG00000134375	ENSG00000134375	TIMM17A	translocase of inner mitochondrial membrane 17 homolog A (yeast) [Source:HGNC Symbol;Acc:17315]	10440	27.9752	20.6421	25.7774	23.8336	28.9294	22.8563	31.2503	30.5616
ENSG00000176393	ENSG00000176393	RNPEP	arginyl aminopeptidase (aminopeptidase B) [Source:HGNC Symbol;Acc:10078]	6051	35.1346	20.8567	14.775	34.0083	20.4319	14.2781	21.8079	24.9924
ENSG00000163435	ENSG00000163435	ELF3	E74-like factor 3 (ets domain transcription factor, epithelial-specific ) [Source:HGNC Symbol;Acc:3318]	1999	2.57682	1.24158	7.41265	2.3682	7.21256	0.0176286	0.133195	13.6043
ENSG00000170075	ENSG00000170075	GPR37L1	G protein-coupled receptor 37 like 1 [Source:HGNC Symbol;Acc:14923]	9283	0.0431392	0.0157584	0.0266302	0.0243536	0.0693632	0	0	0.167854
ENSG00000143862	ENSG00000143862	ARL8A	ADP-ribosylation factor-like 8A [Source:HGNC Symbol;Acc:25192]	127829	11.3508	11.2603	13.1454	4.97205	11.4646	6.20664	6.5652	8.38224
ENSG00000077152	ENSG00000077152	UBE2T	ubiquitin-conjugating enzyme E2T (putative) [Source:HGNC Symbol;Acc:25009]	29089	25.378	36.6281	17.6538	27.7625	58.2255	52.0162	73.575	29.1424
ENSG00000077157	ENSG00000077157	PPP1R12B	protein phosphatase 1, regulatory subunit 12B [Source:HGNC Symbol;Acc:7619]	4660	1.16213	1.52193	0.834435	1.11281	1.75888	1.28566	1.52303	1.16393
ENSG00000143858	ENSG00000143858	SYT2	synaptotagmin II [Source:HGNC Symbol;Acc:11510]	127833	0.0402137	0	0.0827474	0.0147416	0.0205734	0	0.00880042	3.40758
ENSG00000117139	ENSG00000117139	KDM5B	lysine (K)-specific demethylase 5B [Source:HGNC Symbol;Acc:18039]	10765	12.3025	12.5461	13.5392	5.49736	31.1467	4.1239	16.1136	7.09791
ENSG00000183155	ENSG00000183155	RABIF	RAB interacting factor [Source:HGNC Symbol;Acc:9797]	5877	9.12251	4.67813	5.90815	6.29127	6.84507	7.34519	8.5307	9.72839
ENSG00000117153	ENSG00000117153	KLHL12	kelch-like family member 12 [Source:HGNC Symbol;Acc:19360]	59349	10.1215	12.1221	8.31428	12.8539	20.8477	12.4197	12.1022	9.45731
ENSG00000159346	ENSG00000159346	ADIPOR1	adiponectin receptor 1 [Source:HGNC Symbol;Acc:24040]	51094	31.4197	29.4167	32.8663	29.3233	37.0237	28.069	43.0385	32.5085
ENSG00000159348	ENSG00000159348	CYB5R1	cytochrome b5 reductase 1 [Source:HGNC Symbol;Acc:13397]	51706	4.63152	3.2673	5.36238	3.24669	8.60867	4.54267	6.64297	5.46145
ENSG00000163444	ENSG00000163444	TMEM183A	transmembrane protein 183A [Source:HGNC Symbol;Acc:20173]	653659	9.88281	7.27177	10.2913	11.7732	10.3572	6.07701	7.72056	11.408
ENSG00000143847	ENSG00000143847	PPFIA4	protein tyrosine phosphatase, receptor type, f polypeptide (PTPRF), interacting protein (liprin), alpha 4 [Source:HGNC Symbol;Acc:9248]	8497	0.685105	0.732606	0.463887	1.30811	0.367191	0.0470136	1.58814	0.0936675
ENSG00000163485	ENSG00000163485	ADORA1	adenosine A1 receptor [Source:HGNC Symbol;Acc:262]	134	2.64468	0.0185784	9.49547	9.34091	0.0163552	0.83483	0.130593	0
ENSG00000133055	ENSG00000133055	MYBPH	myosin binding protein H [Source:HGNC Symbol;Acc:7552]	4608	4.92826	0.014379	0.971964	13.4855	0	0	0.0252685	0
ENSG00000133048	ENSG00000133048	CHI3L1	chitinase 3-like 1 (cartilage glycoprotein-39) [Source:HGNC Symbol;Acc:1932]	1116	88.3376	0.0685406	8.45109	81.4516	0	0	0	0.0288425
ENSG00000133063	ENSG00000133063	CHIT1	chitinase 1 (chitotriosidase) [Source:HGNC Symbol;Acc:1936]	1118	0.0110298	0	0.0226959	0.919181	0.00295579	0	0	0.00317902
ENSG00000159388	ENSG00000159388	BTG2	BTG family, member 2 [Source:HGNC Symbol;Acc:1131]	7832	41.3571	4.55631	58.2041	52.1171	6.04148	0.358645	0.380494	4.30509
ENSG00000122176	ENSG00000122176	FMOD	fibromodulin [Source:HGNC Symbol;Acc:3774]	2331	6.69719	0.0940931	21.8902	92.7404	0.00690279	0	0	0.452871
ENSG00000058668	ENSG00000058668	ATP2B4	ATPase, Ca++ transporting, plasma membrane 4 [Source:HGNC Symbol;Acc:817]	493	2.65169	0.469901	11.6166	7.01447	3.40808	10.8158	36.7186	3.66041
ENSG00000058673	ENSG00000058673	ZC3H11A	zinc finger CCCH-type containing 11A [Source:HGNC Symbol;Acc:29093]	441155	18.9038	14.3844	16.296	14.1444	35.1557	11.6939	19.0409	14.1819
ENSG00000257315	ENSG00000257315	ZBED6	zinc finger, BED-type containing 6 [Source:HGNC Symbol;Acc:33273]	100381270	5.10894	4.30531	3.87343	4.20114	11.4833	2.60693	4.26584	2.20297
ENSG00000182004	ENSG00000182004	SNRPE	small nuclear ribonucleoprotein polypeptide E [Source:HGNC Symbol;Acc:11161]	6635	45.3295	29.5636	31.66	50.0233	59.9572	33.6956	39.6996	37.4442
ENSG00000143842	ENSG00000143842	SOX13	SRY (sex determining region Y)-box 13 [Source:HGNC Symbol;Acc:11192]	9580	5.11501	3.70121	2.95082	3.8221	6.40564	2.31574	2.2491	2.45672
ENSG00000143845	ENSG00000143845	ETNK2	ethanolamine kinase 2 [Source:HGNC Symbol;Acc:25575]	55224	8.51137	2.07722	1.56013	3.58992	2.7528	2.04006	1.56513	0.142748
ENSG00000170498	ENSG00000170498	KISS1	KiSS-1 metastasis-suppressor [Source:HGNC Symbol;Acc:6341]	3814	0.440933	0.146426	5.77375	0.0969826	1.41794	0.214556	0.0964943	2.59948
ENSG00000174567	ENSG00000174567	GOLT1A	golgi transport 1A [Source:HGNC Symbol;Acc:24766]	127845	20.0642	13.6624	1.93045	9.78549	55.1696	0.0446363	0.120448	10.0588
ENSG00000143850	ENSG00000143850	PLEKHA6	pleckstrin homology domain containing, family A member 6 [Source:HGNC Symbol;Acc:17053]	22874	3.93957	5.52602	5.13007	4.08871	6.98595	2.08793	0.731971	10.4077
ENSG00000158615	ENSG00000158615	PPP1R15B	protein phosphatase 1, regulatory subunit 15B [Source:HGNC Symbol;Acc:14951]	84919	22.3849	13.769	17.8505	18.0748	23.8886	11.4423	17.277	26.6095
ENSG00000133056	ENSG00000133056	PIK3C2B	phosphatidylinositol-4-phosphate 3-kinase, catalytic subunit type 2 beta [Source:HGNC Symbol;Acc:8972]	5287	3.3027	1.27096	1.59959	2.58808	8.73495	0.62212	1.2742	4.77432
ENSG00000198625	ENSG00000198625	MDM4	Mdm4 p53 binding protein homolog (mouse) [Source:HGNC Symbol;Acc:6974]	4194	4.93764	3.7113	5.36001	4.10289	8.96871	2.27813	3.30505	2.11311
ENSG00000170382	ENSG00000170382	LRRN2	leucine rich repeat neuronal 2 [Source:HGNC Symbol;Acc:16914]	10446	0	0	0.0154409	0	0	0.00446284	0	2.1282
ENSG00000163531	ENSG00000163531	NFASC	neurofascin [Source:HGNC Symbol;Acc:29866]	23114	0.0026663	0	0.00822964	0.00537579	0.00428713	1.72567	0.050278	0.0288181
ENSG00000174529	ENSG00000174529	TMEM81	transmembrane protein 81 [Source:HGNC Symbol;Acc:32349]	388730	1.78138	0.804051	1.85383	1.37059	2.50211	0.584517	0.77221	4.19596
ENSG00000117222	ENSG00000117222	RBBP5	retinoblastoma binding protein 5 [Source:HGNC Symbol;Acc:9888]	5929	9.25397	8.74563	9.93918	7.56201	15.367	8.11724	9.8852	13.5033
ENSG00000133059	ENSG00000133059	DSTYK	dual serine/threonine and tyrosine protein kinase [Source:HGNC Symbol;Acc:29043]	25778	2.13474	2.29083	2.71028	2.3013	2.03404	3.18681	4.01709	2.50461
ENSG00000133069	ENSG00000133069	TMCC2	transmembrane and coiled-coil domain family 2 [Source:HGNC Symbol;Acc:24239]	9911	0.0404187	0.0369115	0.27327	0.237491	0.259956	0.654182	1.72357	0.0399412
ENSG00000163545	ENSG00000163545	NUAK2	NUAK family, SNF1-like kinase, 2 [Source:HGNC Symbol;Acc:29558]	81788	5.83427	1.27293	42.6619	9.42388	2.97933	8.33945	7.41408	0.591792
ENSG00000117266	ENSG00000117266	CDK18	cyclin-dependent kinase 18 [Source:HGNC Symbol;Acc:8751]	5129	0.254956	5.16341	1.44271	1.73262	4.24712	0.0267582	0.0120342	0.0713224
ENSG00000174514	ENSG00000174514	MFSD4	major facilitator superfamily domain containing 4 [Source:HGNC Symbol;Acc:25433]	148808	0.219401	0.442663	0.11024	0.477333	0.422508	0.0273107	0.00818845	0.0882362
ENSG00000158711	ENSG00000158711	ELK4	ELK4, ETS-domain protein (SRF accessory protein 1) [Source:HGNC Symbol;Acc:3326]	2005	4.81223	5.36442	3.82653	2.56085	6.45906	3.88169	4.59713	3.66827
ENSG00000158715	ENSG00000158715	SLC45A3	solute carrier family 45, member 3 [Source:HGNC Symbol;Acc:8642]	85414	1.39721	2.03314	1.62707	1.7831	2.75882	0.705403	1.42915	0.750091
ENSG00000069275	ENSG00000069275	NUCKS1	nuclear casein kinase and cyclin-dependent kinase substrate 1 [Source:HGNC Symbol;Acc:29923]	64710	107.542	56.3408	42.9084	89.1599	164.346	55.0602	107.959	35.1676
ENSG00000117280	ENSG00000117280	RAB7L1	RAB7, member RAS oncogene family-like 1 [Source:HGNC Symbol;Acc:9789]	8934	2.07184	7.12699	1.80772	0.968294	16.1621	10.2994	13.0297	17.484
ENSG00000133065	ENSG00000133065	SLC41A1	solute carrier family 41 (magnesium transporter), member 1 [Source:HGNC Symbol;Acc:19429]	254428	0.210122	2.85384	16.8301	4.34825	3.74155	8.79812	16.3261	5.31524
ENSG00000174502	ENSG00000174502	SLC26A9	solute carrier family 26 (anion exchanger), member 9 [Source:HGNC Symbol;Acc:14469]	115019	0.00504978	0.101455	1.27288	0.488704	0	0	0.0162081	0.00873269
ENSG00000196550	ENSG00000196550	FAM72A	family with sequence similarity 72, member A [Source:HGNC Symbol;Acc:24044]	729533	0.909024	1.15946	0.386465	1.2481	1.70924	1.95026	2.74285	0.902923
ENSG00000196533	ENSG00000196533	C1orf186	chromosome 1 open reading frame 186 [Source:HGNC Symbol;Acc:25341]	101929219	0.400421	2.50621	0	0.126022	0.00785163	1.62053	2.57044	0
ENSG00000196188	ENSG00000196188	CTSE	cathepsin E [Source:HGNC Symbol;Acc:2530]	1510	2.88857	0.260893	40.6703	16.9384	0.0595449	0	0.033961	0.201275
ENSG00000163486	ENSG00000163486	SRGAP2	SLIT-ROBO Rho GTPase activating protein 2 [Source:HGNC Symbol;Acc:19751]	653464	6.47683	8.08909	5.23055	4.42668	9.68886	6.23777	9.26177	3.661
ENSG00000143466	ENSG00000143466	IKBKE	inhibitor of kappa light polypeptide gene enhancer in B-cells, kinase epsilon [Source:HGNC Symbol;Acc:14552]	9641	4.25346	2.61141	2.28642	1.73443	12.4551	1.39984	3.47058	2.68604
ENSG00000136653	ENSG00000136653	RASSF5	Ras association (RalGDS/AF-6) domain family member 5 [Source:HGNC Symbol;Acc:17609]	83593	0.391272	0.109298	0.236799	0.0631104	1.10651	0.0328518	0.00738738	0.171149
ENSG00000143486	ENSG00000143486	EIF2D	eukaryotic translation initiation factor 2D [Source:HGNC Symbol;Acc:6583]	1939	19.9888	20.8119	7.33534	15.9933	18.2897	16.6354	20.4547	19.6539
ENSG00000143479	ENSG00000143479	DYRK3	dual-specificity tyrosine-(Y)-phosphorylation regulated kinase 3 [Source:HGNC Symbol;Acc:3094]	8444	0.633355	0.381496	0.166372	0.0923765	0.243758	4.29169	6.81766	3.50139
ENSG00000162889	ENSG00000162889	MAPKAPK2	mitogen-activated protein kinase-activated protein kinase 2 [Source:HGNC Symbol;Acc:6887]	9261	10.887	16.5499	22.6461	16.2436	18.1261	11.894	24.7836	24.5211
ENSG00000182795	ENSG00000182795	C1orf116	chromosome 1 open reading frame 116 [Source:HGNC Symbol;Acc:28667]	79098	0.346083	0.320769	5.37819	0.508228	3.68761	0.00921607	0.0207241	2.2287
ENSG00000180667	ENSG00000180667	YOD1	YOD1 deubiquitinase [Source:HGNC Symbol;Acc:25035]	55432	10.4424	4.99499	4.85613	6.35482	13.1532	3.32421	6.54664	8.803
ENSG00000123836	ENSG00000123836	PFKFB2	6-phosphofructo-2-kinase/fructose-2,6-biphosphatase 2 [Source:HGNC Symbol;Acc:8873]	5208	1.56941	3.18641	2.97911	1.47353	5.43329	1.91668	1.87039	4.17366
ENSG00000123843	ENSG00000123843	C4BPB	complement component 4 binding protein, beta [Source:HGNC Symbol;Acc:1328]	725	1.39496	34.1942	4.83244	8.20258	12.3078	0.315047	0.269209	2.61082
ENSG00000123838	ENSG00000123838	C4BPA	complement component 4 binding protein, alpha [Source:HGNC Symbol;Acc:1325]	722	1.72314	47.9102	0.107808	2.78874	62.9379	0.020773	0.0373697	2.80872
ENSG00000196352	ENSG00000196352	CD55	CD55 molecule, decay accelerating factor for complement (Cromer blood group) [Source:HGNC Symbol;Acc:2665]	1604	1.02203	6.63778	28.7631	8.08377	1.99546	4.12269	4.55383	8.49681
ENSG00000117335	ENSG00000117335	CD46	CD46 molecule, complement regulatory protein [Source:HGNC Symbol;Acc:6953]	4179	45.9722	47.941	20.3115	23.3651	47.0818	11.6402	20.3012	34.1883
ENSG00000076356	ENSG00000076356	PLXNA2	plexin A2 [Source:HGNC Symbol;Acc:9100]	5362	7.08802	2.70445	0.912355	1.0977	4.43502	0.00735895	0.00496441	7.18437
ENSG00000196878	ENSG00000196878	LAMB3	laminin, beta 3 [Source:HGNC Symbol;Acc:6490]	3914	1.946	0.060899	30.1505	9.68536	4.1427	0.113571	2.3301	7.05029
ENSG00000123689	ENSG00000123689	G0S2	G0/G1switch 2 [Source:HGNC Symbol;Acc:30229]	50486	42.1379	0.05994	0.101293	7.04016	1.2928	0.790464	10.3491	18.3594
ENSG00000162757	ENSG00000162757	C1orf74	chromosome 1 open reading frame 74 [Source:HGNC Symbol;Acc:26319]	148304	1.89347	0.411707	5.38044	3.30133	3.46493	1.96264	2.79272	2.40125
ENSG00000117595	ENSG00000117595	IRF6	interferon regulatory factor 6 [Source:HGNC Symbol;Acc:6121]	3664	0.0770997	0.0216645	22.1069	3.76424	0.109664	0.0105816	0.00475894	10.8921
ENSG00000117597	ENSG00000117597	DIEXF	digestive organ expansion factor homolog (zebrafish) [Source:HGNC Symbol;Acc:28440]	27042	4.25645	2.27373	4.13687	2.80539	4.98539	4.51797	4.41547	9.22938
ENSG00000143469	ENSG00000143469	SYT14	synaptotagmin XIV [Source:HGNC Symbol;Acc:23143]	255928	0.0842859	0	0.88343	0.00424842	0.00423508	1.12316	0.0169081	0
ENSG00000082497	ENSG00000082497	SERTAD4	SERTA domain containing 4 [Source:HGNC Symbol;Acc:25236]	56256	0.00519849	0	0.657858	0	0.0167172	5.28679	10.6036	0.00449493
ENSG00000054392	ENSG00000054392	HHAT	hedgehog acyltransferase [Source:HGNC Symbol;Acc:18270]	55733	1.34294	1.77014	3.6618	2.76366	1.78701	0.997376	1.4545	0.417571
ENSG00000143473	ENSG00000143473	KCNH1	potassium voltage-gated channel, subfamily H (eag-related), member 1 [Source:HGNC Symbol;Acc:6250]	3756	0	0	0.0455734	0	0	0.0790318	0.390981	0
ENSG00000117625	ENSG00000117625	RCOR3	REST corepressor 3 [Source:HGNC Symbol;Acc:25594]	55758	3.57596	3.72525	5.10702	2.56378	6.11414	2.43718	3.22308	3.31903
ENSG00000082512	ENSG00000082512	TRAF5	TNF receptor-associated factor 5 [Source:HGNC Symbol;Acc:12035]	7188	2.23657	0.158221	2.09042	0.431882	2.67432	1.31797	2.69705	1.7541
ENSG00000170385	ENSG00000170385	SLC30A1	solute carrier family 30 (zinc transporter), member 1 [Source:HGNC Symbol;Acc:11012]	7779	22.138	13.9205	12.6863	16.1622	6.21085	5.43287	6.13656	18.0196
ENSG00000117650	ENSG00000117650	NEK2	NIMA-related kinase 2 [Source:HGNC Symbol;Acc:7745]	4751	17.1065	12.2525	5.57365	17.4609	26.894	22.9496	33.9549	12.1124
ENSG00000123684	ENSG00000123684	LPGAT1	lysophosphatidylglycerol acyltransferase 1 [Source:HGNC Symbol;Acc:28985]	9926	30.0932	19.6034	7.94552	11.0186	20.8696	15.9831	18.036	18.4855
ENSG00000143493	ENSG00000143493	INTS7	integrator complex subunit 7 [Source:HGNC Symbol;Acc:24484]	25896	11.358	6.256	7.5347	7.73732	12.5851	11.7508	13.8026	18.4532
ENSG00000143476	ENSG00000143476	DTL	denticleless E3 ubiquitin protein ligase homolog (Drosophila) [Source:HGNC Symbol;Acc:30288]	51514	14.1752	11.6984	7.30998	12.3081	24.3288	22.0158	20.0591	19.2843
ENSG00000066027	ENSG00000066027	PPP2R5A	protein phosphatase 2, regulatory subunit B', alpha [Source:HGNC Symbol;Acc:9309]	5525	10.319	13.2352	8.41987	12.4261	60.8708	11.0175	18.5722	20.4439
ENSG00000065600	ENSG00000065600	TMEM206	transmembrane protein 206 [Source:HGNC Symbol;Acc:25593]	55248	3.75489	3.89221	8.32846	2.46978	6.10802	5.22903	6.34685	3.18768
ENSG00000117691	ENSG00000117691	NENF	neudesin neurotrophic factor [Source:HGNC Symbol;Acc:30384]	29937	14.0999	11.287	77.5424	10.7849	14.9311	18.278	21.5497	22.726
ENSG00000162772	ENSG00000162772	ATF3	activating transcription factor 3 [Source:HGNC Symbol;Acc:785]	467	3.53566	1.89322	120.093	7.97026	3.72147	2.65378	4.01064	13.0573
ENSG00000123685	ENSG00000123685	BATF3	basic leucine zipper transcription factor, ATF-like 3 [Source:HGNC Symbol;Acc:28915]	55509	0.0523777	0.0382662	0.172443	0.895519	0.185279	1.36439	1.06753	0.335138
ENSG00000117697	ENSG00000117697	NSL1	NSL1, MIS12 kinetochore complex component [Source:HGNC Symbol;Acc:24548]	25936	10.4205	13.9255	5.3248	12.6114	14.6383	9.43858	11.2937	7.99504
ENSG00000203705	ENSG00000203705	TATDN3	TatD DNase domain containing 3 [Source:HGNC Symbol;Acc:27010]	128387	2.85102	1.64439	0.648404	1.5974	4.36095	3.93553	4.02155	3.80803
ENSG00000162769	ENSG00000162769	FLVCR1	feline leukemia virus subgroup C cellular receptor 1 [Source:HGNC Symbol;Acc:24682]	28982	24.582	6.63556	7.29409	9.85193	14.8999	3.48698	3.73118	8.65538
ENSG00000143494	ENSG00000143494	VASH2	vasohibin 2 [Source:HGNC Symbol;Acc:25723]	79805	1.95874	0.922395	1.18222	1.68192	4.38555	0.00729595	0.00656254	0.431367
ENSG00000174606	ENSG00000174606	ANGEL2	angel homolog 2 (Drosophila) [Source:HGNC Symbol;Acc:30534]	90806	6.03285	3.96956	5.47875	4.46304	4.90915	3.8846	5.60113	3.21342
ENSG00000136643	ENSG00000136643	RPS6KC1	ribosomal protein S6 kinase, 52kDa, polypeptide 1 [Source:HGNC Symbol;Acc:10439]	26750	8.36106	8.01434	6.12322	6.81067	11.0719	6.11592	7.43083	11.6865
ENSG00000117707	ENSG00000117707	PROX1	prospero homeobox 1 [Source:HGNC Symbol;Acc:9459]	5629	24.4997	21.0103	2.27224	8.27594	39.0618	0.0320597	0.0340801	8.66961
ENSG00000143499	ENSG00000143499	SMYD2	SET and MYND domain containing 2 [Source:HGNC Symbol;Acc:20982]	56950	23.9395	14.0186	15.949	20.1373	19.5735	3.69088	7.41951	13.0869
ENSG00000152104	ENSG00000152104	PTPN14	protein tyrosine phosphatase, non-receptor type 14 [Source:HGNC Symbol;Acc:9647]	5784	3.82602	2.19743	10.6228	5.56508	1.98807	13.9176	21.6802	3.9502
ENSG00000117724	ENSG00000117724	CENPF	centromere protein F, 350/400kDa [Source:HGNC Symbol;Acc:1857]	1063	26.98	23.4661	5.96933	29.372	61.0514	32.4966	59.8991	20.0396
ENSG00000136636	ENSG00000136636	KCTD3	potassium channel tetramerization domain containing 3 [Source:HGNC Symbol;Acc:21305]	51133	34.5839	19.5353	12.4339	15.894	34.5621	15.282	26.1407	29.8086
ENSG00000042781	ENSG00000042781	USH2A	Usher syndrome 2A (autosomal recessive, mild) [Source:HGNC Symbol;Acc:12601]	7399	0.10079	0	0.00710258	0.0100215	0.00999	0.00369511	0.00221578	0.131321
ENSG00000196482	ENSG00000196482	ESRRG	estrogen-related receptor gamma [Source:HGNC Symbol;Acc:3474]	2104	0.0104486	0.00238548	0.247249	1.54627	1.24951	0.00932111	0.0754572	0.00903448
ENSG00000092978	ENSG00000092978	GPATCH2	G patch domain containing 2 [Source:HGNC Symbol;Acc:25499]	55105	2.75096	1.88051	3.25072	2.54294	3.9447	1.98625	2.55596	2.93227
ENSG00000162814	ENSG00000162814	SPATA17	spermatogenesis associated 17 [Source:HGNC Symbol;Acc:25184]	128153	0.104694	0.0199187	0.246845	0.253301	0.115732	0.0466985	0.171518	0.0113156
ENSG00000067533	ENSG00000067533	RRP15	ribosomal RNA processing 15 homolog (S. cerevisiae) [Source:HGNC Symbol;Acc:24255]	51018	11.7891	4.06941	11.621	6.98685	8.80829	5.93391	7.00953	9.02774
ENSG00000092969	ENSG00000092969	TGFB2	transforming growth factor, beta 2 [Source:HGNC Symbol;Acc:11768]	7042	15.9232	0.0503864	31.749	1.12577	6.49828	8.69232	11.9049	9.41733
ENSG00000143353	ENSG00000143353	LYPLAL1	lysophospholipase-like 1 [Source:HGNC Symbol;Acc:20440]	127018	11.4121	4.55027	3.5983	7.54219	10.6461	3.98337	2.87559	6.57842
ENSG00000196660	ENSG00000196660	SLC30A10	solute carrier family 30, member 10 [Source:HGNC Symbol;Acc:25355]	55532	6.98436	3.75141	0.0506758	0.0794462	4.85871	0.00878801	0.00790462	1.11583
ENSG00000136628	ENSG00000136628	EPRS	glutamyl-prolyl-tRNA synthetase [Source:HGNC Symbol;Acc:3418]	2058	36.5186	67.4567	35.898	53.217	88.4918	66.1701	73.8165	86.378
ENSG00000162813	ENSG00000162813	BPNT1	3'(2'), 5'-bisphosphate nucleotidase 1 [Source:HGNC Symbol;Acc:1096]	10380	8.95941	17.0055	5.8386	6.26167	19.1881	10.1739	15.008	25.6861
ENSG00000067704	ENSG00000067704	IARS2	isoleucyl-tRNA synthetase 2, mitochondrial [Source:HGNC Symbol;Acc:29685]	55699	68.5238	92.5166	41.956	54.3323	67.0954	43.7745	64.568	46.3962
ENSG00000118873	ENSG00000118873	RAB3GAP2	RAB3 GTPase activating protein subunit 2 (non-catalytic) [Source:HGNC Symbol;Acc:17168]	25782	9.74813	7.97891	7.17712	7.96801	17.4808	3.88242	7.01518	11.8688
ENSG00000116141	ENSG00000116141	MARK1	MAP/microtubule affinity-regulating kinase 1 [Source:HGNC Symbol;Acc:6896]	4139	0.0105828	0	0.391971	0.379799	0.242478	0.382355	0.0297214	0.0137258
ENSG00000162817	ENSG00000162817	C1orf115	chromosome 1 open reading frame 115 [Source:HGNC Symbol;Acc:25873]	79762	15.0553	28.243	1.23368	20.6974	17.9412	1.4337	0.0400905	15.7609
ENSG00000117791	ENSG00000117791	2017-03-02	mitochondrial amidoxime reducing component 2 [Source:HGNC Symbol;Acc:26064]	54996	3.12731	3.20667	0.0903163	1.27433	8.2483	0.978896	0.00880495	11.5658
ENSG00000186205	ENSG00000186205	2017-03-01	mitochondrial amidoxime reducing component 1 [Source:HGNC Symbol;Acc:26189]	64757	14.2456	11.177	2.07183	19.9419	20.6973	0.533221	0.0171293	3.15017
ENSG00000136630	ENSG00000136630	HLX	H2.0-like homeobox [Source:HGNC Symbol;Acc:4978]	3142	0.0617233	0.0250521	0	0.193583	0.126812	0.0978896	0.561316	3.26741
ENSG00000143507	ENSG00000143507	DUSP10	dual specificity phosphatase 10 [Source:HGNC Symbol;Acc:3065]	11221	1.6607	0.702268	6.96068	0.0659765	2.4795	0.160557	2.0678	5.12131
ENSG00000143512	ENSG00000143512	HHIPL2	HHIP-like 2 [Source:HGNC Symbol;Acc:25842]	79802	0.129693	0.592197	0.871771	0.181298	0.0695109	0.0694191	0.173447	34.4646
ENSG00000143498	ENSG00000143498	TAF1A	TATA box binding protein (TBP)-associated factor, RNA polymerase I, A, 48kDa [Source:HGNC Symbol;Acc:11532]	9015	4.04459	1.97233	6.32269	4.06943	5.35888	2.36457	4.11196	8.50533
ENSG00000154305	ENSG00000154305	MIA3	melanoma inhibitory activity family, member 3 [Source:HGNC Symbol;Acc:24008]	375056	12.3411	8.66663	6.14474	9.47136	13.8731	4.67849	7.7874	10.7625
ENSG00000186063	ENSG00000186063	AIDA	axin interactor, dorsalization associated [Source:HGNC Symbol;Acc:25761]	64853	6.04644	5.9642	7.47019	6.19054	6.72245	11.6075	16.282	9.05808
ENSG00000162819	ENSG00000162819	BROX	BRO1 domain and CAAX motif containing [Source:HGNC Symbol;Acc:26512]	148362	7.35282	9.13022	6.31397	8.91342	14.2778	8.84696	14.3987	17.4886
ENSG00000154309	ENSG00000154309	DISP1	dispatched homolog 1 (Drosophila) [Source:HGNC Symbol;Acc:19711]	84976	2.12549	0.519174	1.44909	2.42461	1.23938	0.379227	0.760298	4.7075
ENSG00000143502	ENSG00000143502	SUSD4	sushi domain containing 4 [Source:HGNC Symbol;Acc:25470]	55061	0.00584175	0	1.68888	6.78891	0.352234	0	0.0187501	0.272762
ENSG00000203697	ENSG00000203697	CAPN8	calpain 8 [Source:HGNC Symbol;Acc:1485]	388743	0.00548228	0.00500656	0.0169212	0.145904	0.0132224	0	0	2.96744
ENSG00000162909	ENSG00000162909	CAPN2	calpain 2, (m/II) large subunit [Source:HGNC Symbol;Acc:1479]	824	1.42876	2.16382	82.2689	39.0781	11.8399	63.2595	86.0524	6.92326
ENSG00000143514	ENSG00000143514	TP53BP2	tumor protein p53 binding protein, 2 [Source:HGNC Symbol;Acc:12000]	7159	13.776	5.67081	14.3393	6.72954	34.6251	8.10835	15.4697	13.8968
ENSG00000143756	ENSG00000143756	FBXO28	F-box protein 28 [Source:HGNC Symbol;Acc:29046]	23219	8.27118	5.35484	9.84985	8.41116	12.2936	9.50124	13.006	14.084
ENSG00000143753	ENSG00000143753	DEGS1	delta(4)-desaturase, sphingolipid 1 [Source:HGNC Symbol;Acc:13709]	8560	34.2285	14.6436	34.9716	18.8921	36.1574	34.8093	59.8729	32.1365
ENSG00000143748	ENSG00000143748	NVL	nuclear VCP-like [Source:HGNC Symbol;Acc:8070]	4931	7.2226	3.96071	10.4057	7.75401	10.3622	5.6456	7.60782	10.1408
ENSG00000143771	ENSG00000143771	CNIH4	cornichon family AMPA receptor auxiliary protein 4 [Source:HGNC Symbol;Acc:25013]	29097	9.66664	6.10923	7.8864	6.86977	12.4056	7.84772	10.3601	12.499
ENSG00000162923	ENSG00000162923	WDR26	WD repeat domain 26 [Source:HGNC Symbol;Acc:21208]	80232	19.5993	15.3283	12.5513	9.95229	32.4793	9.55258	16.7713	18.4005
ENSG00000143786	ENSG00000143786	CNIH3	cornichon family AMPA receptor auxiliary protein 3 [Source:HGNC Symbol;Acc:26802]	149111	0.093458	0.0568989	0.03663	0.0323022	0.236139	0.0555822	1.59984	0.0307846
ENSG00000185842	ENSG00000185842	DNAH14	dynein, axonemal, heavy chain 14 [Source:HGNC Symbol;Acc:2945]	127602	1.09845	0.662622	1.34787	0.956703	1.44559	0.612612	0.745105	0.943566
ENSG00000143815	ENSG00000143815	LBR	lamin B receptor [Source:HGNC Symbol;Acc:6518]	3930	45.4603	42.1426	24.4454	39.5098	73.3212	25.7489	58.294	38.6113
ENSG00000154380	ENSG00000154380	ENAH	enabled homolog (Drosophila) [Source:HGNC Symbol;Acc:18271]	55740	16.4675	9.71031	17.0787	14.7658	37.2378	18.7519	24.2309	28.4743
ENSG00000143742	ENSG00000143742	SRP9	signal recognition particle 9kDa [Source:HGNC Symbol;Acc:11304]	6726	105.148	106.56	71.8359	108.898	210.238	87.7447	122.19	195.04
ENSG00000143819	ENSG00000143819	EPHX1	epoxide hydrolase 1, microsomal (xenobiotic) [Source:HGNC Symbol;Acc:3401]	2052	104.033	40.4443	11.9809	20.7783	15.1014	6.02447	5.48263	323.503
ENSG00000196187	ENSG00000196187	TMEM63A	transmembrane protein 63A [Source:HGNC Symbol;Acc:29118]	9725	9.32403	4.25747	4.38076	3.54256	10.0131	1.5498	3.5556	3.04706
ENSG00000143811	ENSG00000143811	PYCR2	pyrroline-5-carboxylate reductase family, member 2 [Source:HGNC Symbol;Acc:30262]	102466270	12.9934	8.46311	6.19665	5.95188	13.9775	5.99627	6.41164	8.04776
ENSG00000143751	ENSG00000143751	SDE2	SDE2 telomere maintenance homolog (S. pombe) [Source:HGNC Symbol;Acc:26643]	163859	15.6793	9.76785	11.1516	6.74057	14.4619	7.88985	10.8373	19.3747
ENSG00000163041	ENSG00000163041	H3F3A	H3 histone, family 3A [Source:HGNC Symbol;Acc:4764]	3021	0.858205	0.55274	0.920137	0.626554	1.16202	0.338475	0.616151	0.640512
ENSG00000182827	ENSG00000182827	ACBD3	acyl-CoA binding domain containing 3 [Source:HGNC Symbol;Acc:15453]	64746	25.7751	24.3147	21.8278	17.392	32.197	14.4907	22.1483	36.9019
ENSG00000185155	ENSG00000185155	MIXL1	Mix paired-like homeobox [Source:HGNC Symbol;Acc:13363]	83881	0.168084	34.6267	0.086466	0.169445	1.11482	0	0	0.0363339
ENSG00000183814	ENSG00000183814	LIN9	lin-9 homolog (C. elegans) [Source:HGNC Symbol;Acc:30830]	286826	5.66867	3.03829	3.18598	5.6088	6.02325	5.85035	8.41448	8.56929
ENSG00000143799	ENSG00000143799	PARP1	poly (ADP-ribose) polymerase 1 [Source:HGNC Symbol;Acc:270]	142	43.9483	34.6211	25.6548	45.3193	74.9029	25.8521	38.8182	37.6165
ENSG00000203685	ENSG00000203685	C1orf95	chromosome 1 open reading frame 95 [Source:HGNC Symbol;Acc:30491]	375057	0.299121	0.00333128	0	0.711936	0	0	0	0.0189248
ENSG00000143772	ENSG00000143772	ITPKB	inositol-trisphosphate 3-kinase B [Source:HGNC Symbol;Acc:6179]	3707	0.00807849	0	1.43789	0	0.00324733	0.00720677	0	0
ENSG00000143801	ENSG00000143801	PSEN2	presenilin 2 (Alzheimer disease 4) [Source:HGNC Symbol;Acc:9509]	5664	4.22104	3.15013	8.51436	3.89223	2.97994	3.25944	3.33848	3.97027
ENSG00000163050	ENSG00000163050	ADCK3	aarF domain containing kinase 3 [Source:HGNC Symbol;Acc:16812]	56997	14.2338	13.5446	2.83136	6.88459	13.7347	1.33644	1.99765	9.76081
ENSG00000143776	ENSG00000143776	CDC42BPA	CDC42 binding protein kinase alpha (DMPK-like) [Source:HGNC Symbol;Acc:1737]	8476	3.38494	6.01993	4.24192	4.22528	6.02621	6.76271	10.1815	10.5114
ENSG00000181450	ENSG00000181450	ZNF678	zinc finger protein 678 [Source:HGNC Symbol;Acc:28652]	339500	3.10835	1.97984	2.23374	2.62389	4.5666	1.21334	2.06879	2.08465
ENSG00000143740	ENSG00000143740	SNAP47	synaptosomal-associated protein, 47kDa [Source:HGNC Symbol;Acc:30669]	100130093	5.61278	2.48352	3.34771	4.10616	5.76969	3.78635	4.81404	6.59984
ENSG00000081692	ENSG00000081692	JMJD4	jumonji domain containing 4 [Source:HGNC Symbol;Acc:25724]	65094	11.3154	3.63296	4.79765	5.77919	7.32308	4.26572	5.21631	8.90693
ENSG00000143816	ENSG00000143816	WNT9A	wingless-type MMTV integration site family, member 9A [Source:HGNC Symbol;Acc:12778]	7483	0.0143138	0.0653589	1.14132	0.0692628	0.0115075	0.121308	2.74508	0.680715
ENSG00000154342	ENSG00000154342	WNT3A	wingless-type MMTV integration site family, member 3A [Source:HGNC Symbol;Acc:15983]	89780	0	0	0	0	0	0	0	0.754312
ENSG00000143761	ENSG00000143761	ARF1	ADP-ribosylation factor 1 [Source:HGNC Symbol;Acc:652]	100500810	100.363	89.2091	98.9165	94.4272	117.836	66.8851	123.598	149.705
ENSG00000143793	ENSG00000143793	C1orf35	chromosome 1 open reading frame 35 [Source:HGNC Symbol;Acc:19032]	79169	4.33427	1.91583	3.34616	3.49549	3.33601	2.15398	2.41918	4.55197
ENSG00000162910	ENSG00000162910	MRPL55	mitochondrial ribosomal protein L55 [Source:HGNC Symbol;Acc:16686]	128308	11.9648	8.69721	6.96115	7.85073	13.0838	5.60571	7.78702	20.8734
ENSG00000143774	ENSG00000143774	GUK1	guanylate kinase 1 [Source:HGNC Symbol;Acc:4693]	2987	8.96212	9.38739	11.4299	8.27554	10.4256	9.2882	14.9474	20.8292
ENSG00000198835	ENSG00000198835	GJC2	gap junction protein, gamma 2, 47kDa [Source:HGNC Symbol;Acc:17494]	57165	0.228071	0.509129	0.273758	0.091967	2.45494	0.0452134	0.152507	0.109558
ENSG00000181873	ENSG00000181873	IBA57	IBA57, iron-sulfur cluster assembly homolog (S. cerevisiae) [Source:HGNC Symbol;Acc:27302]	200205	1.56854	1.83372	1.21606	1.32107	1.49355	0.627695	1.12027	1.31057
ENSG00000162913	ENSG00000162913	C1orf145	chromosome 1 open reading frame 145 [Source:HGNC Symbol;Acc:32047]	NA	0	0.00711654	0.0160351	0.00628468	0.350837	0.0139037	0.0875425	0.121286
ENSG00000154358	ENSG00000154358	OBSCN	obscurin, cytoskeletal calmodulin and titin-interacting RhoGEF [Source:HGNC Symbol;Acc:15719]	84033	0.184426	0.0136995	0.0326835	0.142331	0.703034	0.0495937	0.154359	0.221269
ENSG00000154370	ENSG00000154370	TRIM11	tripartite motif containing 11 [Source:HGNC Symbol;Acc:16281]	81559	3.69842	2.24151	5.79858	3.11448	4.72676	1.81181	2.83923	4.78384
ENSG00000162931	ENSG00000162931	TRIM17	tripartite motif containing 17 [Source:HGNC Symbol;Acc:13430]	51127	1.24959	0.0950965	0	1.36953	0.52162	0.00714583	0	0.0346305
ENSG00000181218	ENSG00000181218	HIST3H2A	histone cluster 3, H2a [Source:HGNC Symbol;Acc:20507]	92815	1.54706	0	1.65064	2.77261	0.73704	0	0	0
ENSG00000168159	ENSG00000168159	RNF187	ring finger protein 187 [Source:HGNC Symbol;Acc:27146]	149603	25.3316	19.033	12.4259	19.7037	23.2934	22.7988	34.898	30.7004
ENSG00000116574	ENSG00000116574	RHOU	ras homolog family member U [Source:HGNC Symbol;Acc:17794]	58480	28.7647	5.93642	29.6813	10.506	30.7343	0.417531	0.224293	30.8915
ENSG00000168118	ENSG00000168118	RAB4A	RAB4A, member RAS oncogene family [Source:HGNC Symbol;Acc:9781]	10638	16.2056	17.9482	11.9461	12.5828	18.3507	6.10574	9.33774	10.4795
ENSG00000154429	ENSG00000154429	CCSAP	centriole, cilia and spindle-associated protein [Source:HGNC Symbol;Acc:29578]	126731	4.8192	4.16044	4.50025	2.8023	4.74346	5.07717	10.5149	5.11349
ENSG00000143632	ENSG00000143632	ACTA1	actin, alpha 1, skeletal muscle [Source:HGNC Symbol;Acc:129]	58	0.532283	0.138884	14.9231	0.153313	0.168114	0.0508764	0.0915244	0.049312
ENSG00000069248	ENSG00000069248	NUP133	nucleoporin 133kDa [Source:HGNC Symbol;Acc:18016]	55746	16.2361	15.8999	17.7914	16.0854	21.05	12.5539	17.2265	15.3945
ENSG00000135776	ENSG00000135776	ABCB10	ATP-binding cassette, sub-family B (MDR/TAP), member 10 [Source:HGNC Symbol;Acc:41]	23456	16.8678	13.721	9.70771	12.2841	10.8497	8.16718	14.5156	13.7073
ENSG00000135801	ENSG00000135801	TAF5L	TAF5-like RNA polymerase II, p300/CBP-associated factor (PCAF)-associated factor, 65kDa [Source:HGNC Symbol;Acc:17304]	27097	6.03684	3.93034	6.69435	4.53615	7.63983	6.74957	8.69585	8.23981
ENSG00000135763	ENSG00000135763	URB2	URB2 ribosome biogenesis 2 homolog (S. cerevisiae) [Source:HGNC Symbol;Acc:28967]	9816	7.10385	4.58012	8.89233	5.79785	7.63765	6.40912	7.87016	9.19316
ENSG00000143641	ENSG00000143641	GALNT2	UDP-N-acetyl-alpha-D-galactosamine:polypeptide N-acetylgalactosaminyltransferase 2 (GalNAc-T2) [Source:HGNC Symbol;Acc:4124]	2590	24.0841	14.3198	15.9266	17.1786	22.0602	45.61	62.7822	16.5279
ENSG00000177614	ENSG00000177614	PGBD5	piggyBac transposable element derived 5 [Source:HGNC Symbol;Acc:19405]	79605	1.80481	0.027356	0.292784	2.20445	0.0963298	0.0133615	0	0.0712284
ENSG00000135775	ENSG00000135775	COG2	component of oligomeric golgi complex 2 [Source:HGNC Symbol;Acc:6546]	22796	6.98326	4.59334	4.31767	5.28245	6.56428	1.83873	2.4973	4.98746
ENSG00000135744	ENSG00000135744	AGT	angiotensinogen (serpin peptidase inhibitor, clade A, member 8) [Source:HGNC Symbol;Acc:333]	183	599.775	316.931	4.1352	77.8547	312.106	0.110665	0.119449	137.532
ENSG00000135773	ENSG00000135773	CAPN9	calpain 9 [Source:HGNC Symbol;Acc:1486]	10753	0.613778	0.0200185	0.0902119	2.66062	0	0	0	7.31622
ENSG00000119280	ENSG00000119280	C1orf198	chromosome 1 open reading frame 198 [Source:HGNC Symbol;Acc:25900]	84886	13.2657	6.56268	12.6965	15.4504	11.2448	6.11115	7.63991	8.50869
ENSG00000143643	ENSG00000143643	TTC13	tetratricopeptide repeat domain 13 [Source:HGNC Symbol;Acc:26204]	79573	10.9376	6.89519	3.07533	8.65222	11.6899	4.26168	5.87988	5.32082
ENSG00000173409	ENSG00000173409	ARV1	ARV1 homolog (S. cerevisiae) [Source:HGNC Symbol;Acc:29561]	64801	9.11103	7.45835	1.39798	6.95566	13.7756	7.17092	9.9391	9.89383
ENSG00000182118	ENSG00000182118	FAM89A	family with sequence similarity 89, member A [Source:HGNC Symbol;Acc:25057]	100302132	3.35961	0.542064	1.95421	1.28292	8.22689	2.85941	3.55313	2.14533
ENSG00000119283	ENSG00000119283	TRIM67	tripartite motif containing 67 [Source:HGNC Symbol;Acc:31859]	440730	0.249888	0	0.0125412	0.0491534	0.289094	0.100587	0.0171171	0.0105399
ENSG00000143633	ENSG00000143633	C1orf131	chromosome 1 open reading frame 131 [Source:HGNC Symbol;Acc:25332]	128061	7.28223	3.94129	3.53277	6.1609	6.23019	2.06556	2.4351	2.91453
ENSG00000116906	ENSG00000116906	GNPAT	glyceronephosphate O-acyltransferase [Source:HGNC Symbol;Acc:4416]	8443	57.5926	34.5917	12.6064	31.2273	36.2994	11.4662	18.4063	37.2983
ENSG00000116903	ENSG00000116903	EXOC8	exocyst complex component 8 [Source:HGNC Symbol;Acc:24659]	149371	7.38957	3.69613	6.39748	4.20436	7.52532	3.68984	5.96516	9.95145
ENSG00000010072	ENSG00000010072	SPRTN	SprT-like N-terminal domain [Source:HGNC Symbol;Acc:25356]	83932	5.13449	3.1289	3.3765	3.65187	5.01764	3.00068	4.20882	8.20513
ENSG00000135766	ENSG00000135766	EGLN1	egl-9 family hypoxia-inducible factor 1 [Source:HGNC Symbol;Acc:1232]	54583	11.2703	13.4611	10.5892	8.66962	19.5712	13.7254	25.7178	16.953
ENSG00000116918	ENSG00000116918	TSNAX	translin-associated factor X [Source:HGNC Symbol;Acc:12380]	7257	8.99827	5.81377	6.68569	6.47466	8.63261	5.42736	6.86228	6.8709
ENSG00000162946	ENSG00000162946	DISC1	disrupted in schizophrenia 1 [Source:HGNC Symbol;Acc:2888]	27185	1.60166	1.4584	1.14917	1.63541	0.794427	0.0752017	0.328816	0.0020247
ENSG00000116991	ENSG00000116991	SIPA1L2	signal-induced proliferation-associated 1 like 2 [Source:HGNC Symbol;Acc:23800]	57568	0.171094	0.0271734	6.34086	18.5288	1.9556	0.660297	0.456634	1.44722
ENSG00000212916	ENSG00000212916	MAP10	microtubule-associated protein 10 [Source:HGNC Symbol;Acc:29265]	54627	0.292023	0	0	0	0.00419234	0.4652	0.209219	0.351698
ENSG00000135778	ENSG00000135778	NTPCR	nucleoside-triphosphatase, cancer-related [Source:HGNC Symbol;Acc:28204]	84284	2.48636	1.54703	1.77608	3.52608	3.42133	1.54481	1.8268	1.86776
ENSG00000135749	ENSG00000135749	PCNXL2	pecanex-like 2 (Drosophila) [Source:HGNC Symbol;Acc:8736]	80003	1.05945	0.00939342	1.42231	1.72545	2.65281	1.41311	1.76463	0.505172
ENSG00000143674	ENSG00000143674		Mitogen-activated protein kinase kinase kinase MLK4 [Source:UniProtKB/Swiss-Prot;Acc:Q5TCX8]	84451	5.24889	0.0229508	2.80727	12.8934	4.30641	1.67186	1.91289	4.61612
ENSG00000135750	ENSG00000135750	KCNK1	potassium channel, subfamily K, member 1 [Source:HGNC Symbol;Acc:6272]	3775	0.00802375	0	5.39065	2.19366	0.49025	0.0787373	0.00643841	6.81295
ENSG00000183780	ENSG00000183780	SLC35F3	solute carrier family 35, member F3 [Source:HGNC Symbol;Acc:23616]	148641	0.00889519	0	0	0	0.028605	0.999853	3.49032	0.0307653
ENSG00000168275	ENSG00000168275	COA6	cytochrome c oxidase assembly factor 6 homolog (S. cerevisiae) [Source:HGNC Symbol;Acc:18025]	388753	32.3994	35.4932	12.538	20.7686	35.4266	17.9713	23.6938	60.2517
ENSG00000059588	ENSG00000059588	TARBP1	TAR (HIV-1) RNA binding protein 1 [Source:HGNC Symbol;Acc:11568]	6894	12.4721	9.86809	4.09351	6.38498	17.1797	2.07922	4.26762	5.30322
ENSG00000168264	ENSG00000168264	IRF2BP2	interferon regulatory factor 2 binding protein 2 [Source:HGNC Symbol;Acc:21729]	359948	30.5438	46.6502	23.205	21.4695	55.0892	13.8789	12.4789	26.6389
ENSG00000173726	ENSG00000173726	TOMM20	translocase of outer mitochondrial membrane 20 homolog (yeast) [Source:HGNC Symbol;Acc:20947]	9804	114.812	155.365	97.3536	109.716	115.809	52.9974	55.7695	66.4089
ENSG00000188739	ENSG00000188739	RBM34	RNA binding motif protein 34 [Source:HGNC Symbol;Acc:28965]	23029	0.37431	0.325155	0.347535	0.279784	0.477075	0.18732	0.175816	0.292075
ENSG00000054267	ENSG00000054267	ARID4B	AT rich interactive domain 4B (RBP1-like) [Source:HGNC Symbol;Acc:15550]	51742	6.48327	5.86444	4.54984	4.01772	9.54331	3.98172	6.08582	5.79669
ENSG00000152904	ENSG00000152904	GGPS1	geranylgeranyl diphosphate synthase 1 [Source:HGNC Symbol;Acc:4249]	9453	8.98673	11.4673	6.09033	7.7819	14.0551	5.01815	7.33909	6.84226
ENSG00000116957	ENSG00000116957	TBCE	tubulin folding cofactor E [Source:HGNC Symbol;Acc:11582]	6905	20.6289	19.8496	10.7486	16.2084	26.4072	15.214	21.8902	25.3585
ENSG00000162885	ENSG00000162885	B3GALNT2	beta-1,3-N-acetylgalactosaminyltransferase 2 [Source:HGNC Symbol;Acc:28596]	148789	4.84213	4.5175	6.26313	3.97739	5.39467	3.15973	3.64158	5.29812
ENSG00000168243	ENSG00000168243	GNG4	guanine nucleotide binding protein (G protein), gamma 4 [Source:HGNC Symbol;Acc:4407]	2786	7.5185	9.03812	4.02434	0.0254058	1.12278	0.262293	0.299121	9.95572
ENSG00000143669	ENSG00000143669	LYST	lysosomal trafficking regulator [Source:HGNC Symbol;Acc:1968]	1130	1.14312	0.168034	0.657361	0.19513	0.75128	4.84553	3.87366	0.950831
ENSG00000116962	ENSG00000116962	NID1	nidogen 1 [Source:HGNC Symbol;Acc:7821]	4811	117.626	49.4605	29.0056	48.471	127.489	7.52301	28.3116	43.8339
ENSG00000077585	ENSG00000077585	GPR137B	G protein-coupled receptor 137B [Source:HGNC Symbol;Acc:11862]	7107	3.4169	0.763019	5.11923	1.77006	1.7645	2.98145	6.97454	4.14056
ENSG00000086619	ENSG00000086619	ERO1LB	ERO1-like beta (S. cerevisiae) [Source:HGNC Symbol;Acc:14355]	56605	5.40622	1.61072	0.658001	1.362	2.06871	1.41298	2.83056	0.993666
ENSG00000186197	ENSG00000186197	EDARADD	EDAR-associated death domain [Source:HGNC Symbol;Acc:14341]	128178	6.31559	0.0139313	3.12332	7.11105	0.0367927	0.0612401	0.783419	0.0197857
ENSG00000116977	ENSG00000116977	LGALS8	lectin, galactoside-binding, soluble, 8 [Source:HGNC Symbol;Acc:6569]	3964	17.4297	17.7455	6.67007	12.9	10.6876	4.12548	8.16136	7.65812
ENSG00000119285	ENSG00000119285	HEATR1	HEAT repeat containing 1 [Source:HGNC Symbol;Acc:25517]	55127	22.4936	15.7434	18.5961	17.4897	23.5805	21.6326	21.9379	27.5203
ENSG00000116984	ENSG00000116984	MTR	5-methyltetrahydrofolate-homocysteine methyltransferase [Source:HGNC Symbol;Acc:7468]	4548	6.85952	13.3708	4.4442	5.38933	14.0512	6.01927	9.31634	3.70913
ENSG00000198626	ENSG00000198626	RYR2	ryanodine receptor 2 (cardiac) [Source:HGNC Symbol;Acc:10484]	6262	0.523726	0.00145817	1.00374	1.71654	0.220793	0.0142443	0.0358748	1.39167
ENSG00000133019	ENSG00000133019	CHRM3	cholinergic receptor, muscarinic 3 [Source:HGNC Symbol;Acc:1952]	1131	0.00233911	0.00213613	0.604051	0.452745	0.00940257	0.290051	0.491758	0.0283155
ENSG00000155816	ENSG00000155816	FMN2	formin 2 [Source:HGNC Symbol;Acc:14074]	56776	0.00293263	0	0.00905167	0.0662229	0.00707303	8.06307	6.25715	0.00507147
ENSG00000091483	ENSG00000091483	FH	fumarate hydratase [Source:HGNC Symbol;Acc:3700]	2271	58.8039	43.2688	38.3996	49.8424	49.1205	38.4326	50.7413	42.3674
ENSG00000117009	ENSG00000117009	KMO	kynurenine 3-monooxygenase (kynurenine 3-hydroxylase) [Source:HGNC Symbol;Acc:6381]	8564	0.229426	0	0.865494	0.115642	0.030741	0.0127918	0.011506	0.136383
ENSG00000054277	ENSG00000054277	OPN3	opsin 3 [Source:HGNC Symbol;Acc:14007]	23596	7.71754	2.24487	3.44493	2.71354	11.5029	0.925254	3.05375	42.9971
ENSG00000203668	ENSG00000203668	CHML	choroideremia-like (Rab escort protein 2) [Source:HGNC Symbol;Acc:1941]	1122	6.47664	10.9529	16.7681	13.0015	10.4363	11.6809	25.1826	21.3068
ENSG00000174371	ENSG00000174371	EXO1	exonuclease 1 [Source:HGNC Symbol;Acc:3511]	9156	7.49633	5.29111	7.84675	8.3155	12.1526	14.6731	17.5718	27.7019
ENSG00000180287	ENSG00000180287	PLD5	phospholipase D family, member 5 [Source:HGNC Symbol;Acc:26879]	200150	0	0	0.00306338	0.0216115	5.33086	0.0026562	0.00477838	0.00514904
ENSG00000143702	ENSG00000143702	CEP170	centrosomal protein 170kDa [Source:HGNC Symbol;Acc:28920]	9859	5.05062	4.00023	1.44342	4.5677	8.9981	7.12232	13.2318	4.87253
ENSG00000054282	ENSG00000054282	SDCCAG8	serologically defined colon cancer antigen 8 [Source:HGNC Symbol;Acc:10671]	10806	2.09713	2.16243	2.27233	3.06574	5.13904	2.70443	3.80436	1.9189
ENSG00000117020	ENSG00000117020	AKT3	v-akt murine thymoma viral oncogene homolog 3 [Source:HGNC Symbol;Acc:393]	10000	0.0113696	0.010383	0.0623868	0.100862	0.621555	9.44963	12.9184	0.0393233
ENSG00000179456	ENSG00000179456	ZBTB18	zinc finger and BTB domain containing 18 [Source:HGNC Symbol;Acc:13030]	10472	6.08845	2.28471	0.326491	0.880861	5.44655	6.62309	10.1855	3.9244
ENSG00000035687	ENSG00000035687	ADSS	adenylosuccinate synthase [Source:HGNC Symbol;Acc:292]	159	19.7065	16.4106	20.8572	16.4243	24.0885	15.8926	21.4363	18.5007
ENSG00000121644	ENSG00000121644	DESI2	desumoylating isopeptidase 2 [Source:HGNC Symbol;Acc:24264]	51029	19.4442	16.8213	18.2062	21.1868	21.0352	14.917	18.4217	16.3552
ENSG00000203667	ENSG00000203667	COX20	COX20 cytochrome C oxidase assembly factor [Source:HGNC Symbol;Acc:26970]	116228	18.5046	13.1958	12.57	14.344	12.4482	14.23	18.9931	14.914
ENSG00000153187	ENSG00000153187	HNRNPU	heterogeneous nuclear ribonucleoprotein U (scaffold attachment factor A) [Source:HGNC Symbol;Acc:5048]	3192	91.0703	72.2538	83.6189	91.7376	95.9238	72.3044	91.1576	79.234
ENSG00000203666	ENSG00000203666	EFCAB2	EF-hand calcium binding domain 2 [Source:HGNC Symbol;Acc:28166]	84288	1.29137	0.832459	0.971832	1.75797	1.70466	1.10488	1.41255	0.928121
ENSG00000162849	ENSG00000162849	KIF26B	kinesin family member 26B [Source:HGNC Symbol;Acc:25484]	55083	3.45114	0.0342378	3.12437	6.35745	0.161808	0.00176029	0	0
ENSG00000185420	ENSG00000185420	SMYD3	SET and MYND domain containing 3 [Source:HGNC Symbol;Acc:15513]	64754	2.76408	3.05914	2.62467	3.98596	3.15229	1.93033	2.60638	14.273
ENSG00000162851	ENSG00000162851	TFB2M	transcription factor B2, mitochondrial [Source:HGNC Symbol;Acc:18559]	64216	26.5747	13.8618	20.4584	14.3499	20.326	11.6203	14.7466	38.5495
ENSG00000162852	ENSG00000162852	CNST	consortin, connexin sorting protein [Source:HGNC Symbol;Acc:26486]	163882	8.71033	3.84796	4.83876	4.83794	7.70096	4.22985	5.61071	7.54393
ENSG00000143653	ENSG00000143653	SCCPDH	saccharopine dehydrogenase (putative) [Source:HGNC Symbol;Acc:24275]	51097	36.4591	36.3336	12.9319	11.5837	21.3786	20.7446	30.5036	90.333
ENSG00000153207	ENSG00000153207	AHCTF1	AT hook containing transcription factor 1 [Source:HGNC Symbol;Acc:24618]	25909	20.9136	14.5612	13.3617	12.3462	20.8842	13.6991	20.4173	18.5844
ENSG00000135747	ENSG00000135747	ZNF670	zinc finger protein 670 [Source:HGNC Symbol;Acc:28167]	93474	4.59447	3.16361	1.63381	2.98524	5.91991	1.31077	1.71864	3.78209
ENSG00000197472	ENSG00000197472	ZNF695	zinc finger protein 695 [Source:HGNC Symbol;Acc:30954]	57116	0.885292	1.44419	1.41684	1.31199	4.65359	0.668261	1.80933	0.562659
ENSG00000188295	ENSG00000188295	ZNF669	zinc finger protein 669 [Source:HGNC Symbol;Acc:25736]	79862	6.12899	3.78824	6.88172	4.9429	11.3549	1.60059	3.35162	8.07957
ENSG00000196418	ENSG00000196418	ZNF124	zinc finger protein 124 [Source:HGNC Symbol;Acc:12907]	7678	5.14041	3.17171	3.69626	4.47546	6.90455	0.768966	1.04003	3.78644
ENSG00000162714	ENSG00000162714	ZNF496	zinc finger protein 496 [Source:HGNC Symbol;Acc:23713]	84838	3.54881	4.82556	4.76735	2.9948	9.50075	2.45565	4.22272	1.16674
ENSG00000162711	ENSG00000162711	NLRP3	NLR family, pyrin domain containing 3 [Source:HGNC Symbol;Acc:16400]	114548	0	0	0.356509	0.00963642	0.00480308	0.469014	0.973172	0
ENSG00000169224	ENSG00000169224	GCSAML	germinal center-associated, signaling and motility-like [Source:HGNC Symbol;Acc:29583]	148823	0	0	0	0	0	0.0216188	0.252793	0.010477
ENSG00000162722	ENSG00000162722	TRIM58	tripartite motif containing 58 [Source:HGNC Symbol;Acc:24150]	25893	0	0	0.0725331	0	0.0141694	0.628922	10.9675	1.66873
ENSG00000238243	ENSG00000238243	OR2W3	olfactory receptor, family 2, subfamily W, member 3 [Source:HGNC Symbol;Acc:15021]	343171	0	0	0	0	0	0.641505	5.03011	0.31089
ENSG00000175137	ENSG00000175137	SH3BP5L	SH3-binding domain protein 5-like [Source:HGNC Symbol;Acc:29360]	80851	6.2082	3.29594	6.49477	4.02368	10.3321	4.31101	7.3955	5.52986
ENSG00000171161	ENSG00000171161	ZNF672	zinc finger protein 672 [Source:HGNC Symbol;Acc:26179]	79894	6.81445	4.84947	6.29975	4.88303	14.7985	3.51735	5.19982	4.76893
ENSG00000171163	ENSG00000171163	ZNF692	zinc finger protein 692 [Source:HGNC Symbol;Acc:26049]	55657	10.5573	4.75791	6.38624	5.40808	9.48088	4.08697	5.16051	5.53582
ENSG00000185220	ENSG00000185220	PGBD2	piggyBac transposable element derived 2 [Source:HGNC Symbol;Acc:19399]	267002	2.43364	1.25229	2.58136	1.48264	1.62942	1.25692	2.11604	5.07502
ENSG00000184731	ENSG00000184731	FAM110C	family with sequence similarity 110, member C [Source:HGNC Symbol;Acc:33340]	642273	0.0286493	1.55672	0.41266	0.109749	2.2687	0.00638947	0.0229887	0.328229
ENSG00000035115	ENSG00000035115	SH3YL1	SH3 and SYLF domain containing 1 [Source:HGNC Symbol;Acc:29546]	26751	1.26001	3.33346	1.13398	3.91481	0.568904	0.204371	0.285954	0.297131
ENSG00000143727	ENSG00000143727	ACP1	acid phosphatase 1, soluble [Source:HGNC Symbol;Acc:122]	52	41.3527	56.5561	23.2303	30.7109	21.4697	26.5784	26.1269	33.9012
ENSG00000151353	ENSG00000151353	TMEM18	transmembrane protein 18 [Source:HGNC Symbol;Acc:25257]	129787	3.93848	6.54511	2.4927	2.25385	2.0384	5.84073	6.48337	3.92674
ENSG00000032389	ENSG00000032389	TSSC1	tumor suppressing subtransferable candidate 1 [Source:HGNC Symbol;Acc:12383]	7260	5.57576	9.0738	4.30877	4.83408	3.56076	4.53508	5.1612	4.99986
ENSG00000171853	ENSG00000171853	TRAPPC12	trafficking protein particle complex 12 [Source:HGNC Symbol;Acc:24284]	51112	4.47649	4.68375	2.6336	2.29626	3.18628	2.67241	2.59478	2.70785
ENSG00000182551	ENSG00000182551	ADI1	acireductone dioxygenase 1 [Source:HGNC Symbol;Acc:30576]	55256	33.087	19.4609	15.0617	26.8777	10.7872	6.52075	10.3647	45.2891
ENSG00000171865	ENSG00000171865	RNASEH1	ribonuclease H1 [Source:HGNC Symbol;Acc:18466]	246243	9.86025	14.7118	8.94037	10.7841	6.30819	14.9289	14.7495	8.92891
ENSG00000171863	ENSG00000171863	RPS7	ribosomal protein S7 [Source:HGNC Symbol;Acc:10440]	6201	146.453	211.123	105.28	142.838	68.512	101.881	95.5491	125.497
ENSG00000118004	ENSG00000118004	COLEC11	collectin sub-family member 11 [Source:HGNC Symbol;Acc:17213]	78989	2.64654	2.28652	0.0451931	0.0974198	0.167742	0.00979653	0.0176235	0.816594
ENSG00000176887	ENSG00000176887	SOX11	SRY (sex determining region Y)-box 11 [Source:HGNC Symbol;Acc:11191]	6664	0	0	0.160991	0	0	0	0	0
ENSG00000134321	ENSG00000134321	RSAD2	radical S-adenosyl methionine domain containing 2 [Source:HGNC Symbol;Acc:30908]	91543	0	0	0.266147	0	0.00472657	0.0314689	0.00471759	0.0254177
ENSG00000151692	ENSG00000151692	RNF144A	ring finger protein 144A [Source:HGNC Symbol;Acc:20457]	9781	1.88794	10.1763	1.1293	0.609034	2.03315	0.164505	0	0.0341672
ENSG00000115738	ENSG00000115738	ID2	inhibitor of DNA binding 2, dominant negative helix-loop-helix protein [Source:HGNC Symbol;Acc:5361]	3398	30.0184	62.7369	26.853	84.072	57.2708	79.6822	30.8305	33.3
ENSG00000134313	ENSG00000134313	KIDINS220	kinase D-interacting substrate, 220kDa [Source:HGNC Symbol;Acc:29508]	57498	8.09879	10.9699	6.84428	8.13025	9.4366	11.0318	10.7563	6.63683
ENSG00000143797	ENSG00000143797	MBOAT2	membrane bound O-acyltransferase domain containing 2 [Source:HGNC Symbol;Acc:25193]	129642	0.209969	0.0176999	1.05022	0.00781549	0.0155819	0.00288172	4.56459	0.00837933
ENSG00000151693	ENSG00000151693	ASAP2	ArfGAP with SH3 domain, ankyrin repeat and PH domain 2 [Source:HGNC Symbol;Acc:2721]	8853	2.68203	12.268	7.90704	2.61205	4.43851	3.9982	14.1051	4.08207
ENSG00000119185	ENSG00000119185	ITGB1BP1	integrin beta 1 binding protein 1 [Source:HGNC Symbol;Acc:23927]	9270	5.84745	10.6451	8.54692	8.32308	3.09296	14.4421	14.6602	8.96035
ENSG00000119203	ENSG00000119203	CPSF3	cleavage and polyadenylation specific factor 3, 73kDa [Source:HGNC Symbol;Acc:2326]	51692	19.4017	21.2301	17.9287	22.5675	19.5686	25.4947	21.7278	10.8362
ENSG00000134330	ENSG00000134330	IAH1	isoamyl acetate-hydrolyzing esterase 1 homolog (S. cerevisiae) [Source:HGNC Symbol;Acc:27696]	285148	5.96496	3.2772	1.52436	0.00775905	2.1193	2.04698	5.84403	3.38992
ENSG00000151694	ENSG00000151694	ADAM17	ADAM metallopeptidase domain 17 [Source:HGNC Symbol;Acc:195]	6868	15.6282	11.0474	15.6469	10.2537	11.5137	14.5756	15.9521	15.1585
ENSG00000134308	ENSG00000134308	YWHAQ	tyrosine 3-monooxygenase/tryptophan 5-monooxygenase activation protein, theta [Source:HGNC Symbol;Acc:12854]	10971	115.43	121.514	163.013	133.052	84.6724	321.436	281.332	133.539
ENSG00000115750	ENSG00000115750	TAF1B	TATA box binding protein (TBP)-associated factor, RNA polymerase I, B, 63kDa [Source:HGNC Symbol;Acc:11533]	9014	5.85326	8.88338	7.25242	7.35433	5.50966	10.4807	12.4405	3.92431
ENSG00000134317	ENSG00000134317	GRHL1	grainyhead-like 1 (Drosophila) [Source:HGNC Symbol;Acc:17923]	29841	1.33441	3.37389	1.53356	0.815717	1.42373	0.288107	0.256298	0.816262
ENSG00000172059	ENSG00000172059	KLF11	Kruppel-like factor 11 [Source:HGNC Symbol;Acc:11811]	8462	0.817489	8.08766	0.5862	0.634314	0.482955	2.2486	3.28481	3.87162
ENSG00000171848	ENSG00000171848	RRM2	ribonucleotide reductase M2 [Source:HGNC Symbol;Acc:10452]	6241	27.0204	45.244	57.5591	43.6474	22.0365	130.964	115.009	42.4511
ENSG00000163009	ENSG00000163009	C2orf48	chromosome 2 open reading frame 48 [Source:HGNC Symbol;Acc:26322]	348738	1.33336	1.06717	0.339103	0.833683	0.60222	0.227205	1.65897	0.375667
ENSG00000115756	ENSG00000115756	HPCAL1	hippocalcin-like 1 [Source:HGNC Symbol;Acc:5145]	3241	4.44205	6.28842	3.854	2.48387	2.71763	5.303	5.89108	7.14913
ENSG00000115758	ENSG00000115758	ODC1	ornithine decarboxylase 1 [Source:HGNC Symbol;Acc:8109]	4953	86.4765	86.2044	280.794	194.861	37.0668	191.953	135.285	105.556
ENSG00000115761	ENSG00000115761	NOL10	nucleolar protein 10 [Source:HGNC Symbol;Acc:25862]	79954	17.1028	18.8255	17.2663	14.9475	12.8446	25.8589	26.0293	21.6342
ENSG00000143882	ENSG00000143882	ATP6V1C2	ATPase, H+ transporting, lysosomal 42kDa, V1 subunit C2 [Source:HGNC Symbol;Acc:18264]	245973	0.0256499	0.0936968	0.325474	0.0965353	0.219959	0	0.020582	0
ENSG00000143870	ENSG00000143870	PDIA6	protein disulfide isomerase family A, member 6 [Source:HGNC Symbol;Acc:30168]	10130	176.917	263.667	126.571	166.461	126.214	123.626	157.026	75.9085
ENSG00000162975	ENSG00000162975	KCNF1	potassium voltage-gated channel, subfamily F, member 1 [Source:HGNC Symbol;Acc:6246]	3754	0	0.0453742	0.0894578	0.0801407	0	1.26324	0.55816	1.80437
ENSG00000162976	ENSG00000162976	PQLC3	PQ loop repeat containing 3 [Source:HGNC Symbol;Acc:28503]	130814	0.624618	1.6314	1.9022	1.29965	1.7676	5.2267	2.86689	2.72202
ENSG00000134318	ENSG00000134318	ROCK2	Rho-associated, coiled-coil containing protein kinase 2 [Source:HGNC Symbol;Acc:10252]	9475	22.3732	57.438	28.7407	16.8922	12.5527	17.8822	18.8596	12.7125
ENSG00000169016	ENSG00000169016	E2F6	E2F transcription factor 6 [Source:HGNC Symbol;Acc:3120]	1876	8.03406	8.52565	6.60976	4.62243	3.95526	5.68751	6.29505	7.17669
ENSG00000196208	ENSG00000196208	GREB1	growth regulation by estrogen in breast cancer 1 [Source:HGNC Symbol;Acc:24885]	9687	19.0636	18.6439	3.07826	7.05839	8.07848	0.0555635	0.0925521	0.155581
ENSG00000134324	ENSG00000134324	LPIN1	lipin 1 [Source:HGNC Symbol;Acc:13345]	23175	4.00175	2.93369	2.15733	3.79037	1.51601	5.46192	7.12097	3.02868
ENSG00000071575	ENSG00000071575	TRIB2	tribbles pseudokinase 2 [Source:HGNC Symbol;Acc:30809]	28951	27.8441	0.0452555	0.0573582	1.21395	0.05478	0.0386822	0.0546759	0.0589171
ENSG00000162981	ENSG00000162981	FAM84A	family with sequence similarity 84, member A [Source:HGNC Symbol;Acc:20743]	151354	0.0271346	0.00619502	15.9129	0.0136772	0	0.00605166	0	0.00293278
ENSG00000151779	ENSG00000151779	NBAS	neuroblastoma amplified sequence [Source:HGNC Symbol;Acc:15625]	51594	6.61517	13.5237	5.03832	5.22998	4.48846	7.75986	8.25143	5.92858
ENSG00000079785	ENSG00000079785	DDX1	DEAD (Asp-Glu-Ala-Asp) box helicase 1 [Source:HGNC Symbol;Acc:2734]	1653	65.0082	67.9755	74.0459	64.3952	26.1704	59.1292	63.6707	61.1995
ENSG00000134323	ENSG00000134323	MYCN	v-myc avian myelocytomatosis viral oncogene neuroblastoma derived homolog [Source:HGNC Symbol;Acc:7559]	4613	11.7198	0.0997464	6.25927	6.14847	2.25672	0.00974382	0.00876435	0.0566652
ENSG00000197872	ENSG00000197872	FAM49A	family with sequence similarity 49, member A [Source:HGNC Symbol;Acc:25373]	81553	0.0469496	0.0285837	0.939241	0.0294496	0	0.0139611	0.0209295	0.0180424
ENSG00000163032	ENSG00000163032	VSNL1	visinin-like 1 [Source:HGNC Symbol;Acc:12722]	7447	10.373	23.5096	0.0610277	0.0657768	2.98642	0	0	4.62241
ENSG00000163029	ENSG00000163029	SMC6	structural maintenance of chromosomes 6 [Source:HGNC Symbol;Acc:20466]	79677	8.88452	12.9839	9.93401	14.0831	7.40378	9.32306	10.1639	7.03383
ENSG00000178295	ENSG00000178295	GEN1	GEN1 Holliday junction 5' flap endonuclease [Source:HGNC Symbol;Acc:26881]	348654	8.60414	6.24393	8.02242	9.12128	6.57071	8.10213	8.28083	6.2477
ENSG00000170745	ENSG00000170745	KCNS3	potassium voltage-gated channel, delayed-rectifier, subfamily S, member 3 [Source:HGNC Symbol;Acc:6302]	3790	0.108924	0.0331575	1.94248	1.82278	0	0	0	0.549398
ENSG00000240857	ENSG00000240857	RDH14	retinol dehydrogenase 14 (all-trans/9-cis/11-cis) [Source:HGNC Symbol;Acc:19979]	57665	17.3888	10.4339	7.95945	12.3772	6.72346	7.0932	7.96085	3.70078
ENSG00000143867	ENSG00000143867	OSR1	odd-skipped related transciption factor 1 [Source:HGNC Symbol;Acc:8111]	130497	12.1587	0.229595	1.52996	1.63069	0.516053	0.19565	0.278998	0.180384
ENSG00000183891	ENSG00000183891	TTC32	tetratricopeptide repeat domain 32 [Source:HGNC Symbol;Acc:32954]	130502	4.37893	4.84841	0.92755	2.0312	1.31153	2.94896	3.34149	4.08326
ENSG00000118965	ENSG00000118965	WDR35	WD repeat domain 35 [Source:HGNC Symbol;Acc:29250]	57539	5.24808	7.72394	1.86201	2.36632	3.34734	4.35499	5.42764	2.92904
ENSG00000132031	ENSG00000132031	MATN3	matrilin 3 [Source:HGNC Symbol;Acc:6909]	4148	5.17724	57.6516	4.37005	5.15301	1.63411	0.162626	0.416894	3.05793
ENSG00000068697	ENSG00000068697	LAPTM4A	lysosomal protein transmembrane 4 alpha [Source:HGNC Symbol;Acc:6924]	9741	143.152	152.87	45.8583	85.415	63.3786	86.7957	98.9889	88.9253
ENSG00000115884	ENSG00000115884	SDC1	syndecan 1 [Source:HGNC Symbol;Acc:10658]	6382	50.176	70.9603	17.9669	27.6637	37.5931	1.72079	16.2203	49.503
ENSG00000055917	ENSG00000055917	PUM2	pumilio RNA-binding family member 2 [Source:HGNC Symbol;Acc:14958]	23369	28.1259	39.5252	18.9262	23.9429	22.0253	23.468	25.0694	21.1518
ENSG00000143878	ENSG00000143878	RHOB	ras homolog family member B [Source:HGNC Symbol;Acc:668]	388	56.4078	94.1738	68.7249	31.4645	51.085	17.831	14.2458	76.8892
ENSG00000118960	ENSG00000118960	HS1BP3	HCLS1 binding protein 3 [Source:HGNC Symbol;Acc:24979]	64342	3.49487	6.09099	1.88499	3.03613	2.7315	4.27921	3.55704	3.5834
ENSG00000143869	ENSG00000143869	GDF7	growth differentiation factor 7 [Source:HGNC Symbol;Acc:4222]	151449	6.65777	4.08455	0.0491781	1.93847	0.746603	0.00609164	0.0054793	0.0649476
ENSG00000118961	ENSG00000118961	C2orf43	chromosome 2 open reading frame 43 [Source:HGNC Symbol;Acc:26145]	60526	7.41568	11.111	6.65196	13.2366	6.58683	3.91238	5.77985	1.82135
ENSG00000084674	ENSG00000084674	APOB	apolipoprotein B [Source:HGNC Symbol;Acc:603]	338	1335.35	1647.57	12.1767	675.278	792.787	0.405231	0.416786	143.382
ENSG00000218819	ENSG00000218819	TDRD15	tudor domain containing 15 [Source:HGNC Symbol;Acc:45037]	NA	0.0277948	0.35113	0	0.0298878	0.0968303	0.0123978	0.386586	0.0360496
ENSG00000119771	ENSG00000119771	KLHL29	kelch-like family member 29 [Source:HGNC Symbol;Acc:29404]	114818	0.0179696	0	0.0396169	0.0973038	2.76754	2.35649	2.75405	0.921157
ENSG00000119778	ENSG00000119778	ATAD2B	ATPase family, AAA domain containing 2B [Source:HGNC Symbol;Acc:29230]	54454	3.89788	3.59181	2.95966	4.92396	2.26043	1.76643	1.9062	2.77544
ENSG00000173960	ENSG00000173960	UBXN2A	UBX domain protein 2A [Source:HGNC Symbol;Acc:27265]	165324	7.38791	6.26411	6.92122	8.76577	2.3572	8.72375	8.20139	3.80283
ENSG00000205639	ENSG00000205639	MFSD2B	major facilitator superfamily domain containing 2B [Source:HGNC Symbol;Acc:37207]	388931	0.0768458	0.192988	0.0329427	0.0826326	0.0308899	0.217086	0.184987	0.0553713
ENSG00000163026	ENSG00000163026	C2orf44	chromosome 2 open reading frame 44 [Source:HGNC Symbol;Acc:26157]	80304	5.32647	9.23604	5.47251	6.4048	4.68606	12.9963	8.85636	5.54459
ENSG00000119782	ENSG00000119782	FKBP1B	FK506 binding protein 1B, 12.6 kDa [Source:HGNC Symbol;Acc:3712]	2281	2.69457	4.70484	2.38871	2.89749	0.681223	1.96538	1.0063	1.39208
ENSG00000115128	ENSG00000115128		Pre-mRNA branch site protein p14 [Source:UniProtKB/Swiss-Prot;Acc:Q9Y3B4]	51639	40.9801	71.4007	51.6157	76.3816	53.9615	74.7894	71.6152	89.8781
ENSG00000115129	ENSG00000115129	TP53I3	tumor protein p53 inducible protein 3 [Source:HGNC Symbol;Acc:19373]	9540	39.8521	13.6169	14.9488	25.121	5.22782	26.7351	29.374	51.0289
ENSG00000176732	ENSG00000176732	PFN4	profilin family, member 4 [Source:HGNC Symbol;Acc:31103]	375189	0.672825	0.073733	0.193825	0.173638	0.0649098	1.10441	1.07977	0.395601
ENSG00000198399	ENSG00000198399	ITSN2	intersectin 2 [Source:HGNC Symbol;Acc:6184]	50618	6.50772	8.13575	6.07238	8.78539	4.73739	9.41837	8.62916	7.52923
ENSG00000084676	ENSG00000084676	NCOA1	nuclear receptor coactivator 1 [Source:HGNC Symbol;Acc:7668]	8648	4.35207	2.90416	2.66556	5.63116	2.26815	5.80606	6.49302	10.9846
ENSG00000184924	ENSG00000184924	PTRHD1	peptidyl-tRNA hydrolase domain containing 1 [Source:HGNC Symbol;Acc:33782]	391356	6.0339	6.91837	4.20982	9.92373	4.5172	7.78986	7.95849	6.57609
ENSG00000138092	ENSG00000138092	CENPO	centromere protein O [Source:HGNC Symbol;Acc:28152]	79172	12.4074	9.7551	11.3876	18.7914	9.57324	21.7558	19.0977	11.5744
ENSG00000138031	ENSG00000138031	ADCY3	adenylate cyclase 3 [Source:HGNC Symbol;Acc:234]	109	0.164197	0.0428426	4.87975	8.66035	2.16112	6.93055	7.98809	4.37688
ENSG00000115137	ENSG00000115137	DNAJC27	DnaJ (Hsp40) homolog, subfamily C, member 27 [Source:HGNC Symbol;Acc:30290]	51277	1.00562	1.58752	0.951441	1.11667	0.589081	1.65897	1.62197	0.703482
ENSG00000084710	ENSG00000084710	EFR3B	EFR3 homolog B (S. cerevisiae) [Source:HGNC Symbol;Acc:29155]	22979	0.915704	0.121636	0.59953	2.21549	0.013385	2.35785	3.66053	0.0143959
ENSG00000119772	ENSG00000119772	DNMT3A	DNA (cytosine-5-)-methyltransferase 3 alpha [Source:HGNC Symbol;Acc:2978]	1788	15.1596	9.64576	6.29809	14.1827	9.88247	1.92934	0.492524	3.41233
ENSG00000138101	ENSG00000138101	DTNB	dystrobrevin, beta [Source:HGNC Symbol;Acc:3058]	1838	1.07231	2.2124	1.20539	2.35416	0.90997	2.32418	2.01088	1.46632
ENSG00000143970	ENSG00000143970	ASXL2	additional sex combs like 2 (Drosophila) [Source:HGNC Symbol;Acc:23805]	55252	8.20764	11.0209	4.69931	6.29721	5.3002	9.05465	9.04453	6.65528
ENSG00000084731	ENSG00000084731	KIF3C	kinesin family member 3C [Source:HGNC Symbol;Acc:6321]	3797	0.617539	6.2116	10.4307	2.78038	1.80729	4.78374	8.60217	4.14493
ENSG00000084733	ENSG00000084733	RAB10	RAB10, member RAS oncogene family [Source:HGNC Symbol;Acc:9759]	10890	46.986	46.8616	114.544	63.1553	30.2357	64.2598	53.7996	118.348
ENSG00000157833	ENSG00000157833	GAREML	GRB2 associated, regulator of MAPK1-like [Source:HGNC Symbol;Acc:27172]	150946	1.61744	0.44575	0.782816	0.686951	1.90819	0.294559	0.0268789	1.53922
ENSG00000084754	ENSG00000084754	HADHA	hydroxyacyl-CoA dehydrogenase/3-ketoacyl-CoA thiolase/enoyl-CoA hydratase (trifunctional protein), alpha subunit [Source:HGNC Symbol;Acc:4801]	3030	66.5021	136.646	36.4266	70.1229	32.0313	72.255	47.9125	84.5571
ENSG00000138029	ENSG00000138029	HADHB	hydroxyacyl-CoA dehydrogenase/3-ketoacyl-CoA thiolase/enoyl-CoA hydratase (trifunctional protein), beta subunit [Source:HGNC Symbol;Acc:4803]	3032	37.7514	61.3841	15.5078	31.9042	18.7131	35.8984	30.0386	36.2037
ENSG00000173567	ENSG00000173567	GPR113	G protein-coupled receptor 113 [Source:HGNC Symbol;Acc:18989]	165082	0.286125	0.0450513	0.0609059	0.0119355	0.0713883	0.0396078	0.0316679	0.0341243
ENSG00000138018	ENSG00000138018	EPT1	ethanolaminephosphotransferase 1 (CDP-ethanolamine-specific) [Source:HGNC Symbol;Acc:29361]	85465	35.9986	30.4086	29.5898	26.3862	12.6839	15.544	14.6958	20.2004
ENSG00000115155	ENSG00000115155	OTOF	otoferlin [Source:HGNC Symbol;Acc:8515]	9381	0.0360433	0.00987471	0.0296664	0.142434	0.00579537	0.0257232	0.049167	0.0436313
ENSG00000171303	ENSG00000171303	KCNK3	potassium channel, subfamily K, member 3 [Source:HGNC Symbol;Acc:6278]	3777	0.0138365	0.0084239	0.0094904	0	0	0.111091	0.214651	0.0558314
ENSG00000213699	ENSG00000213699	SLC35F6	solute carrier family 35, member F6 [Source:HGNC Symbol;Acc:26055]	54978	11.9012	14.6	10.8357	10.908	8.08062	12.2414	17.0773	14.4344
ENSG00000115163	ENSG00000115163	CENPA	centromere protein A [Source:HGNC Symbol;Acc:1851]	1058	9.74568	13.6641	2.84584	17.7074	7.10911	18.7434	23.5983	6.84051
ENSG00000084764	ENSG00000084764	MAPRE3	microtubule-associated protein, RP/EB family, member 3 [Source:HGNC Symbol;Acc:6892]	22924	1.23244	0.570253	0.735436	0.125899	0.865313	4.93288	4.34472	2.65701
ENSG00000119777	ENSG00000119777	TMEM214	transmembrane protein 214 [Source:HGNC Symbol;Acc:25983]	54867	22.6956	29.8022	11.1898	19.3865	13.2669	16.2603	20.5151	15.1246
ENSG00000084693	ENSG00000084693	AGBL5	ATP/GTP binding protein-like 5 [Source:HGNC Symbol;Acc:26147]	60509	9.12909	15.3228	4.57168	11.5707	5.48392	9.1278	9.98008	4.46543
ENSG00000228474	ENSG00000228474	OST4	oligosaccharyltransferase 4 homolog (S. cerevisiae) [Source:HGNC Symbol;Acc:32483]	100128731	161.746	192.255	97.1546	168.411	81.3829	113.755	118.909	157.628
ENSG00000138080	ENSG00000138080	EMILIN1	elastin microfibril interfacer 1 [Source:HGNC Symbol;Acc:19880]	11117	0.230064	30.2742	0.110953	1.32199	0.306339	0.0192411	0.0576899	0.0745979
ENSG00000138030	ENSG00000138030	KHK	ketohexokinase (fructokinase) [Source:HGNC Symbol;Acc:6315]	3795	28.0858	33.4349	0.458665	10.7635	4.41285	0.613122	0.857044	10.3997
ENSG00000138028	ENSG00000138028	CGREF1	cell growth regulator with EF-hand domain 1 [Source:HGNC Symbol;Acc:16962]	10669	15.7225	15.2149	0.0489547	0.186388	1.28969	0.109151	0.0763615	8.93379
ENSG00000138073	ENSG00000138073	PREB	prolactin regulatory element binding [Source:HGNC Symbol;Acc:9356]	10113	40.4817	71.0694	14.3794	26.1793	16.3009	20.8589	22.1747	29.014
ENSG00000138074	ENSG00000138074	SLC5A6	solute carrier family 5 (sodium/multivitamin and iodide cotransporter), member 6 [Source:HGNC Symbol;Acc:11041]	8884	31.6951	61.0239	13.4568	24.9072	12.4471	7.78331	13.0499	17.6172
ENSG00000138085	ENSG00000138085	ATRAID	all-trans retinoic acid-induced differentiation factor [Source:HGNC Symbol;Acc:24090]	51374	39.6108	56.7929	16.9444	46.8962	20.5396	39.92	35.4215	19.2184
ENSG00000084774	ENSG00000084774	CAD	carbamoyl-phosphate synthetase 2, aspartate transcarbamylase, and dihydroorotase [Source:HGNC Symbol;Acc:1424]	790	32.4797	22.333	3.80515	10.5974	14.6145	25.1999	23.8175	18.1604
ENSG00000115194	ENSG00000115194	SLC30A3	solute carrier family 30 (zinc transporter), member 3 [Source:HGNC Symbol;Acc:11014]	7781	7.48299	1.06803	0.0880426	2.52667	0.500689	0.0127234	0	1.55796
ENSG00000163793	ENSG00000163793	DNAJC5G	DnaJ (Hsp40) homolog, subfamily C, member 5 gamma [Source:HGNC Symbol;Acc:24844]	285126	0.556309	0.0441771	0.0124425	0.146299	0	0	0.00970418	0.0627416
ENSG00000138100	ENSG00000138100	TRIM54	tripartite motif containing 54 [Source:HGNC Symbol;Acc:16008]	57159	0.534677	0.15024	0.930938	1.39313	0.123995	0	0.00825066	1.4314
ENSG00000115204	ENSG00000115204	MPV17	MpV17 mitochondrial inner membrane protein [Source:HGNC Symbol;Acc:7224]	4358	6.08348	7.25686	3.34943	7.61052	5.32782	11.9983	9.3562	7.68954
ENSG00000115207	ENSG00000115207	GTF3C2	general transcription factor IIIC, polypeptide 2, beta 110kDa [Source:HGNC Symbol;Acc:4665]	2976	26.2926	18.7511	17.5316	29.2852	15.3016	17.9305	18.423	17.629
ENSG00000115211	ENSG00000115211	EIF2B4	eukaryotic translation initiation factor 2B, subunit 4 delta, 67kDa [Source:HGNC Symbol;Acc:3260]	8890	16.0166	13.3342	12.6299	15.9339	4.28645	10.4005	10.3713	10.6006
ENSG00000115234	ENSG00000115234	SNX17	sorting nexin 17 [Source:HGNC Symbol;Acc:14979]	9784	37.277	35.4602	9.08619	23.7344	14.1795	35.8126	30.2589	26.4663
ENSG00000163795	ENSG00000163795	ZNF513	zinc finger protein 513 [Source:HGNC Symbol;Acc:26498]	130557	14.4204	3.11668	5.45235	4.84571	3.77745	4.48107	6.36414	7.93843
ENSG00000115241	ENSG00000115241	PPM1G	protein phosphatase, Mg2+/Mn2+ dependent, 1G [Source:HGNC Symbol;Acc:9278]	5496	56.4027	66.1916	44.16	53.1669	30.8552	64.5545	73.185	39.7913
ENSG00000115216	ENSG00000115216	NRBP1	nuclear receptor binding protein 1 [Source:HGNC Symbol;Acc:7993]	29959	48.9793	30.1669	30.1617	39.9136	9.93849	28.7789	33.7173	30.4394
ENSG00000157992	ENSG00000157992	KRTCAP3	keratinocyte associated protein 3 [Source:HGNC Symbol;Acc:28943]	200634	0.486161	0.573467	3.06363	0.522771	0.472273	0.0542126	0.195052	0.105091
ENSG00000138002	ENSG00000138002	IFT172	intraflagellar transport 172 homolog (Chlamydomonas) [Source:HGNC Symbol;Acc:30391]	26160	2.4594	3.31492	0.306286	1.63424	1.79772	2.75836	2.41322	1.59418
ENSG00000115226	ENSG00000115226	FNDC4	fibronectin type III domain containing 4 [Source:HGNC Symbol;Acc:20239]	64838	6.61033	8.11882	0.309807	2.22033	2.84738	0.396547	0.71337	6.49681
ENSG00000084734	ENSG00000084734	GCKR	glucokinase (hexokinase 4) regulator [Source:HGNC Symbol;Acc:4196]	2646	7.40061	7.93704	0.10214	1.06995	1.24798	0	0.0289677	10.6052
ENSG00000221843	ENSG00000221843	C2orf16	chromosome 2 open reading frame 16 [Source:HGNC Symbol;Acc:25275]	84226	0.275034	0.150701	0.00943223	0.0184841	2.05634	0.00817852	0.0036782	0.206103
ENSG00000243943	ENSG00000243943	ZNF512	zinc finger protein 512 [Source:HGNC Symbol;Acc:29380]	84450	7.00505	7.29922	5.36792	7.45274	0.341018	6.32484	5.08611	5.01955
ENSG00000176714	ENSG00000176714	CCDC121	coiled-coil domain containing 121 [Source:HGNC Symbol;Acc:25833]	79635	1.29909	1.50577	0.97672	0.975157	1.26131	2.95968	2.45368	0.846776
ENSG00000198522	ENSG00000198522	GPN1	GPN-loop GTPase 1 [Source:HGNC Symbol;Acc:17030]	11321	8.70964	9.94927	11.4665	13.1305	7.89868	16.6564	17.478	11.2373
ENSG00000119760	ENSG00000119760	SUPT7L	suppressor of Ty 7 (S. cerevisiae)-like [Source:HGNC Symbol;Acc:30632]	9913	15.1631	13.0901	11.9275	14.9125	9.05185	8.33905	9.11675	14.0841
ENSG00000163798	ENSG00000163798	SLC4A1AP	solute carrier family 4 (anion exchanger), member 1, adaptor protein [Source:HGNC Symbol;Acc:13813]	22950	9.49704	12.8025	7.60215	9.49578	6.90628	11.4198	13.1684	11.2669
ENSG00000243147	ENSG00000243147	MRPL33	mitochondrial ribosomal protein L33 [Source:HGNC Symbol;Acc:14487]	9553	31.4117	40.6259	23.3881	36.3686	15.9448	32.882	34.9556	29.3959
ENSG00000171174	ENSG00000171174	RBKS	ribokinase [Source:HGNC Symbol;Acc:30325]	64080	1.33052	4.18086	0.161912	1.52878	0.741863	0.567947	0.401797	2.01019
ENSG00000158019	ENSG00000158019	BRE	brain and reproductive organ-expressed (TNFRSF1A modulator) [Source:HGNC Symbol;Acc:1106]	9577	6.0242	10.9341	2.71538	7.92613	3.31407	9.55985	6.13821	5.33929
ENSG00000075426	ENSG00000075426	FOSL2	FOS-like antigen 2 [Source:HGNC Symbol;Acc:3798]	2355	2.08078	9.96893	34.8697	18.3695	0.766184	10.5034	10.1008	8.31602
ENSG00000163803	ENSG00000163803	PLB1	phospholipase B1 [Source:HGNC Symbol;Acc:30041]	151056	0.144895	0.0346558	4.45094	0.845806	0.00832055	0.224666	0.146717	0.0507107
ENSG00000213639	ENSG00000213639	PPP1CB	protein phosphatase 1, catalytic subunit, beta isozyme [Source:HGNC Symbol;Acc:9282]	5500	33.0532	32.6002	42.7075	36.6923	16.2794	39.2494	39.7857	28.7846
ENSG00000163806	ENSG00000163806	SPDYA	speedy/RINGO cell cycle regulator family member A [Source:HGNC Symbol;Acc:30613]	245711	0.171353	0.149033	0.344197	0.125031	0.0262397	0.123746	0.255351	0.296325
ENSG00000171103	ENSG00000171103	TRMT61B	tRNA methyltransferase 61 homolog B (S. cerevisiae) [Source:HGNC Symbol;Acc:26070]	55006	8.91585	12.3837	4.86384	11.2929	7.11229	8.92795	8.45198	8.60561
ENSG00000163811	ENSG00000163811	WDR43	WD repeat domain 43 [Source:HGNC Symbol;Acc:28945]	23160	49.195	50.6261	58.2391	54.1872	23.5896	44.6601	37.3712	37.4914
ENSG00000115295	ENSG00000115295	CLIP4	CAP-GLY domain containing linker protein family, member 4 [Source:HGNC Symbol;Acc:26108]	79745	4.70075	0.0367195	0.966516	0.241731	0.0440802	2.13588	1.81559	7.6803
ENSG00000119801	ENSG00000119801	YPEL5	yippee-like 5 (Drosophila) [Source:HGNC Symbol;Acc:18329]	51646	9.47061	13.1705	12.0259	14.4382	9.53735	23.7081	24.8647	11.9313
ENSG00000213626	ENSG00000213626	LBH	limb bud and heart development [Source:HGNC Symbol;Acc:29532]	81606	0.0438679	0.0343383	28.2405	7.72263	0	0	0.00502863	0.850736
ENSG00000172954	ENSG00000172954	LCLAT1	lysocardiolipin acyltransferase 1 [Source:HGNC Symbol;Acc:26756]	253558	4.60877	6.9434	4.61724	5.04629	3.13377	4.00015	3.74064	4.05041
ENSG00000162949	ENSG00000162949	CAPN13	calpain 13 [Source:HGNC Symbol;Acc:16663]	92291	0.00546226	0.00498828	0.685618	2.881	0	0	0	0
ENSG00000158089	ENSG00000158089	GALNT14	UDP-N-acetyl-alpha-D-galactosamine:polypeptide N-acetylgalactosaminyltransferase 14 (GalNAc-T14) [Source:HGNC Symbol;Acc:22946]	79623	0	0	0.00640243	0.00501866	0	0.993707	1.10354	0
ENSG00000214711	ENSG00000214711	CAPN14	calpain 14 [Source:HGNC Symbol;Acc:16664]	440854	0.00706793	0	1.17076	3.04957	0.0170467	0.0189158	0.0340286	0
ENSG00000013016	ENSG00000013016	EHD3	EH-domain containing 3 [Source:HGNC Symbol;Acc:3244]	30845	2.90563	0.0523372	4.56376	5.19045	0.856982	2.12684	3.33404	0.222993
ENSG00000158125	ENSG00000158125	XDH	xanthine dehydrogenase [Source:HGNC Symbol;Acc:12805]	7498	0.00470766	0	0.649022	0.554307	0.0454164	0.474563	0.498631	0.895517
ENSG00000162959	ENSG00000162959	MEMO1	mediator of cell motility 1 [Source:HGNC Symbol;Acc:14014]	51072	0.446447	0.711001	0.375302	0.439085	0.205722	0.403129	0.253387	0.39544
ENSG00000162961	ENSG00000162961	DPY30	dpy-30 homolog (C. elegans) [Source:HGNC Symbol;Acc:24590]	84661	10.7676	14.9106	14.1033	22.0268	7.81584	15.2859	15.2365	17.3673
ENSG00000021574	ENSG00000021574	SPAST	spastin [Source:HGNC Symbol;Acc:11233]	6683	10.5056	13.1886	6.60184	10.3104	4.56263	8.38953	9.95661	6.75037
ENSG00000152683	ENSG00000152683	SLC30A6	solute carrier family 30 (zinc transporter), member 6 [Source:HGNC Symbol;Acc:19305]	55676	15.3892	14.9548	10.8829	13.7087	11.1802	10.7071	12.937	11.1624
ENSG00000119820	ENSG00000119820	YIPF4	Yip1 domain family, member 4 [Source:HGNC Symbol;Acc:28145]	84272	6.89769	8.46959	2.72488	3.82785	5.81432	3.48394	3.41523	3.72233
ENSG00000115760	ENSG00000115760	BIRC6	baculoviral IAP repeat containing 6 [Source:HGNC Symbol;Acc:13516]	57448	15.2901	17.103	9.73399	12.3634	11.1721	9.48589	11.6668	9.25937
ENSG00000018699	ENSG00000018699	TTC27	tetratricopeptide repeat domain 27 [Source:HGNC Symbol;Acc:25986]	55622	11.0914	20.1521	13.018	23.1145	9.71319	18.9295	12.0361	13.3092
ENSG00000049323	ENSG00000049323	LTBP1	latent transforming growth factor beta binding protein 1 [Source:HGNC Symbol;Acc:6714]	4052	4.88211	0.102697	24.3048	9.23502	6.75565	1.39757	8.00612	1.09306
ENSG00000152689	ENSG00000152689	RASGRP3	RAS guanyl releasing protein 3 (calcium and DAG-regulated) [Source:HGNC Symbol;Acc:14545]	25780	0.40644	0.00233441	0.831068	1.29671	0.357582	0.00912157	0.0205116	0.0508362
ENSG00000119812	ENSG00000119812	FAM98A	family with sequence similarity 98, member A [Source:HGNC Symbol;Acc:24520]	25940	20.2712	14.4881	13.999	18.1229	10.1682	20.3456	18.0733	21.4478
ENSG00000150938	ENSG00000150938	CRIM1	cysteine rich transmembrane BMP regulator 1 (chordin-like) [Source:HGNC Symbol;Acc:2359]	101929500	21.3969	43.2458	35.0904	45.5058	3.55781	53.124	56.4421	7.22515
ENSG00000171055	ENSG00000171055	FEZ2	fasciculation and elongation protein zeta 2 (zygin II) [Source:HGNC Symbol;Acc:3660]	9637	5.68569	10.6963	5.7512	5.67635	4.48064	8.66279	7.55151	5.57481
ENSG00000115808	ENSG00000115808	STRN	striatin, calmodulin binding protein [Source:HGNC Symbol;Acc:11424]	6801	6.31407	9.22464	6.28597	7.836	3.98372	12.104	13.8578	6.79055
ENSG00000008869	ENSG00000008869	HEATR5B	HEAT repeat containing 5B [Source:HGNC Symbol;Acc:29273]	54497	5.02876	6.86014	4.87451	5.23707	4.10968	6.70756	7.63403	6.10901
ENSG00000152133	ENSG00000152133	GPATCH11	G patch domain containing 11 [Source:HGNC Symbol;Acc:26768]	253635	3.43293	4.9788	3.39444	5.87756	2.69202	9.02431	8.76631	6.6848
ENSG00000055332	ENSG00000055332	EIF2AK2	eukaryotic translation initiation factor 2-alpha kinase 2 [Source:HGNC Symbol;Acc:9437]	5610	13.9894	10.3353	6.79536	13.2794	5.06983	12.9985	12.6675	9.37886
ENSG00000218739	ENSG00000218739	CEBPZ-AS1	CEBPZ antisense RNA 1 [Source:HGNC Symbol;Acc:49288]	NA	7.91263	16.0431	10.369	11.4552	5.66099	19.1635	18.606	15.8072
ENSG00000115816	ENSG00000115816	CEBPZ	CCAAT/enhancer binding protein (C/EBP), zeta [Source:HGNC Symbol;Acc:24218]	10153	32.0226	35.4159	41.2372	36.8846	20.3424	38.6135	38.1945	37.3855
ENSG00000003509	ENSG00000003509	NDUFAF7	NADH dehydrogenase (ubiquinone) complex I, assembly factor 7 [Source:HGNC Symbol;Acc:28816]	55471	7.99438	10.8977	9.46633	8.88936	5.43201	5.84705	7.57038	5.29033
ENSG00000115825	ENSG00000115825	PRKD3	protein kinase D3 [Source:HGNC Symbol;Acc:9408]	23683	9.24403	6.93188	3.95327	5.50631	8.2904	9.65974	12.5734	5.81001
ENSG00000115828	ENSG00000115828	QPCT	glutaminyl-peptide cyclotransferase [Source:HGNC Symbol;Acc:9753]	25797	5.88304	0.229682	14.7493	1.09354	0.562635	5.297	4.09767	5.18139
ENSG00000163171	ENSG00000163171	CDC42EP3	CDC42 effector protein (Rho GTPase binding) 3 [Source:HGNC Symbol;Acc:16943]	10602	0.0250373	0.00762158	6.35115	0.329804	0.0134191	3.80946	7.52943	0.0120271
ENSG00000115841	ENSG00000115841	RMDN2	regulator of microtubule dynamics 2 [Source:HGNC Symbol;Acc:26567]	151393	1.41651	0.739813	0.136476	0.0802342	1.16165	0.245124	0.353534	1.31492
ENSG00000138061	ENSG00000138061	CYP1B1	cytochrome P450, family 1, subfamily B, polypeptide 1 [Source:HGNC Symbol;Acc:2597]	1545	0.307321	0.017271	2.70947	0	0.539752	20.8192	47.2145	15.9969
ENSG00000119787	ENSG00000119787	ATL2	atlastin GTPase 2 [Source:HGNC Symbol;Acc:24047]	64225	27.5998	32.4678	18.4059	25.1583	18.0821	15.8297	17.0301	23.3313
ENSG00000143889	ENSG00000143889	HNRNPLL	heterogeneous nuclear ribonucleoprotein L-like [Source:HGNC Symbol;Acc:25127]	92906	12.298	11.7786	10.8755	11.9651	7.25604	7.93177	8.65144	4.92057
ENSG00000143891	ENSG00000143891	GALM	galactose mutarotase (aldose 1-epimerase) [Source:HGNC Symbol;Acc:24063]	130589	30.3148	32.3542	5.59646	19.1988	6.3713	3.35319	5.3293	13.2998
ENSG00000115875	ENSG00000115875	SRSF7	serine/arginine-rich splicing factor 7 [Source:HGNC Symbol;Acc:10789]	6432	46.6737	40.2624	67.9205	55.4335	43.9228	39.268	48.4906	44.4212
ENSG00000152147	ENSG00000152147	GEMIN6	gem (nuclear organelle) associated protein 6 [Source:HGNC Symbol;Acc:20044]	79833	5.94992	5.63597	4.10338	5.45545	3.0597	8.92398	7.33143	4.60371
ENSG00000163214	ENSG00000163214	DHX57	DEAH (Asp-Glu-Ala-Asp/His) box polypeptide 57 [Source:HGNC Symbol;Acc:20086]	90957	7.10147	6.80383	6.8119	6.47359	4.97373	8.00868	7.60066	5.53095
ENSG00000188010	ENSG00000188010	MORN2	MORN repeat containing 2 [Source:HGNC Symbol;Acc:30166]	729967	5.459	4.71891	3.75146	4.33535	2.52939	14.015	11.0346	4.48598
ENSG00000115904	ENSG00000115904	SOS1	son of sevenless homolog 1 (Drosophila) [Source:HGNC Symbol;Acc:11187]	6654	15.6417	16.2719	16.8434	17.2551	5.73772	9.15706	10.3853	7.2381
ENSG00000011566	ENSG00000011566	MAP4K3	mitogen-activated protein kinase kinase kinase kinase 3 [Source:HGNC Symbol;Acc:6865]	8491	11.1582	41.902	10.3957	10.2569	12.9324	19.1268	11.9343	7.95499
ENSG00000152154	ENSG00000152154	TMEM178A	transmembrane protein 178A [Source:HGNC Symbol;Acc:28517]	130733	0.0345184	0.851124	0.023676	0.0185589	1.86856	0.0307936	0.0369309	0.0099489
ENSG00000138050	ENSG00000138050	THUMPD2	THUMP domain containing 2 [Source:HGNC Symbol;Acc:14890]	80745	4.37118	5.37682	4.87969	5.72556	6.12593	4.22446	4.78406	4.44167
ENSG00000183023	ENSG00000183023	SLC8A1	solute carrier family 8 (sodium/calcium exchanger), member 1 [Source:HGNC Symbol;Acc:11068]	6546	0.00129512	0	0.0253171	0.00208897	0.00104121	0.975131	1.80826	0.0268762
ENSG00000162878	ENSG00000162878	PKDCC	protein kinase domain containing, cytoplasmic [Source:HGNC Symbol;Acc:25123]	91461	1.40471	6.55959	27.1838	26.2546	3.10852	0.348811	0.0464812	0.550954
ENSG00000143924	ENSG00000143924	EML4	echinoderm microtubule associated protein like 4 [Source:HGNC Symbol;Acc:1316]	27436	48.0629	195.356	20.1534	38.4682	92.9158	48.2161	20.136	25.4442
ENSG00000115944	ENSG00000115944	COX7A2L	cytochrome c oxidase subunit VIIa polypeptide 2 like [Source:HGNC Symbol;Acc:2289]	9167	17.3918	26.8987	13.8505	22.0165	12.5594	24.5935	19.4197	18.3832
ENSG00000171126	ENSG00000171126	KCNG3	potassium voltage-gated channel, subfamily G, member 3 [Source:HGNC Symbol;Acc:18306]	170850	0.460787	2.45694	0.0611714	0.0599378	0.430197	0.371284	0.244508	0.244196
ENSG00000057935	ENSG00000057935	MTA3	metastasis associated 1 family, member 3 [Source:HGNC Symbol;Acc:23784]	57504	8.80541	11.1789	4.53246	7.46532	6.03815	6.47255	4.9705	2.77094
ENSG00000162881	ENSG00000162881	OXER1	oxoeicosanoid (OXE) receptor 1 [Source:HGNC Symbol;Acc:24884]	165140	4.87664	3.81937	0.747611	1.81018	2.44061	0	0	0.111699
ENSG00000162882	ENSG00000162882	HAAO	3-hydroxyanthranilate 3,4-dioxygenase [Source:HGNC Symbol;Acc:4796]	23498	7.96514	8.60691	1.08336	9.40856	3.86392	0	0	2.01927
ENSG00000115970	ENSG00000115970	THADA	thyroid adenoma associated [Source:HGNC Symbol;Acc:19217]	63892	3.60333	3.88106	3.10742	3.52016	4.06871	4.91641	4.15169	3.00249
ENSG00000152518	ENSG00000152518	ZFP36L2	ZFP36 ring finger protein-like 2 [Source:HGNC Symbol;Acc:1108]	678	32.78	22.9696	30.126	44.687	26.8788	14.7209	10.7607	15.6778
ENSG00000152527	ENSG00000152527	PLEKHH2	pleckstrin homology domain containing, family H (with MyTH4 domain) member 2 [Source:HGNC Symbol;Acc:30506]	130271	1.25991	0.580568	0.0118922	0.0559314	16.8336	0.407304	0.677073	0.0799554
ENSG00000138036	ENSG00000138036	DYNC2LI1	dynein, cytoplasmic 2, light intermediate chain 1 [Source:HGNC Symbol;Acc:24595]	51626	2.45553	3.77115	1.46896	2.48658	3.27039	3.64545	3.32344	1.97953
ENSG00000138075	ENSG00000138075	ABCG5	ATP-binding cassette, sub-family G (WHITE), member 5 [Source:HGNC Symbol;Acc:13886]	64240	1.22237	11.3863	0.0235806	0.881073	0.006142	0	0	0
ENSG00000143921	ENSG00000143921	ABCG8	ATP-binding cassette, sub-family G (WHITE), member 8 [Source:HGNC Symbol;Acc:13887]	64241	6.54783	5.05446	0.0109718	1.7975	0.00857345	0	0	0
ENSG00000138095	ENSG00000138095	LRPPRC	leucine-rich pentatricopeptide repeat containing [Source:HGNC Symbol;Acc:15714]	10128	67.6638	100.545	43.4315	76.0219	46.5369	32.7438	27.4008	62.1672
ENSG00000138032	ENSG00000138032	PPM1B	protein phosphatase, Mg2+/Mn2+ dependent, 1B [Source:HGNC Symbol;Acc:9276]	5495	6.5112	6.57327	10.7653	9.41085	8.16169	11.4178	9.7735	6.43082
ENSG00000138079	ENSG00000138079	SLC3A1	solute carrier family 3 (amino acid transporter heavy chain), member 1 [Source:HGNC Symbol;Acc:11025]	6519	0.0913691	0.0158935	0.0223821	0.912318	0.0524684	0.500703	0.590021	1.1399
ENSG00000138078	ENSG00000138078	PREPL	prolyl endopeptidase-like [Source:HGNC Symbol;Acc:30228]	9581	7.34817	10.3905	9.77294	11.0342	13.0257	19.955	16.4973	17.0597
ENSG00000143919	ENSG00000143919	CAMKMT	calmodulin-lysine N-methyltransferase [Source:HGNC Symbol;Acc:26276]	79823	1.03967	2.43217	1.91221	2.14787	1.67168	1.49922	1.22281	1.45928
ENSG00000170577	ENSG00000170577	SIX2	SIX homeobox 2 [Source:HGNC Symbol;Acc:10888]	10736	0.335113	0	0	0.0103947	1.07765	0.356443	0	0.0445783
ENSG00000068784	ENSG00000068784	SRBD1	S1 RNA binding domain 1 [Source:HGNC Symbol;Acc:25521]	55133	5.90936	7.31034	4.12083	8.30035	8.02066	5.98531	5.1486	4.2718
ENSG00000171132	ENSG00000171132	PRKCE	protein kinase C, epsilon [Source:HGNC Symbol;Acc:9401]	5581	0.834705	0.392925	0.0914854	4.26342	0.938558	2.00872	3.3305	1.31202
ENSG00000116016	ENSG00000116016	EPAS1	endothelial PAS domain protein 1 [Source:HGNC Symbol;Acc:3374]	2034	18.378	52.1286	3.28228	50.2448	35.763	5.71633	5.09483	34.402
ENSG00000250565	ENSG00000250565	ATP6V1E2	ATPase, H+ transporting, lysosomal 31kDa, V1 subunit E2 [Source:HGNC Symbol;Acc:18125]	90423	1.07053	1.15449	0.498125	0.837328	0.903896	2.69707	1.85616	0.920994
ENSG00000119729	ENSG00000119729	RHOQ	ras homolog family member Q [Source:HGNC Symbol;Acc:17736]	23433	8.42944	10.9851	5.52007	8.83761	10.5609	17.0322	17.2209	11.6671
ENSG00000151665	ENSG00000151665	PIGF	phosphatidylinositol glycan anchor biosynthesis, class F [Source:HGNC Symbol;Acc:8962]	5281	4.3675	7.48172	1.90312	4.89898	3.18994	3.69758	2.92734	2.53735
ENSG00000119878	ENSG00000119878	CRIPT	cysteine-rich PDZ-binding protein [Source:HGNC Symbol;Acc:14312]	9419	5.00487	7.20551	3.7449	7.79521	5.52247	7.21696	8.49504	9.21157
ENSG00000171150	ENSG00000171150	SOCS5	suppressor of cytokine signaling 5 [Source:HGNC Symbol;Acc:16852]	9655	7.31675	6.85199	4.44349	7.21664	6.25898	10.7125	10.0479	5.8774
ENSG00000239332	ENSG00000239332	LINC01119	long intergenic non-protein coding RNA 1119 [Source:HGNC Symbol;Acc:49262]	100134259	0.100425	0.220105	0.0206643	0.016198	0.104957	0.474817	1.30544	0.0173666
ENSG00000180398	ENSG00000180398	MCFD2	multiple coagulation factor deficiency 2 [Source:HGNC Symbol;Acc:18451]	90411	57.8312	89.5704	43.3233	57.0673	43.0434	33.1066	67.5965	35.7702
ENSG00000068724	ENSG00000068724	TTC7A	tetratricopeptide repeat domain 7A [Source:HGNC Symbol;Acc:19750]	57217	5.08773	11.8621	6.35376	8.32503	3.4491	2.35328	3.63945	5.69699
ENSG00000239605	ENSG00000239605	C2orf61	chromosome 2 open reading frame 61 [Source:HGNC Symbol;Acc:26850]	285051	0	0.0158595	0.0357347	0.315127	0.0349041	0	0.0209027	0.0225241
ENSG00000143933	ENSG00000143933	CALM2	calmodulin 2 (phosphorylase kinase, delta) [Source:HGNC Symbol;Acc:1445]	808	68.3384	96.4465	106.609	110.301	75.6508	98.665	128.961	94.4567
ENSG00000119888	ENSG00000119888	EPCAM	epithelial cell adhesion molecule [Source:HGNC Symbol;Acc:11529]	4072	173.375	63.9011	280.803	430.016	167.938	0.231492	0.0995844	6.46781
ENSG00000095002	ENSG00000095002	MSH2	mutS homolog 2 [Source:HGNC Symbol;Acc:7325]	4436	20.8656	24.1409	27.0238	27.0138	24.2035	33.4295	30.6603	19.8555
ENSG00000116062	ENSG00000116062	MSH6	mutS homolog 6 [Source:HGNC Symbol;Acc:7329]	2956	11.1024	13.4106	9.56352	16.4122	18.1707	24.6612	21.8994	11.8332
ENSG00000138081	ENSG00000138081	FBXO11	F-box protein 11 [Source:HGNC Symbol;Acc:13590]	80204	9.61968	12.7165	11.1204	11.3748	13.3696	14.6895	15.4188	9.47349
ENSG00000170802	ENSG00000170802	FOXN2	forkhead box N2 [Source:HGNC Symbol;Acc:5281]	3344	9.66005	10.1524	9.74664	9.35042	12.4308	7.60001	7.8679	20.9556
ENSG00000162869	ENSG00000162869	PPP1R21	protein phosphatase 1, regulatory subunit 21 [Source:HGNC Symbol;Acc:30595]	129285	7.99895	7.94232	6.98387	8.81194	8.93887	6.41778	6.05271	4.46516
ENSG00000243244	ENSG00000243244	STON1	stonin 1 [Source:HGNC Symbol;Acc:17003]	11037	0.0879118	0.0513814	0.419677	0.408378	3.14651	0.451731	0.152371	0.0121622
ENSG00000170820	ENSG00000170820	FSHR	follicle stimulating hormone receptor [Source:HGNC Symbol;Acc:3969]	2492	0	0	2.10306	0	0	0	0	0
ENSG00000179915	ENSG00000179915	NRXN1	neurexin 1 [Source:HGNC Symbol;Acc:8008]	9378	0.00186191	0	0	0	0	0.0797277	0.282371	0.00643967
ENSG00000115239	ENSG00000115239	GPR75-ASB3	GPR75-ASB3 readthrough [Source:HGNC Symbol;Acc:40043]	100302652	0.314566	0.546611	0.269699	0.602515	0.410952	0.261134	0.37862	0.222883
ENSG00000143942	ENSG00000143942	CHAC2	ChaC, cation transport regulator homolog 2 (E. coli) [Source:HGNC Symbol;Acc:32363]	494143	4.94824	7.11231	3.54155	7.32198	7.09143	12.5711	10.0127	14.2867
ENSG00000068912	ENSG00000068912	ERLEC1	endoplasmic reticulum lectin 1 [Source:HGNC Symbol;Acc:25222]	27248	38.5952	66.9678	20.9372	30.631	42.8052	29.755	36.6619	25.2659
ENSG00000119737	ENSG00000119737	GPR75	G protein-coupled receptor 75 [Source:HGNC Symbol;Acc:4526]	10936	2.52623	1.22714	3.47008	4.02052	1.4584	0.923032	2.12414	1.52206
ENSG00000068878	ENSG00000068878	PSME4	proteasome (prosome, macropain) activator subunit 4 [Source:HGNC Symbol;Acc:20635]	23198	24.1622	29.8905	21.1853	24.2764	23.2781	16.2441	18.5213	18.7292
ENSG00000170634	ENSG00000170634	ACYP2	acylphosphatase 2, muscle type [Source:HGNC Symbol;Acc:180]	101927144	0.377866	1.36985	0.30041	0.406322	0.653596	0.408596	0.64776	0.212867
ENSG00000115306	ENSG00000115306	SPTBN1	spectrin, beta, non-erythrocytic 1 [Source:HGNC Symbol;Acc:11275]	6711	48.8727	97.8468	39.1492	49.3261	96.5865	23.1292	37.9535	39.3942
ENSG00000214595	ENSG00000214595	EML6	echinoderm microtubule associated protein like 6 [Source:HGNC Symbol;Acc:35412]	400954	1.17251	0.70005	0.0790706	0.394135	0.771536	0.0650448	0.297276	0.420866
ENSG00000115310	ENSG00000115310	RTN4	reticulon 4 [Source:HGNC Symbol;Acc:14085]	57142	27.7098	41.3928	62.0061	39.6808	49.7969	113.899	116.328	51.4266
ENSG00000162994	ENSG00000162994	CLHC1	clathrin heavy chain linker domain containing 1 [Source:HGNC Symbol;Acc:26453]	130162	2.34573	1.3514	1.84827	2.16799	2.47289	1.37201	1.39484	0.491699
ENSG00000143947	ENSG00000143947	RPS27A	ribosomal protein S27a [Source:HGNC Symbol;Acc:10417]	6233	374.982	344.832	263.794	393.862	251.659	210.701	210.081	331.888
ENSG00000085760	ENSG00000085760	MTIF2	mitochondrial translational initiation factor 2 [Source:HGNC Symbol;Acc:7441]	4528	28.0829	30.4658	12.7767	30.1342	20.0829	20.8107	14.1321	21.3809
ENSG00000115355	ENSG00000115355	CCDC88A	coiled-coil domain containing 88A [Source:HGNC Symbol;Acc:25523]	55704	10.8074	15.1632	0.965478	7.93229	8.26573	16.0209	17.1432	8.20028
ENSG00000163001	ENSG00000163001	CCDC104	coiled-coil domain containing 104 [Source:HGNC Symbol;Acc:30540]	112942	4.11451	6.04754	3.63203	6.25692	4.35173	16.8757	14.4305	4.75056
ENSG00000138041	ENSG00000138041	SMEK2	SMEK homolog 2, suppressor of mek1 (Dictyostelium) [Source:HGNC Symbol;Acc:29267]	57223	20.0767	22.1412	13.7267	17.2767	15.5816	12.9976	15.3883	16.1991
ENSG00000138035	ENSG00000138035	PNPT1	polyribonucleotide nucleotidyltransferase 1 [Source:HGNC Symbol;Acc:23166]	87178	16.3468	19.8421	25.7999	36.9563	15.0645	19.8966	16.8793	22.1901
ENSG00000115380	ENSG00000115380	EFEMP1	EGF containing fibulin-like extracellular matrix protein 1 [Source:HGNC Symbol;Acc:3218]	2202	0	0	2.51474	0.318637	0.726794	0.0298697	0.161203	0.0115805
ENSG00000028116	ENSG00000028116	VRK2	vaccinia related kinase 2 [Source:HGNC Symbol;Acc:12719]	101927261	13.0076	8.33272	10.7687	16.7149	11.5237	16.6576	9.02705	8.64262
ENSG00000115392	ENSG00000115392	FANCL	Fanconi anemia, complementation group L [Source:HGNC Symbol;Acc:20748]	55120	7.86314	15.9073	5.35702	11.0999	22.9049	13.9454	8.10147	3.56716
ENSG00000119866	ENSG00000119866	BCL11A	B-cell CLL/lymphoma 11A (zinc finger protein) [Source:HGNC Symbol;Acc:13221]	53335	0.09613	0	0	0	1.01296	0.0888196	0.413231	0.00296857
ENSG00000115421	ENSG00000115421	PAPOLG	poly(A) polymerase gamma [Source:HGNC Symbol;Acc:14982]	64895	3.35318	2.66837	2.99932	4.55924	3.68485	2.79749	2.92404	2.45709
ENSG00000162924	ENSG00000162924	REL	v-rel avian reticuloendotheliosis viral oncogene homolog [Source:HGNC Symbol;Acc:9954]	5966	0.873689	1.30981	0.724828	1.44995	1.86765	1.17362	1.28258	1.05675
ENSG00000162927	ENSG00000162927	PUS10	pseudouridylate synthase 10 [Source:HGNC Symbol;Acc:26505]	150962	4.04888	5.89571	0.878994	2.29771	1.95006	0.851631	0.944861	1.18196
ENSG00000162928	ENSG00000162928	PEX13	peroxisomal biogenesis factor 13 [Source:HGNC Symbol;Acc:8855]	5194	10.6035	13.6577	3.29506	6.7636	11.1612	7.00115	7.15014	7.49688
ENSG00000162929	ENSG00000162929	KIAA1841	KIAA1841 [Source:HGNC Symbol;Acc:29387]	84542	2.79716	4.44333	1.7516	2.26061	4.08004	3.47188	3.40226	2.86507
ENSG00000173209	ENSG00000173209	AHSA2	AHA1, activator of heat shock 90kDa protein ATPase homolog 2 (yeast) [Source:HGNC Symbol;Acc:20437]	130872	10.9381	15.3736	6.39776	10.5742	8.85907	6.07974	5.40057	3.21025
ENSG00000115464	ENSG00000115464	USP34	ubiquitin specific peptidase 34 [Source:HGNC Symbol;Acc:20066]	9736	13.0505	18.2358	9.66167	12.2549	16.5717	15.9954	17.8777	9.04044
ENSG00000082898	ENSG00000082898	XPO1	exportin 1 (CRM1 homolog, yeast) [Source:HGNC Symbol;Acc:12825]	7514	41.7151	42.8658	39.9114	53.9393	44.8768	57.4003	56.6206	32.4761
ENSG00000170264	ENSG00000170264	FAM161A	family with sequence similarity 161, member A [Source:HGNC Symbol;Acc:25808]	84140	1.83984	2.77232	2.21025	3.71821	2.70159	5.45977	4.39423	1.82947
ENSG00000115484	ENSG00000115484	CCT4	chaperonin containing TCP1, subunit 4 (delta) [Source:HGNC Symbol;Acc:1617]	10575	101.83	145.352	134.318	186.286	114.879	172.645	151.439	149.579
ENSG00000173163	ENSG00000173163	COMMD1	copper metabolism (Murr1) domain containing 1 [Source:HGNC Symbol;Acc:23024]	150684	3.12309	5.39996	4.86261	5.44041	2.75351	7.68961	5.64691	2.53839
ENSG00000170340	ENSG00000170340	B3GNT2	UDP-GlcNAc:betaGal beta-1,3-N-acetylglucosaminyltransferase 2 [Source:HGNC Symbol;Acc:15629]	10678	12.417	18.3066	28.5449	12.105	13.3607	11.5025	14.0527	7.79902
ENSG00000186889	ENSG00000186889	TMEM17	transmembrane protein 17 [Source:HGNC Symbol;Acc:26623]	200728	0.16202	0.478696	0.245137	0.0922343	0.536344	1.64091	1.20066	0.453239
ENSG00000115504	ENSG00000115504	EHBP1	EH domain binding protein 1 [Source:HGNC Symbol;Acc:29144]	23301	13.8072	47.8976	4.6569	10.2066	16.6379	11.5739	16.9475	13.8342
ENSG00000115507	ENSG00000115507	OTX1	orthodenticle homeobox 1 [Source:HGNC Symbol;Acc:8521]	5013	2.21104	2.10511	0.108901	0.83467	3.00672	0.603278	0.773845	0.61015
ENSG00000143951	ENSG00000143951	WDPCP	WD repeat containing planar cell polarity effector [Source:HGNC Symbol;Acc:28027]	51057	0.214792	0.36586	0.734971	0.325041	0.483119	0.465042	0.424105	0.146074
ENSG00000014641	ENSG00000014641	MDH1	malate dehydrogenase 1, NAD (soluble) [Source:HGNC Symbol;Acc:6970]	4190	32.4444	42.0161	28.2678	46.6989	41.276	34.2192	33.4011	28.1715
ENSG00000169764	ENSG00000169764	UGP2	UDP-glucose pyrophosphorylase 2 [Source:HGNC Symbol;Acc:12527]	7360	23.7515	24.0787	75.1967	60.6181	20.8481	14.7376	18.3016	13.4725
ENSG00000143952	ENSG00000143952	VPS54	vacuolar protein sorting 54 homolog (S. cerevisiae) [Source:HGNC Symbol;Acc:18652]	51542	17.8247	45.0614	9.46521	12.7275	44.0629	12.3605	10.5491	9.11803
ENSG00000197329	ENSG00000197329	PELI1	pellino E3 ubiquitin protein ligase 1 [Source:HGNC Symbol;Acc:8827]	57162	9.6594	9.29941	7.26568	5.15636	43.2593	2.71051	3.5382	2.6212
ENSG00000119862	ENSG00000119862	LGALSL	lectin, galactoside-binding-like [Source:HGNC Symbol;Acc:25012]	29094	14.5757	7.2552	18.3343	19.5249	10.3311	3.19847	4.91076	8.21377
ENSG00000119844	ENSG00000119844	AFTPH	aftiphilin [Source:HGNC Symbol;Acc:25951]	54812	10.277	11.519	6.7179	8.15243	14.6657	10.2058	10.0975	12.8455
ENSG00000179833	ENSG00000179833	SERTAD2	SERTA domain containing 2 [Source:HGNC Symbol;Acc:30784]	9792	8.74257	13.3245	13.2498	7.65347	6.79547	13.7031	16.8546	8.24479
ENSG00000115902	ENSG00000115902	SLC1A4	solute carrier family 1 (glutamate/neutral amino acid transporter), member 4 [Source:HGNC Symbol;Acc:10942]	6509	6.3934	15.5709	2.01422	4.86547	7.61937	2.9157	5.41611	4.37009
ENSG00000011523	ENSG00000011523	CEP68	centrosomal protein 68kDa [Source:HGNC Symbol;Acc:29076]	23177	2.77181	3.19346	1.32246	2.22212	1.664	2.81378	2.37754	1.76687
ENSG00000138069	ENSG00000138069	RAB1A	RAB1A, member RAS oncogene family [Source:HGNC Symbol;Acc:9758]	5861	98.1326	89.2508	77.1898	109.545	92.215	60.5276	72.1182	75.0104
ENSG00000138071	ENSG00000138071	ACTR2	ARP2 actin-related protein 2 homolog (yeast) [Source:HGNC Symbol;Acc:169]	10097	122.397	108.62	106.142	137.178	141.222	109.362	144.598	87.9083
ENSG00000198369	ENSG00000198369	SPRED2	sprouty-related, EVH1 domain containing 2 [Source:HGNC Symbol;Acc:17722]	200734	17.6785	30.7128	12.5209	15.2401	18.7831	15.9824	15.8935	10.1509
ENSG00000143995	ENSG00000143995	MEIS1	Meis homeobox 1 [Source:HGNC Symbol;Acc:7000]	4211	0.0259924	0.462871	0.727388	0.691757	0.695854	0.245789	0.32328	0.206767
ENSG00000143971	ENSG00000143971	ETAA1	Ewing tumor-associated antigen 1 [Source:HGNC Symbol;Acc:24648]	54465	6.59549	10.4307	4.88171	10.4804	11.8043	8.79296	8.82493	1.72002
ENSG00000197223	ENSG00000197223	C1D	C1D nuclear receptor corepressor [Source:HGNC Symbol;Acc:29911]	10438	3.77771	6.90706	3.93567	4.93479	4.60027	6.02506	6.36829	4.66634
ENSG00000243667	ENSG00000243667	WDR92	WD repeat domain 92 [Source:HGNC Symbol;Acc:25176]	116143	1.25414	1.03714	1.54121	2.06782	1.60761	1.9144	1.83378	1.07235
ENSG00000115946	ENSG00000115946	PNO1	partner of NOB1 homolog (S. cerevisiae) [Source:HGNC Symbol;Acc:32790]	56902	23.5949	24.1099	38.3706	32.3575	16.9097	40.4763	30.7362	32.2657
ENSG00000221823	ENSG00000221823	PPP3R1	protein phosphatase 3, regulatory subunit B, alpha [Source:HGNC Symbol;Acc:9317]	5534	22.3271	24.1095	22.6494	22.8589	20.3005	23.0767	29.2062	29.7984
ENSG00000119865	ENSG00000119865	CNRIP1	cannabinoid receptor interacting protein 1 [Source:HGNC Symbol;Acc:24546]	25927	0	0.0146302	0	0	0.00643975	5.23075	9.79554	0.0138522
ENSG00000204923	ENSG00000204923	FBXO48	F-box protein 48 [Source:HGNC Symbol;Acc:33857]	554251	0.4414	0.494711	0.412847	0.776683	0.564552	0.836761	1.24368	0.333954
ENSG00000169621	ENSG00000169621	APLF	aprataxin and PNKP like factor [Source:HGNC Symbol;Acc:28724]	200558	0.259279	0.376916	0.685949	1.04551	1.12306	0.278505	0.628396	0.105231
ENSG00000169604	ENSG00000169604	ANTXR1	anthrax toxin receptor 1 [Source:HGNC Symbol;Acc:21014]	84168	2.64236	5.76157	0.850226	0.120412	0.00558295	14.8558	13.5631	0.0180138
ENSG00000198380	ENSG00000198380	GFPT1	glutamine--fructose-6-phosphate transaminase 1 [Source:HGNC Symbol;Acc:4241]	2673	37.7919	37.5715	25.3151	31.1485	26.7766	13.4695	23.2528	38.8914
ENSG00000169599	ENSG00000169599	NFU1	NFU1 iron-sulfur cluster scaffold homolog (S. cerevisiae) [Source:HGNC Symbol;Acc:16287]	27247	12.108	16.7868	10.7005	18.7159	10.5141	22.2145	16.3277	9.33961
ENSG00000115977	ENSG00000115977	AAK1	AP2 associated kinase 1 [Source:HGNC Symbol;Acc:19679]	22848	0.60359	1.00853	1.33016	1.40967	0.863353	1.88885	1.9526	1.71882
ENSG00000196975	ENSG00000196975	ANXA4	annexin A4 [Source:HGNC Symbol;Acc:542]	307	2.94888	32.0159	6.45889	43.218	18.4399	4.30289	5.35613	16.4254
ENSG00000087338	ENSG00000087338	GMCL1	germ cell-less, spermatogenesis associated 1 [Source:HGNC Symbol;Acc:23843]	64395	7.49479	15.6715	3.82578	13.3507	12.204	4.74411	5.81009	9.26635
ENSG00000124380	ENSG00000124380	SNRNP27	small nuclear ribonucleoprotein 27kDa (U4/U6.U5) [Source:HGNC Symbol;Acc:30240]	11017	8.73216	18.1735	10.2308	14.0443	11.7505	12.4705	16.0987	12.0547
ENSG00000059728	ENSG00000059728	MXD1	MAX dimerization protein 1 [Source:HGNC Symbol;Acc:6761]	4084	4.27134	2.1885	5.44924	4.28599	3.41585	0.304835	0.808145	12.9031
ENSG00000169564	ENSG00000169564	PCBP1	poly(rC) binding protein 1 [Source:HGNC Symbol;Acc:8647]	5093	181.219	233.824	132.332	212.628	191.844	122.604	188.662	217.86
ENSG00000115998	ENSG00000115998	C2orf42	chromosome 2 open reading frame 42 [Source:HGNC Symbol;Acc:26056]	54980	2.76372	1.85182	1.47408	2.24151	2.04564	2.47248	1.6711	2.67401
ENSG00000116001	ENSG00000116001	TIA1	TIA1 cytotoxic granule-associated RNA binding protein [Source:HGNC Symbol;Acc:11802]	7072	19.4816	28.0321	10.3692	21.8691	24.0067	10.311	11.2626	9.10499
ENSG00000116005	ENSG00000116005	PCYOX1	prenylcysteine oxidase 1 [Source:HGNC Symbol;Acc:20588]	51449	70.9683	49.9855	17.2379	39.4971	22.9725	15.1018	24.126	19.5012
ENSG00000143977	ENSG00000143977	SNRPG	small nuclear ribonucleoprotein polypeptide G [Source:HGNC Symbol;Acc:11163]	6637	37.6191	45.0255	36.8146	58.4689	37.7282	37.7829	40.6421	51.5297
ENSG00000035141	ENSG00000035141	FAM136A	family with sequence similarity 136, member A [Source:HGNC Symbol;Acc:25911]	100287852	47.1152	34.4904	29.4863	54.857	25.9134	28.5904	25.5243	35.7936
ENSG00000163235	ENSG00000163235	TGFA	transforming growth factor, alpha [Source:HGNC Symbol;Acc:11765]	7039	0.0458112	5.39685	1.24902	0.443349	0.0138111	0.229882	0.238938	0.074271
ENSG00000116031	ENSG00000116031	CD207	CD207 molecule, langerin [Source:HGNC Symbol;Acc:17935]	50489	0.593672	0.0278029	0	0	0.452804	0	0	0
ENSG00000116035	ENSG00000116035	VAX2	ventral anterior homeobox 2 [Source:HGNC Symbol;Acc:12661]	25806	2.99811	0.678832	0.0254925	0	1.01592	0.0221041	0.0198822	0
ENSG00000116039	ENSG00000116039	ATP6V1B1	ATPase, H+ transporting, lysosomal 56/58kDa, V1 subunit B1 [Source:HGNC Symbol;Acc:853]	525	1.04982	0.107612	0.341665	0.0777543	0.645917	0	0	0.0277879
ENSG00000144043	ENSG00000144043	TEX261	testis expressed 261 [Source:HGNC Symbol;Acc:30712]	113419	22.2691	27.5503	12.4304	16.3024	18.3215	25.5201	26.4665	28.2599
ENSG00000124357	ENSG00000124357	NAGK	N-acetylglucosamine kinase [Source:HGNC Symbol;Acc:17174]	55577	3.23697	2.35495	4.65524	3.39397	2.2915	4.53534	4.71532	3.61119
ENSG00000124370	ENSG00000124370	MCEE	methylmalonyl CoA epimerase [Source:HGNC Symbol;Acc:16732]	84693	6.91253	15.8377	2.05256	7.00027	6.86573	2.2637	2.93486	4.84213
ENSG00000124383	ENSG00000124383	MPHOSPH10	M-phase phosphoprotein 10 (U3 small nucleolar ribonucleoprotein) [Source:HGNC Symbol;Acc:7213]	10199	24.9292	53.3354	13.7471	16.9805	25.7819	14.4698	13.313	16.6016
ENSG00000124374	ENSG00000124374	PAIP2B	poly(A) binding protein interacting protein 2B [Source:HGNC Symbol;Acc:29200]	400961	0.00452622	0.0496016	0.624008	1.36156	0.0109165	0.278609	0.588371	0.481379
ENSG00000075292	ENSG00000075292	ZNF638	zinc finger protein 638 [Source:HGNC Symbol;Acc:17894]	100507113	10.8615	11.9087	10.084	14.9346	13.4935	12.1051	15.0967	7.19802
ENSG00000135636	ENSG00000135636	DYSF	dysferlin [Source:HGNC Symbol;Acc:3097]	8291	0.03389	0.0618985	5.26848	3.24425	0.0817371	0.825361	5.16957	1.6322
ENSG00000003137	ENSG00000003137	CYP26B1	cytochrome P450, family 26, subfamily B, polypeptide 1 [Source:HGNC Symbol;Acc:20581]	56603	0.0793384	0.093155	0.559727	1.80528	7.98663	0.10111	0.00454732	4.89026
ENSG00000144036	ENSG00000144036	EXOC6B	exocyst complex component 6B [Source:HGNC Symbol;Acc:17085]	23233	3.27034	4.96146	7.15136	6.66566	3.52875	4.96862	3.2959	5.20188
ENSG00000116096	ENSG00000116096	SPR	sepiapterin reductase (7,8-dihydrobiopterin:NADP+ oxidoreductase) [Source:HGNC Symbol;Acc:11257]	6697	15.439	29.4789	12.5257	29.6105	17.8309	28.8309	19.8464	71.6459
ENSG00000135638	ENSG00000135638	EMX1	empty spiracles homeobox 1 [Source:HGNC Symbol;Acc:3340]	2016	0.0229133	0.0906752	0	0.363422	0.0859649	0	0	0
ENSG00000144040	ENSG00000144040	SFXN5	sideroflexin 5 [Source:HGNC Symbol;Acc:16073]	94097	4.62176	3.61441	3.14104	7.71726	2.21537	1.3652	2.27287	6.62497
ENSG00000135631	ENSG00000135631	RAB11FIP5	RAB11 family interacting protein 5 (class I) [Source:HGNC Symbol;Acc:24845]	26056	5.77793	9.59494	5.85587	4.68682	3.37023	7.06921	10.7719	7.6762
ENSG00000135632	ENSG00000135632	SMYD5	SMYD family member 5 [Source:HGNC Symbol;Acc:16258]	10322	18.5319	22.4602	11.6268	22.5812	11.2889	22.8106	18.6284	16.8818
ENSG00000135617	ENSG00000135617	PRADC1	protease-associated domain containing 1 [Source:HGNC Symbol;Acc:16047]	84279	10.1803	7.71058	4.30182	9.12248	10.1494	9.49627	9.30346	11.3001
ENSG00000135624	ENSG00000135624	CCT7	chaperonin containing TCP1, subunit 7 (eta) [Source:HGNC Symbol;Acc:1622]	10574	87.2185	137.147	134.879	144.708	85.6251	140.72	124.927	114.493
ENSG00000163013	ENSG00000163013	FBXO41	F-box protein 41 [Source:HGNC Symbol;Acc:29409]	101927826	2.33912	2.39876	2.24062	0.9107	2.3429	2.28381	1.49987	1.31602
ENSG00000116127	ENSG00000116127	ALMS1	Alstrom syndrome 1 [Source:HGNC Symbol;Acc:428]	7840	2.85292	5.04098	2.55688	3.89282	3.96344	5.17847	6.55967	2.92279
ENSG00000144035	ENSG00000144035	NAT8	N-acetyltransferase 8 (GCN5-related, putative) [Source:HGNC Symbol;Acc:18069]	51471	19.0568	4.41246	0	6.12336	11.026	0	0.0240811	1.60884
ENSG00000144034	ENSG00000144034	TPRKB	TP53RK binding protein [Source:HGNC Symbol;Acc:24259]	51002	20.4092	15.1515	17.1983	32.2921	16.9213	29.292	23.0388	24.4898
ENSG00000144048	ENSG00000144048	DUSP11	dual specificity phosphatase 11 (RNA/RNP complex 1-interacting) [Source:HGNC Symbol;Acc:3066]	8446	7.68242	9.56432	9.39737	12.7148	6.62109	7.1682	7.88903	10.8238
ENSG00000124356	ENSG00000124356	STAMBP	STAM binding protein [Source:HGNC Symbol;Acc:16950]	10617	8.65041	9.34074	7.63179	9.82381	8.43489	7.31622	9.12789	7.55672
ENSG00000163017	ENSG00000163017	ACTG2	actin, gamma 2, smooth muscle, enteric [Source:HGNC Symbol;Acc:145]	72	0.0223722	0	1.17389	0.0360854	0.0119907	0.00665269	0.855705	0
ENSG00000114956	ENSG00000114956	DGUOK	deoxyguanosine kinase [Source:HGNC Symbol;Acc:2858]	1716	27.5216	39.8318	23.6733	32.0568	33.3851	27.6187	31.3625	19.0004
ENSG00000187605	ENSG00000187605	TET3	tet methylcytosine dioxygenase 3 [Source:HGNC Symbol;Acc:28313]	200424	8.57648	4.46748	7.26972	7.6	10.3485	2.09007	3.15787	5.19231
ENSG00000163170	ENSG00000163170	BOLA3	bolA family member 3 [Source:HGNC Symbol;Acc:24415]	388962	8.11361	11.6365	5.142	9.42663	4.74919	11.8011	7.98458	8.03554
ENSG00000114978	ENSG00000114978	MOB1A	MOB kinase activator 1A [Source:HGNC Symbol;Acc:16015]	55233	27.2224	34.5397	27.2012	32.4946	17.8495	23.9078	25.5291	23.3363
ENSG00000065911	ENSG00000065911	MTHFD2	methylenetetrahydrofolate dehydrogenase (NADP+ dependent) 2, methenyltetrahydrofolate cyclohydrolase [Source:HGNC Symbol;Acc:7434]	10797	11.9691	70.5662	50.6205	44.2026	30.505	32.038	13.5518	25.2096
ENSG00000188687	ENSG00000188687	SLC4A5	solute carrier family 4 (sodium bicarbonate cotransporter), member 5 [Source:HGNC Symbol;Acc:18168]	57835	0.0709705	0.00972182	0.0146035	0.0171709	0.0513508	0.0886372	0.156607	0.00306827
ENSG00000204843	ENSG00000204843	DCTN1	dynactin 1 [Source:HGNC Symbol;Acc:2711]	1639	13.6533	16.1035	13.2068	16.4014	17.1838	23.7966	17.7497	10.9133
ENSG00000159239	ENSG00000159239	C2orf81	chromosome 2 open reading frame 81 [Source:HGNC Symbol;Acc:34350]	388963	0.0664465	0.0606808	0.0683632	0.00765539	0.198415	0.939956	0.99019	0.0410384
ENSG00000005448	ENSG00000005448	WDR54	WD repeat domain 54 [Source:HGNC Symbol;Acc:25770]	84058	0.288176	1.79682	1.10416	0.320563	0.5033	12.5349	17.2232	1.23728
ENSG00000114993	ENSG00000114993	RTKN	rhotekin [Source:HGNC Symbol;Acc:10466]	6242	27.9148	19.7209	12.397	12.5294	18.2147	6.10407	3.6269	6.44663
ENSG00000115274	ENSG00000115274	INO80B	INO80 complex subunit B [Source:HGNC Symbol;Acc:13324]	83444	5.32445	4.86243	2.73902	4.5543	4.66971	7.46414	6.25145	9.90525
ENSG00000239779	ENSG00000239779	WBP1	WW domain binding protein 1 [Source:HGNC Symbol;Acc:12737]	23559	1.42217	1.59684	1.10339	1.15635	1.74314	0.530363	0.823144	0.766041
ENSG00000115275	ENSG00000115275	MOGS	mannosyl-oligosaccharide glucosidase [Source:HGNC Symbol;Acc:24862]	7841	37.5269	36.3935	16.8359	27.2006	26.1505	12.0338	13.0839	17.1174
ENSG00000204822	ENSG00000204822	MRPL53	mitochondrial ribosomal protein L53 [Source:HGNC Symbol;Acc:16684]	116540	6.34378	1.98904	1.95803	4.65567	2.61803	1.01866	1.88343	2.15752
ENSG00000135637	ENSG00000135637	CCDC142	coiled-coil domain containing 142 [Source:HGNC Symbol;Acc:25889]	84865	6.16921	2.35319	1.85698	4.95193	3.1074	1.79136	1.84413	2.55423
ENSG00000115282	ENSG00000115282	TTC31	tetratricopeptide repeat domain 31 [Source:HGNC Symbol;Acc:25759]	64427	8.5584	11.3517	2.72653	6.23175	4.17584	6.27116	8.13883	4.28859
ENSG00000179528	ENSG00000179528	LBX2	ladybird homeobox 2 [Source:HGNC Symbol;Acc:15525]	85474	5.07606	3.20109	0.25439	2.88556	0.853593	0	0.525188	1.16958
ENSG00000115289	ENSG00000115289	PCGF1	polycomb group ring finger 1 [Source:HGNC Symbol;Acc:17615]	84759	5.79429	3.32693	3.71477	4.89965	3.54587	4.46505	4.90967	5.5055
ENSG00000144045	ENSG00000144045	DQX1	DEAQ box RNA-dependent ATPase 1 [Source:HGNC Symbol;Acc:20410]	165545	9.15438	15.7137	0.765807	3.5082	0.808237	0.0172472	0.139621	3.14277
ENSG00000115307	ENSG00000115307	AUP1	ancient ubiquitous protein 1 [Source:HGNC Symbol;Acc:891]	550	77.9234	53.4058	52.5741	56.3521	46.5813	54.2586	44.9776	66.0806
ENSG00000115317	ENSG00000115317	HTRA2	HtrA serine peptidase 2 [Source:HGNC Symbol;Acc:14348]	27429	12.8545	12.6394	7.05152	9.01366	8.84054	9.1756	9.42468	8.95083
ENSG00000115318	ENSG00000115318	LOXL3	lysyl oxidase-like 3 [Source:HGNC Symbol;Acc:13869]	84695	0.162847	0.17846	1.64194	1.56549	0.314209	0.011622	0.0209075	0.0506908
ENSG00000115325	ENSG00000115325	DOK1	docking protein 1, 62kDa (downstream of tyrosine kinase 1) [Source:HGNC Symbol;Acc:2990]	1796	0.335561	0.153222	1.87005	0.323244	0.674431	0.365874	0.13463	0.0805962
ENSG00000135622	ENSG00000135622	SEMA4F	sema domain, immunoglobulin domain (Ig), transmembrane domain (TM) and short cytoplasmic domain, (semaphorin) 4F [Source:HGNC Symbol;Acc:10734]	10505	3.53248	6.66268	0.290222	1.05992	4.11299	5.72496	6.60532	0.149671
ENSG00000159399	ENSG00000159399	HK2	hexokinase 2 [Source:HGNC Symbol;Acc:4923]	3099	56.7372	67.804	12.0402	6.89421	53.3753	4.6576	31.383	2.57733
ENSG00000115350	ENSG00000115350	POLE4	polymerase (DNA-directed), epsilon 4, accessory subunit [Source:HGNC Symbol;Acc:18755]	56655	13.6485	11.7523	0.0543746	0.0532781	6.3308	14.5567	10.2097	16.3254
ENSG00000115353	ENSG00000115353	TACR1	tachykinin receptor 1 [Source:HGNC Symbol;Acc:11526]	6869	0.00535421	0	0.016526	0	0.00430449	0.0191058	0.00429631	2.61571
ENSG00000115363	ENSG00000115363	EVA1A	eva-1 homolog A (C. elegans) [Source:HGNC Symbol;Acc:25816]	84141	15.7326	17.2995	0.319678	0.133646	15.4209	24.0229	9.40782	0.170154
ENSG00000115364	ENSG00000115364	MRPL19	mitochondrial ribosomal protein L19 [Source:HGNC Symbol;Acc:14052]	9801	26.425	29.5586	10.308	23.9215	16.179	22.8462	19.7169	17.9029
ENSG00000005436	ENSG00000005436	GCFC2	GC-rich sequence DNA-binding factor 2 [Source:HGNC Symbol;Acc:1317]	6936	9.61552	10.771	2.71265	6.93269	7.20775	9.13929	6.94786	6.8348
ENSG00000176204	ENSG00000176204	LRRTM4	leucine rich repeat transmembrane neuronal 4 [Source:HGNC Symbol;Acc:19411]	80059	0	0.057569	1.04312	0.0762595	0.03801	0.126533	0.0463684	1.30364
ENSG00000066032	ENSG00000066032	CTNNA2	catenin (cadherin-associated protein), alpha 2 [Source:HGNC Symbol;Acc:2510]	1496	0.124418	0.00688618	0.003879	0.00608125	0.375853	0	0.0151266	0.00325999
ENSG00000163541	ENSG00000163541	SUCLG1	succinate-CoA ligase, alpha subunit [Source:HGNC Symbol;Acc:11449]	8802	12.9966	17.4339	11.0042	29.3	14.1909	20.3608	14.7439	22.3263
ENSG00000115423	ENSG00000115423	DNAH6	dynein, axonemal, heavy chain 6 [Source:HGNC Symbol;Acc:2951]	1768	0.00841206	0	0.0389462	0.0152643	0.158927	0.170724	0.261562	0.00727358
ENSG00000186854	ENSG00000186854	TRABD2A	TraB domain containing 2A [Source:HGNC Symbol;Acc:27013]	129293	0.012961	0	0.033337	0.0235186	2.097	4.06996	1.91622	0.0140085
ENSG00000034510	ENSG00000034510	TMSB10	thymosin beta 10 [Source:HGNC Symbol;Acc:11879]	9168	88.6107	616.25	796.788	631.937	714.1	2781.61	3247.32	978.307
ENSG00000176407	ENSG00000176407	KCMF1	potassium channel modulatory factor 1 [Source:HGNC Symbol;Acc:20589]	56888	7.49025	8.63831	10.1723	9.07547	6.38879	19.3937	16.4539	10.8651
ENSG00000152284	ENSG00000152284	TCF7L1	transcription factor 7-like 1 (T-cell specific, HMG-box) [Source:HGNC Symbol;Acc:11640]	83439	0.14165	0.370436	1.70246	0.53484	11.2171	0.717983	0.795637	0.0668069
ENSG00000152291	ENSG00000152291	TGOLN2	trans-golgi network protein 2 [Source:HGNC Symbol;Acc:15450]	10618	127.258	83.5832	25.4718	46.187	55.8243	39.3968	43.2992	36.7999
ENSG00000042445	ENSG00000042445	RETSAT	retinol saturase (all-trans-retinol 13,14-reductase) [Source:HGNC Symbol;Acc:25991]	54884	16.3562	34.7007	9.02433	9.7669	10.615	8.48483	11.6056	10.6271
ENSG00000115459	ENSG00000115459	ELMOD3	ELMO/CED-12 domain containing 3 [Source:HGNC Symbol;Acc:26158]	84173	1.56236	2.15986	0.974932	1.85054	1.5016	2.06796	1.86636	2.22783
ENSG00000042493	ENSG00000042493	CAPG	capping protein (actin filament), gelsolin-like [Source:HGNC Symbol;Acc:1474]	822	1.80964	2.24995	0.347694	1.49461	12.1822	18.3027	16.4716	2.29996
ENSG00000152292	ENSG00000152292	SH2D6	SH2 domain containing 6 [Source:HGNC Symbol;Acc:30439]	101928082	0.257829	0.0470913	0.0454742	0.0475277	0.195436	0.0262866	0.0650215	0.324848
ENSG00000168906	ENSG00000168906	MAT2A	methionine adenosyltransferase II, alpha [Source:HGNC Symbol;Acc:6904]	4144	74.5498	61.186	68.0983	65.7571	68.1984	74.6815	65.8275	102.989
ENSG00000115486	ENSG00000115486	GGCX	gamma-glutamyl carboxylase [Source:HGNC Symbol;Acc:4247]	2677	14.0101	12.7089	3.92415	13.8358	18.7824	7.62442	8.75296	10.3692
ENSG00000118640	ENSG00000118640	VAMP8	vesicle-associated membrane protein 8 [Source:HGNC Symbol;Acc:12647]	8673	16.6789	42.8635	39.9317	33.5237	51.8355	9.75722	15.9403	46.3923
ENSG00000168899	ENSG00000168899	VAMP5	vesicle-associated membrane protein 5 [Source:HGNC Symbol;Acc:12646]	10791	4.02532	9.03162	0.785443	4.64561	16.3481	2.56939	0.0835342	17.0126
ENSG00000168894	ENSG00000168894	RNF181	ring finger protein 181 [Source:HGNC Symbol;Acc:28037]	51255	25.6713	37.4206	17.2563	26.0013	39.048	33.8115	28.1135	36.619
ENSG00000168890	ENSG00000168890	TMEM150A	transmembrane protein 150A [Source:HGNC Symbol;Acc:24677]	129303	12.0974	7.45738	2.769	7.50426	6.75699	1.04069	1.2309	4.63042
ENSG00000168883	ENSG00000168883	USP39	ubiquitin specific peptidase 39 [Source:HGNC Symbol;Acc:20071]	10713	19.5056	22.0576	18.7284	25.4095	25.8619	24.8399	22.2448	24.2938
ENSG00000168887	ENSG00000168887	C2orf68	chromosome 2 open reading frame 68 [Source:HGNC Symbol;Acc:34353]	388969	9.10629	9.09244	3.55146	8.83984	9.77509	5.80262	6.94532	5.15086
ENSG00000168874	ENSG00000168874	ATOH8	atonal homolog 8 (Drosophila) [Source:HGNC Symbol;Acc:24126]	84913	0.0467744	0.525402	0.0433113	0.524344	0.842331	4.76107	0.352807	5.00697
ENSG00000115525	ENSG00000115525	ST3GAL5	ST3 beta-galactoside alpha-2,3-sialyltransferase 5 [Source:HGNC Symbol;Acc:10872]	8869	1.24628	0.141129	0.476989	2.20317	2.02392	6.12378	9.89636	2.16384
ENSG00000068654	ENSG00000068654	POLR1A	polymerase (RNA) I polypeptide A, 194kDa [Source:HGNC Symbol;Acc:17264]	25885	14.5769	11.972	14.0349	17.2338	10.6222	15.4495	11.9043	12.6204
ENSG00000132300	ENSG00000132300	PTCD3	pentatricopeptide repeat domain 3 [Source:HGNC Symbol;Acc:24717]	55037	20.7007	24.5676	11.6499	23.0014	12.9694	5.82143	5.20484	15.3873
ENSG00000132305	ENSG00000132305	IMMT	inner membrane protein, mitochondrial [Source:HGNC Symbol;Acc:6047]	10989	46.4376	57.7422	24.1196	54.8222	35.4016	33.1706	38.0462	47.3597
ENSG00000132313	ENSG00000132313	MRPL35	mitochondrial ribosomal protein L35 [Source:HGNC Symbol;Acc:14489]	51318	11.8832	18.3827	8.48408	17.1737	5.98506	23.4266	19.9877	10.5188
ENSG00000068615	ENSG00000068615	REEP1	receptor accessory protein 1 [Source:HGNC Symbol;Acc:25786]	65055	1.36604	0.0194923	5.34729	6.4681	0.0214497	0.00952062	0	0.156874
ENSG00000115548	ENSG00000115548	KDM3A	lysine (K)-specific demethylase 3A [Source:HGNC Symbol;Acc:20815]	55818	6.63553	8.08417	5.35219	5.8483	9.47769	6.30672	8.75462	4.59695
ENSG00000115561	ENSG00000115561	CHMP3	charged multivesicular body protein 3 [Source:HGNC Symbol;Acc:29865]	100526767	5.52411	6.98965	5.28794	5.36965	10.6716	5.80251	8.27921	6.2656
ENSG00000239305	ENSG00000239305	RNF103	ring finger protein 103 [Source:HGNC Symbol;Acc:12859]	7844	8.75904	6.807	4.92142	6.10784	13.4822	3.00611	3.7933	13.831
ENSG00000153561	ENSG00000153561	RMND5A	required for meiotic nuclear division 5 homolog A (S. cerevisiae) [Source:HGNC Symbol;Acc:25850]	64795	22.9817	19.5113	14.4008	23.7253	26.6999	5.70116	6.54583	21.0235
ENSG00000153563	ENSG00000153563	CD8A	CD8a molecule [Source:HGNC Symbol;Acc:1706]	925	0.671834	0.37811	0.42598	4.02585	0.0125609	0.00696905	0.00626851	0.00675475
ENSG00000172116	ENSG00000172116	CD8B	CD8b molecule [Source:HGNC Symbol;Acc:1707]	100996919	0.0152469	0.153162	1.49023	0.430369	0.0122576	0	0	0.0131834
ENSG00000187627	ENSG00000187627	RGPD1	RANBP2-like and GRIP domain containing 1 [Source:HGNC Symbol;Acc:32414]	400966	0.0206812	0.00755466	0.0170222	0.383616	0	0	0	0
ENSG00000172086	ENSG00000172086	KRCC1	lysine-rich coiled-coil 1 [Source:HGNC Symbol;Acc:28039]	51315	8.43039	2.73902	2.31851	5.13842	15.1583	2.35745	15.3246	4.58393
ENSG00000163586	ENSG00000163586	FABP1	fatty acid binding protein 1, liver [Source:HGNC Symbol;Acc:3555]	2168	180.926	134.917	0.142576	14.3612	70.5686	0.0824166	0.018533	70.6559
ENSG00000144115	ENSG00000144115	THNSL2	threonine synthase-like 2 (S. cerevisiae) [Source:HGNC Symbol;Acc:25602]	55258	4.51543	0	0.401986	0.00358073	1.07084	0.304986	0.0106881	0.775489
ENSG00000172071	ENSG00000172071	EIF2AK3	eukaryotic translation initiation factor 2-alpha kinase 3 [Source:HGNC Symbol;Acc:3255]	9451	11.14	9.1417	12.0156	11.6837	12.6014	3.40129	5.72429	8.24402
ENSG00000153574	ENSG00000153574	RPIA	ribose 5-phosphate isomerase A [Source:HGNC Symbol;Acc:10297]	22934	14.3177	24.1002	26.74	17.5499	10.843	8.83528	10.2671	10.8508
ENSG00000144029	ENSG00000144029	MRPS5	mitochondrial ribosomal protein S5 [Source:HGNC Symbol;Acc:14498]	64969	8.06203	16.2932	8.44254	13.4301	12.9595	11.6485	11.2548	18.8391
ENSG00000144026	ENSG00000144026	ZNF514	zinc finger protein 514 [Source:HGNC Symbol;Acc:25894]	84874	1.93556	4.68948	1.99997	2.21027	3.46429	1.68948	2.84851	0.822373
ENSG00000163067	ENSG00000163067	ZNF2	zinc finger protein 2 [Source:HGNC Symbol;Acc:12991]	7549	0.831497	1.46028	1.11871	1.0374	1.25697	1.46453	1.34582	1.653
ENSG00000155066	ENSG00000155066	PROM2	prominin 2 [Source:HGNC Symbol;Acc:20685]	150696	0.00937494	0.00428072	1.78439	0.0340231	0.064064	0.012545	0.0263292	0
ENSG00000115042	ENSG00000115042	FAHD2A	fumarylacetoacetate hydrolase domain containing 2A [Source:HGNC Symbol;Acc:24252]	51011	1.01339	2.74888	1.19747	3.21247	2.39574	1.68277	1.94032	1.80454
ENSG00000174501	ENSG00000174501	ANKRD36C	ankyrin repeat domain 36C [Source:HGNC Symbol;Acc:32946]	NA	0.28261	1.50106	0.467892	0.785926	0.532751	1.39967	1.55091	0.438166
ENSG00000222040	ENSG00000222040	ADRA2B	adrenoceptor alpha 2B [Source:HGNC Symbol;Acc:282]	151	0.0346798	0	0.0267601	0.545387	0.00697018	0	0	0.0524761
ENSG00000158050	ENSG00000158050	DUSP2	dual specificity phosphatase 2 [Source:HGNC Symbol;Acc:3068]	1844	0.0882613	0	0.0151345	0.0474539	0	0	0.0354112	2.64563
ENSG00000084090	ENSG00000084090	STARD7	StAR-related lipid transfer (START) domain containing 7 [Source:HGNC Symbol;Acc:18063]	56910	48.6439	79.6672	50.9214	79.5873	49.9618	30.5229	33.2359	56.3015
ENSG00000135956	ENSG00000135956	TMEM127	transmembrane protein 127 [Source:HGNC Symbol;Acc:26038]	55654	9.20853	11.0509	12.5373	13.1322	7.69383	8.90376	7.98724	11.5478
ENSG00000144021	ENSG00000144021	CIAO1	cytosolic iron-sulfur protein assembly 1 [Source:HGNC Symbol;Acc:14280]	9391	19.0431	27.9242	18.4681	26.2807	21.0968	18.9254	15.9877	27.8536
ENSG00000144028	ENSG00000144028	SNRNP200	small nuclear ribonucleoprotein 200kDa (U5) [Source:HGNC Symbol;Acc:30859]	101929240	29.3813	61.1682	40.7386	58.4079	57.8662	25.9428	31.301	49.8779
ENSG00000198885	ENSG00000198885	ITPRIPL1	inositol 1,4,5-trisphosphate receptor interacting protein-like 1 [Source:HGNC Symbol;Acc:29371]	150771	2.82493	5.37805	1.95714	6.20086	6.90484	4.72518	0.0182804	0.0886429
ENSG00000121152	ENSG00000121152	NCAPH	non-SMC condensin I complex, subunit H [Source:HGNC Symbol;Acc:1112]	23397	11.531	20.8867	10.9181	24.9829	19.2725	27.7047	33.8594	16.8223
ENSG00000196843	ENSG00000196843	ARID5A	AT rich interactive domain 5A (MRF1-like) [Source:HGNC Symbol;Acc:17361]	10865	4.44837	4.73215	0.828396	3.01531	3.63393	1.79927	1.35614	5.32834
ENSG00000114982	ENSG00000114982	KANSL3	KAT8 regulatory NSL complex subunit 3 [Source:HGNC Symbol;Acc:25473]	55683	6.45325	8.67725	6.79832	7.38583	9.53974	7.96179	7.3537	7.05457
ENSG00000114988	ENSG00000114988	LMAN2L	lectin, mannose-binding 2-like [Source:HGNC Symbol;Acc:19263]	81562	7.91022	17.0344	15.5536	14.8825	18.5468	10.3042	11.6592	8.82625
ENSG00000158158	ENSG00000158158	CNNM4	cyclin M4 [Source:HGNC Symbol;Acc:105]	26504	2.1214	6.83053	4.42705	4.54612	3.67471	2.11685	2.79467	6.60438
ENSG00000168763	ENSG00000168763	CNNM3	cyclin M3 [Source:HGNC Symbol;Acc:104]	26505	10.9665	14.1936	4.76076	12.3269	5.74828	2.1989	3.8731	6.88912
ENSG00000213337	ENSG00000213337	ANKRD39	ankyrin repeat domain 39 [Source:HGNC Symbol;Acc:28640]	51239	0.719835	1.37805	0.65831	0.885848	0.587281	0.899023	0.877109	1.03736
ENSG00000168758	ENSG00000168758	SEMA4C	sema domain, immunoglobulin domain (Ig), transmembrane domain (TM) and short cytoplasmic domain, (semaphorin) 4C [Source:HGNC Symbol;Acc:10731]	54910	3.68811	9.16421	5.67512	5.1	9.23281	1.95185	3.16682	1.89981
ENSG00000144199	ENSG00000144199	FAHD2B	fumarylacetoacetate hydrolase domain containing 2B [Source:HGNC Symbol;Acc:25318]	151313	0.106762	2.7787	0.757909	3.03938	1.09005	0.980992	0.848114	1.08007
ENSG00000135976	ENSG00000135976	ANKRD36	ankyrin repeat domain 36 [Source:HGNC Symbol;Acc:24079]	375248	0.356149	2.01457	0.653543	0.913122	0.820511	0.981606	1.56113	0.514779
ENSG00000135940	ENSG00000135940	COX5B	cytochrome c oxidase subunit Vb [Source:HGNC Symbol;Acc:2269]	1329	34.6327	49.9088	27.9413	63.8299	37.1502	21.3595	22.3934	84.2944
ENSG00000115073	ENSG00000115073	ACTR1B	ARP1 actin-related protein 1 homolog B, centractin beta (yeast) [Source:HGNC Symbol;Acc:168]	10120	10.5333	24.1201	5.9047	11.0671	16.7147	5.96293	10.9798	7.882
ENSG00000115085	ENSG00000115085	ZAP70	zeta-chain (TCR) associated protein kinase 70kDa [Source:HGNC Symbol;Acc:12858]	7535	0.0389241	0.340231	0.171629	1.17494	0.022352	0	0	0.00480802
ENSG00000075568	ENSG00000075568	TMEM131	transmembrane protein 131 [Source:HGNC Symbol;Acc:30366]	23505	6.14519	11.4397	15.105	9.75314	6.94012	5.05663	6.26163	6.87408
ENSG00000040933	ENSG00000040933	INPP4A	inositol polyphosphate-4-phosphatase, type I, 107kDa [Source:HGNC Symbol;Acc:6074]	3631	1.16677	2.73262	2.08192	2.41494	1.902	1.73798	1.78784	2.16477
ENSG00000183513	ENSG00000183513	COA5	cytochrome c oxidase assembly factor 5 [Source:HGNC Symbol;Acc:33848]	493753	4.87055	11.4066	3.44311	7.44077	9.65255	4.06022	4.37919	6.30371
ENSG00000115446	ENSG00000115446	UNC50	unc-50 homolog (C. elegans) [Source:HGNC Symbol;Acc:16046]	25972	11.5465	26.0122	11.6173	19.1276	13.7294	10.346	9.2242	8.07739
ENSG00000071073	ENSG00000071073	MGAT4A	mannosyl (alpha-1,3-)-glycoprotein beta-1,4-N-acetylglucosaminyltransferase, isozyme A [Source:HGNC Symbol;Acc:7047]	11320	12.2387	18.9898	0.67103	6.87131	31.5628	0.529183	0.104197	2.71256
ENSG00000196872	ENSG00000196872	KIAA1211L	KIAA1211-like [Source:HGNC Symbol;Acc:33454]	343990	0.0362425	0.0551626	0.0372879	0.131529	0.747849	0.118549	0	0
ENSG00000135951	ENSG00000135951	TSGA10	testis specific, 10 [Source:HGNC Symbol;Acc:14927]	80705	0.339115	0.682723	0.658146	0.661967	0.802399	0.347213	0.445274	0.37652
ENSG00000273045	ENSG00000273045		Uncharacterized protein C2orf15 [Source:UniProtKB/Swiss-Prot;Acc:Q8WU43]	150590	1.24626	1.88037	1.08709	2.27236	0.838567	0.108761	0.054349	0.292824
ENSG00000144182	ENSG00000144182	LIPT1	lipoyltransferase 1 [Source:HGNC Symbol;Acc:29569]	51601	1.9809	1.92607	1.37868	2.62187	1.63001	2.20374	1.77651	1.97477
ENSG00000158411	ENSG00000158411	MITD1	MIT, microtubule interacting and transport, domain containing 1 [Source:HGNC Symbol;Acc:25207]	129531	3.55169	5.04611	7.21319	7.5123	5.79034	3.44524	4.41794	6.45597
ENSG00000144214	ENSG00000144214	LYG1	lysozyme G-like 1 [Source:HGNC Symbol;Acc:27014]	129530	0.806061	0.474914	0.695552	0.587161	0.752549	0.463923	1.2936	0.337243
ENSG00000115514	ENSG00000115514	TXNDC9	thioredoxin domain containing 9 [Source:HGNC Symbol;Acc:24110]	10190	10.5667	25.06	21.4834	24.5644	22.6211	23.2826	25.0319	10.21
ENSG00000158417	ENSG00000158417	EIF5B	eukaryotic translation initiation factor 5B [Source:HGNC Symbol;Acc:30793]	9669	24.0256	42.59	44.1253	44.0364	38.3463	35.9653	37.1357	40.3001
ENSG00000135945	ENSG00000135945	REV1	REV1, polymerase (DNA directed) [Source:HGNC Symbol;Acc:14060]	51455	3.9947	9.69142	3.85399	6.27806	6.31422	3.0056	3.31109	3.5363
ENSG00000144218	ENSG00000144218	AFF3	AF4/FMR2 family, member 3 [Source:HGNC Symbol;Acc:6473]	3899	0.0508534	0	0.00951278	0.0111851	0.3791	1.49295	1.3132	0.147902
ENSG00000170500	ENSG00000170500	LONRF2	LON peptidase N-terminal domain and ring finger 2 [Source:HGNC Symbol;Acc:24788]	164832	0.0203977	0.00372555	0.0713527	0.00987019	0.0705142	0.356655	0.314256	0.0264557
ENSG00000115526	ENSG00000115526	CHST10	carbohydrate sulfotransferase 10 [Source:HGNC Symbol;Acc:19650]	9486	2.28908	3.39336	3.43807	3.24217	1.6109	0.0169702	1.7961	2.70301
ENSG00000115539	ENSG00000115539	PDCL3	phosducin-like 3 [Source:HGNC Symbol;Acc:28860]	79031	8.02469	10.461	15.0272	15.9978	4.36749	14.6499	19.7285	13.8102
ENSG00000170485	ENSG00000170485	NPAS2	neuronal PAS domain protein 2 [Source:HGNC Symbol;Acc:7895]	4862	2.27525	7.26613	0.348791	0.500938	7.2161	0.0060892	0.655427	2.76015
ENSG00000071082	ENSG00000071082	RPL31	ribosomal protein L31 [Source:HGNC Symbol;Acc:10334]	6160	54.1754	123.706	54.9504	100.768	66.6509	40.7467	40.6084	64.0675
ENSG00000204634	ENSG00000204634	TBC1D8	TBC1 domain family, member 8 (with GRAM domain) [Source:HGNC Symbol;Acc:17791]	11138	8.1537	18.4691	0.591587	5.56851	26.0159	0.891364	1.45981	3.33763
ENSG00000158435	ENSG00000158435	CNOT11	CCR4-NOT transcription complex, subunit 11 [Source:HGNC Symbol;Acc:25217]	55571	23.289	48.2376	23.2366	41.11	48.6161	18.1187	18.4993	13.9892
ENSG00000163162	ENSG00000163162	RNF149	ring finger protein 149 [Source:HGNC Symbol;Acc:23137]	284996	12.0768	16.9431	15.0009	10.5359	8.49013	6.36457	6.92727	7.551
ENSG00000175874	ENSG00000175874	CREG2	cellular repressor of E1A-stimulated genes 2 [Source:HGNC Symbol;Acc:14272]	200407	0.0914214	0.0145197	1.17778	1.58358	0.0798889	0	0	0
ENSG00000071054	ENSG00000071054	MAP4K4	mitogen-activated protein kinase kinase kinase kinase 4 [Source:HGNC Symbol;Acc:6866]	9448	65.5132	58.01	53.8821	171.838	60.3778	10.643	14.4582	11.8353
ENSG00000115590	ENSG00000115590	IL1R2	interleukin 1 receptor, type II [Source:HGNC Symbol;Acc:5994]	7850	1.56297	0.481412	0.294968	5.09421	0.646859	0	0.0371052	4.47014
ENSG00000115594	ENSG00000115594	IL1R1	interleukin 1 receptor, type I [Source:HGNC Symbol;Acc:5993]	3554	19.4603	18.783	2.90624	8.69823	4.43545	3.63317	5.94671	16.2056
ENSG00000115604	ENSG00000115604	IL18R1	interleukin 18 receptor 1 [Source:HGNC Symbol;Acc:5988]	8809	0.563684	0.0119714	0	0.0317162	0.0421554	0.344984	0.420753	0.36838
ENSG00000115616	ENSG00000115616	SLC9A2	solute carrier family 9, subfamily A (NHE2, cation proton antiporter 2), member 2 [Source:HGNC Symbol;Acc:11072]	6549	3.695	0.00433724	0.258977	1.13375	0.00381822	0.0381318	0.251524	5.44533
ENSG00000135953	ENSG00000135953	MFSD9	major facilitator superfamily domain containing 9 [Source:HGNC Symbol;Acc:28158]	84804	9.16317	8.74841	4.98826	9.04318	5.93311	1.81718	2.02617	6.61191
ENSG00000170417	ENSG00000170417	TMEM182	transmembrane protein 182 [Source:HGNC Symbol;Acc:26391]	130827	1.12422	2.11718	1.43832	2.15156	1.09582	0.436501	0.528171	2.44781
ENSG00000198914	ENSG00000198914	POU3F3	POU class 3 homeobox 3 [Source:HGNC Symbol;Acc:9216]	5455	0	0	0	0	0.00460557	1.15498	2.8868	0.00990679
ENSG00000135972	ENSG00000135972	MRPS9	mitochondrial ribosomal protein S9 [Source:HGNC Symbol;Acc:14501]	64965	14.4995	27.7837	31.6524	51.9206	22.2875	17.807	19.8991	23.7269
ENSG00000135966	ENSG00000135966	TGFBRAP1	transforming growth factor, beta receptor associated protein 1 [Source:HGNC Symbol;Acc:16836]	9392	4.34711	13.4499	12.9092	9.64397	8.43345	7.13303	10.2816	9.25523
ENSG00000135974	ENSG00000135974	C2orf49	chromosome 2 open reading frame 49 [Source:HGNC Symbol;Acc:28772]	79074	4.53006	9.34084	9.50543	7.93651	7.36051	5.45566	5.49554	7.07115
ENSG00000115641	ENSG00000115641	FHL2	four and a half LIM domains 2 [Source:HGNC Symbol;Acc:3703]	2274	0.00428918	3.94833	0.75902	4.25128	0.137931	12.4854	17.2155	2.03236
ENSG00000071051	ENSG00000071051	NCK2	NCK adaptor protein 2 [Source:HGNC Symbol;Acc:7665]	8440	6.51097	8.99277	12.8793	15.3159	16.6433	6.792	7.09314	30.935
ENSG00000115652	ENSG00000115652	UXS1	UDP-glucuronate decarboxylase 1 [Source:HGNC Symbol;Acc:17729]	80146	7.77626	15.7286	19.0622	12.1642	13.661	6.79876	6.8207	6.24921
ENSG00000144057	ENSG00000144057	ST6GAL2	ST6 beta-galactosamide alpha-2,6-sialyltranferase 2 [Source:HGNC Symbol;Acc:10861]	84620	0	0.00336715	0	0	0.00889267	0.351948	0.0118344	0
ENSG00000198203	ENSG00000198203	SULT1C2	sulfotransferase family, cytosolic, 1C, member 2 [Source:HGNC Symbol;Acc:11456]	6819	1.32981	0.438799	0.278509	1.93481	7.90534	0.00301862	0.0162911	0.927479
ENSG00000198075	ENSG00000198075	SULT1C4	sulfotransferase family, cytosolic, 1C, member 4 [Source:HGNC Symbol;Acc:11457]	27233	0.657056	1.87177	1.3722	2.72069	6.55172	4.30431	7.3734	0.00847957
ENSG00000135968	ENSG00000135968	GCC2	GRIP and coiled-coil domain containing 2 [Source:HGNC Symbol;Acc:23218]	9648	4.50845	8.24424	5.89553	9.77242	9.21017	3.21451	4.79207	9.12313
ENSG00000169756	ENSG00000169756	LIMS1	LIM and senescent cell antigen-like domains 1 [Source:HGNC Symbol;Acc:6616]	100288695	2.18387	14.5868	12.9712	16.0015	9.79724	15.0604	15.1763	12.4351
ENSG00000153201	ENSG00000153201	RANBP2	RAN binding protein 2 [Source:HGNC Symbol;Acc:9848]	5903	14.0484	24.3802	23.4476	17.5116	22.2836	16.6419	18.2724	19.0825
ENSG00000163006	ENSG00000163006	CCDC138	coiled-coil domain containing 138 [Source:HGNC Symbol;Acc:26531]	165055	3.56968	4.07939	4.24271	4.71375	3.85534	2.41461	2.68732	4.20587
ENSG00000135960	ENSG00000135960	EDAR	ectodysplasin A receptor [Source:HGNC Symbol;Acc:2895]	10913	0.166951	0	0.251043	0.00517854	0.0103246	0	0	0
ENSG00000172985	ENSG00000172985	SH3RF3	SH3 domain containing ring finger 3 [Source:HGNC Symbol;Acc:24699]	344558	2.56227	0.00447406	0.186498	0.0513641	4.91152	0.00437052	0.0157248	0
ENSG00000186522	ENSG00000186522	2017-09-10	septin 10 [Source:HGNC Symbol;Acc:14349]	151011	10.8436	43.5955	8.38839	24.8752	47.2775	28.582	36.5086	12.529
ENSG00000198142	ENSG00000198142	SOWAHC	sosondowah ankyrin repeat domain family member C [Source:HGNC Symbol;Acc:26149]	65124	9.09469	25.4464	7.79228	8.16222	23.133	5.95557	8.0182	15.9389
ENSG00000144063	ENSG00000144063	MALL	mal, T-cell differentiation protein-like [Source:HGNC Symbol;Acc:6818]	7851	1.13968	0	0	0	0	0.0080055	0	0.775933
ENSG00000144061	ENSG00000144061	NPHP1	nephronophthisis 1 (juvenile) [Source:HGNC Symbol;Acc:7905]	4867	0.113555	0.244912	0.0969444	0.146138	0.242798	0.476333	0.618443	0.0919193
ENSG00000257207	ENSG00000257207		LIM and senescent cell antigen-like-containing domain protein 3; Uncharacterized protein; cDNA FLJ59124, highly similar to Particularly interesting newCys-His protein; cDNA, FLJ79109, highly similar to Particularly interesting newCys-His protein [Source:UniProtKB/TrEMBL;Acc:B4DPH6]	NA	0	0.259378	0.328744	0.393695	0.00713561	0.815553	0.797671	0.598612
ENSG00000169679	ENSG00000169679	BUB1	BUB1 mitotic checkpoint serine/threonine kinase [Source:HGNC Symbol;Acc:1148]	699	9.58803	19.8356	10.17	29.2621	23.1058	26.606	36.2299	14.8779
ENSG00000153094	ENSG00000153094	BCL2L11	BCL2-like 11 (apoptosis facilitator) [Source:HGNC Symbol;Acc:994]	10018	1.6173	5.08169	2.68252	6.22907	3.9487	0.593864	1.07176	4.33916
ENSG00000153107	ENSG00000153107	ANAPC1	anaphase promoting complex subunit 1 [Source:HGNC Symbol;Acc:19988]	730268	4.43025	8.35656	4.38687	7.49328	6.09103	4.20337	4.59896	4.94833
ENSG00000153208	ENSG00000153208	MERTK	c-mer proto-oncogene tyrosine kinase [Source:HGNC Symbol;Acc:7027]	10461	3.90852	14.9414	8.94147	20.306	1.9143	3.56411	4.27624	3.2296
ENSG00000153214	ENSG00000153214	TMEM87B	transmembrane protein 87B [Source:HGNC Symbol;Acc:25913]	84910	3.28757	11.2388	17.5851	8.64305	7.14659	4.1098	6.85967	3.87589
ENSG00000144152	ENSG00000144152	FBLN7	fibulin 7 [Source:HGNC Symbol;Acc:26740]	129804	0.211768	0.359157	0.0177858	0.115019	0.152877	0.00771089	0.00346789	0.00373689
ENSG00000144161	ENSG00000144161	ZC3H8	zinc finger CCCH-type containing 8 [Source:HGNC Symbol;Acc:30941]	84524	2.41571	2.44597	6.41949	4.18468	1.90748	1.97449	1.65853	3.09779
ENSG00000188177	ENSG00000188177	ZC3H6	zinc finger CCCH-type containing 6 [Source:HGNC Symbol;Acc:24762]	376940	0.144472	0.334238	0.0346826	0.114572	1.20213	0.339392	0.461777	0.0416399
ENSG00000169629	ENSG00000169629	RGPD8	RANBP2-like and GRIP domain containing 8 [Source:HGNC Symbol;Acc:9849]	729540	0.34256	0.493752	0.653928	0.412737	0.112814	0.0920469	0.115912	0.371141
ENSG00000114999	ENSG00000114999	TTL	tubulin tyrosine ligase [Source:HGNC Symbol;Acc:21586]	150465	2.89223	9.02914	2.85113	7.37783	4.16386	3.99189	4.84161	5.99037
ENSG00000125630	ENSG00000125630	POLR1B	polymerase (RNA) I polypeptide B, 128kDa [Source:HGNC Symbol;Acc:20454]	84172	8.93569	14.1567	10.8437	14.1226	11.9205	10.6788	9.38958	16.2249
ENSG00000125611	ENSG00000125611	CHCHD5	coiled-coil-helix-coiled-coil-helix domain containing 5 [Source:HGNC Symbol;Acc:17840]	84269	1.67844	2.78251	2.31804	4.37795	1.87819	2.07063	2.68756	1.77161
ENSG00000144136	ENSG00000144136	SLC20A1	solute carrier family 20 (phosphate transporter), member 1 [Source:HGNC Symbol;Acc:10946]	6574	10.8697	29.8678	31.1536	24.4861	23.217	21.2574	44.2766	14.078
ENSG00000144130	ENSG00000144130	NT5DC4	5'-nucleotidase domain containing 4 [Source:HGNC Symbol;Acc:27678]	284958	0.0605399	0.172003	1.66789	1.38878	0.98964	0.00600081	0	0.0174488
ENSG00000169607	ENSG00000169607	CKAP2L	cytoskeleton associated protein 2-like [Source:HGNC Symbol;Acc:26877]	150468	7.33222	8.79677	2.79951	20.2944	12.8707	17.5014	25.6674	5.46883
ENSG00000136688	ENSG00000136688	IL36G	interleukin 36, gamma [Source:HGNC Symbol;Acc:15741]	56300	0.0205943	0.0188073	0	1.17923	0	0	0	0.0356142
ENSG00000136695	ENSG00000136695	IL36RN	interleukin 36 receptor antagonist [Source:HGNC Symbol;Acc:15561]	26525	0	0	0.584976	0	0	0	0	0.0297954
ENSG00000136689	ENSG00000136689	IL1RN	interleukin 1 receptor antagonist [Source:HGNC Symbol;Acc:6000]	3557	0.0261856	16.8032	0.0718425	0.0140788	0.0912245	0	0	0.211323
ENSG00000125637	ENSG00000125637	PSD4	pleckstrin and Sec7 domain containing 4 [Source:HGNC Symbol;Acc:19096]	23550	0.234685	1.07546	0.539466	0.293281	1.77965	0.113168	0.0916129	1.33454
ENSG00000125618	ENSG00000125618	PAX8	paired box 8 [Source:HGNC Symbol;Acc:8622]	7849	0.0505904	0.963103	0.0160153	0.0784617	0.071958	1.13523	1.34587	1.35605
ENSG00000136682	ENSG00000136682	CBWD2	COBW domain containing 2 [Source:HGNC Symbol;Acc:17907]	644019	1.20755	2.53667	1.6788	2.24843	1.97736	1.3641	1.36697	1.57357
ENSG00000144134	ENSG00000144134	RABL2A	RAB, member of RAS oncogene family-like 2A [Source:HGNC Symbol;Acc:9799]	11159	0.534533	0.544309	0.885763	0.629467	1.01159	0.447314	0.440306	0.396747
ENSG00000115084	ENSG00000115084	SLC35F5	solute carrier family 35, member F5 [Source:HGNC Symbol;Acc:23617]	80255	8.32181	22.0322	23.7847	17.5234	10.1306	9.81444	12.0319	9.03735
ENSG00000115091	ENSG00000115091	ACTR3	ARP3 actin-related protein 3 homolog (yeast) [Source:HGNC Symbol;Acc:170]	10096	10.2038	24.9739	44.5915	30.8812	22.2035	21.0945	39.8446	23.9517
ENSG00000175497	ENSG00000175497	DPP10	dipeptidyl-peptidase 10 (non-functional) [Source:HGNC Symbol;Acc:20823]	57628	0.00852178	1.23739	1.04919	0.0985077	0.00685105	0.0126704	0.0113967	2.26948
ENSG00000088205	ENSG00000088205	DDX18	DEAD (Asp-Glu-Ala-Asp) box polypeptide 18 [Source:HGNC Symbol;Acc:2741]	8886	16.0472	27.9012	32.3162	28.7561	22.6562	22.9928	23.7692	30.0388
ENSG00000125633	ENSG00000125633	CCDC93	coiled-coil domain containing 93 [Source:HGNC Symbol;Acc:25611]	54520	7.15701	15.08	11.9896	11.1717	10.655	7.23979	10.4368	11.3652
ENSG00000125629	ENSG00000125629	INSIG2	insulin induced gene 2 [Source:HGNC Symbol;Acc:20452]	51141	13.6739	53.7746	6.22709	4.7187	15.1878	2.9212	8.06745	6.86996
ENSG00000115107	ENSG00000115107	STEAP3	STEAP family member 3, metalloreductase [Source:HGNC Symbol;Acc:24592]	55240	7.65227	9.11943	4.32426	9.96468	5.36664	9.76373	22.6839	4.69785
ENSG00000186132	ENSG00000186132	C2orf76	chromosome 2 open reading frame 76 [Source:HGNC Symbol;Acc:27017]	130355	1.35859	1.62632	1.77555	3.4943	2.22874	3.25926	3.97759	2.14306
ENSG00000155368	ENSG00000155368	DBI	diazepam binding inhibitor (GABA receptor modulator, acyl-CoA binding protein) [Source:HGNC Symbol;Acc:2690]	1622	90.7647	79.9496	41.1746	105.026	113.528	36.9293	45.8287	87.6947
ENSG00000171227	ENSG00000171227	TMEM37	transmembrane protein 37 [Source:HGNC Symbol;Acc:18216]	140738	16.7892	17.0989	3.44449	14.0801	39.795	0.165925	0.0994975	7.12983
ENSG00000163075	ENSG00000163075		Primary ciliary dyskinesia protein 1 [Source:UniProtKB/Swiss-Prot;Acc:Q4G0U5]	200373	0.0588713	0.0161289	0.0272563	0.0997048	0.0378635	0.115541	0.0496014	0.0178163
ENSG00000144120	ENSG00000144120	TMEM177	transmembrane protein 177 [Source:HGNC Symbol;Acc:28143]	80775	5.67744	13.7893	4.98254	9.26374	6.71851	4.2419	3.68331	5.72566
ENSG00000088179	ENSG00000088179	PTPN4	protein tyrosine phosphatase, non-receptor type 4 (megakaryocyte) [Source:HGNC Symbol;Acc:9656]	5775	1.48876	2.48324	1.66692	2.77411	2.41745	2.24587	1.89101	2.73717
ENSG00000115109	ENSG00000115109	EPB41L5	erythrocyte membrane protein band 4.1 like 5 [Source:HGNC Symbol;Acc:19819]	57669	5.15978	11.7815	7.22413	8.09777	6.62478	1.59808	1.63892	3.97957
ENSG00000226479	ENSG00000226479	TMEM185B	transmembrane protein 185B [Source:HGNC Symbol;Acc:18896]	79134	5.61468	12.3376	9.49508	4.07638	12.5338	9.62502	16.0415	15.2332
ENSG00000144118	ENSG00000144118	RALB	v-ral simian leukemia viral oncogene homolog B [Source:HGNC Symbol;Acc:9840]	5899	3.70485	25.7849	27.655	16.4805	14.2968	39.3739	48.9346	22.4494
ENSG00000163083	ENSG00000163083	INHBB	inhibin, beta B [Source:HGNC Symbol;Acc:6067]	3625	0	2.18714	0.0182521	0	6.07575	0.00791305	0.00711761	0.27611
ENSG00000268194	ENSG00000268194	LINC01101	long intergenic non-protein coding RNA 1101 [Source:HGNC Symbol;Acc:25923]	NA	0	1.37976	0	0.0128261	0.383574	0	0	0
ENSG00000074047	ENSG00000074047	GLI2	GLI family zinc finger 2 [Source:HGNC Symbol;Acc:4318]	2736	0	0.00353549	0.266868	0	0.00311241	3.4813	4.00117	0.0100424
ENSG00000115112	ENSG00000115112	TFCP2L1	transcription factor CP2-like 1 [Source:HGNC Symbol;Acc:17925]	29842	0.0121298	0.0138466	0.081118	1.35487	0.0365689	0.00541046	0.00729988	0.0104882
ENSG00000074054	ENSG00000074054	CLASP1	cytoplasmic linker associated protein 1 [Source:HGNC Symbol;Acc:17088]	23332	5.2646	13.1582	4.72886	8.57831	13.0658	5.72216	6.53181	5.90931
ENSG00000155438	ENSG00000155438	NIFK	nucleolar protein interacting with the FHA domain of MKI67 [Source:HGNC Symbol;Acc:17838]	84365	20.325	31.2254	43.3879	39.443	24.0714	30.5857	22.3295	43.9657
ENSG00000211460	ENSG00000211460	TSN	translin [Source:HGNC Symbol;Acc:12379]	7247	23.1837	40.5712	31.6948	43.1984	39.3506	26.9297	24.3055	32.5922
ENSG00000155052	ENSG00000155052	CNTNAP5	contactin associated protein-like 5 [Source:HGNC Symbol;Acc:18748]	129684	0.00521853	0	0.853681	0.0336691	0.104885	0	0	0.00902453
ENSG00000136732	ENSG00000136732	GYPC	glycophorin C (Gerbich blood group) [Source:HGNC Symbol;Acc:4704]	2995	0	0	0	0	1.47522	2.84315	7.00278	0
ENSG00000136717	ENSG00000136717	BIN1	bridging integrator 1 [Source:HGNC Symbol;Acc:1052]	274	7.94894	0.284674	3.28311	11.948	2.19282	4.68722	3.10691	10.5012
ENSG00000186684	ENSG00000186684	CYP27C1	cytochrome P450, family 27, subfamily C, polypeptide 1 [Source:HGNC Symbol;Acc:33480]	339761	0.0126565	0.00577912	0.0325539	0.0102072	0.0610507	0.553247	0.0101558	0
ENSG00000163161	ENSG00000163161	ERCC3	excision repair cross-complementing rodent repair deficiency, complementation group 3 [Source:HGNC Symbol;Acc:3435]	2071	6.36679	12.5544	8.05569	10.7834	9.49617	7.53306	7.75259	9.61237
ENSG00000169967	ENSG00000169967	MAP3K2	mitogen-activated protein kinase kinase kinase 2 [Source:HGNC Symbol;Acc:6854]	10746	4.75151	8.28147	5.4882	5.96508	5.00326	9.0636	9.0601	13.818
ENSG00000115718	ENSG00000115718	PROC	protein C (inactivator of coagulation factors Va and VIIIa) [Source:HGNC Symbol;Acc:9451]	5624	27.7595	46.4052	0.375021	12.3925	5.57698	0.0508084	0.0639815	0.984922
ENSG00000163166	ENSG00000163166	IWS1	IWS1 homolog (S. cerevisiae) [Source:HGNC Symbol;Acc:25467]	55677	17.1376	29.395	24.8356	31.7551	38.8076	19.8125	23.1249	20.0963
ENSG00000169994	ENSG00000169994	MYO7B	myosin VIIB [Source:HGNC Symbol;Acc:7607]	4648	0.00645472	0.00884194	0.0199227	0.387817	0	0.00575821	0.0932289	0.0669738
[truncated: 12,555 more rows]

## Sheet: Legend
Dataset EV1. Expression analysis (RPKM) of the RNAseq data performed on four HCC (Huh-1, Hep3B, HLE and HLF) and four HB (Hep-U2, Huh-6, HepG2 and Hep293TT) cell lines.
