# Supplementary material for: Mutant CTNNB1 and histological heterogeneity define metabolic subtypes of hepatoblastoma
Source: EMBO Mol Med. 2017 Sep 19;9(11):1589–604. doi: 10.15252/emmm.201707814 (PMC5666308; doi:10.15252/emmm.201707814)
Supplement: Supplementary file 4 — Dataset EV2 [file EMMM-9-1589-s004.xlsx]

## Sheet: Differentially expressed
	logFC	logCPM	PValue	FDR	symbol	chr	end	start	description	entrezID	external_gene_id	biological_process
ENSG00000184674	-13.8766	4.57728	1.80403e-13	6.99088e-11	GSTT1	22	24384680	24376133	glutathione S-transferase theta 1 [Source:HGNC Symbol;Acc:4641]	2952	GSTT1	glutathione metabolic process, xenobiotic metabolic process, response to organic cyclic compound, response to drug, small molecule metabolic process, oxidation-reduction process, glutathione derivative biosynthetic process
ENSG00000155093	-12.5375	3.24617	0.000571912	0.016434	PTPRN2	7	158380480	157331750	protein tyrosine phosphatase, receptor type, N polypeptide 2 [Source:HGNC Symbol;Acc:9677]	5799	PTPRN2	protein dephosphorylation, negative regulation of GTPase activity, peptidyl-tyrosine dephosphorylation
ENSG00000103569	-12.4859	3.18595	0.000185501	0.00660355	AQP9	15	58478110	58430368	aquaporin 9 [Source:HGNC Symbol;Acc:643]	366	AQP9	transport, water transport, water transport, purine nucleobase transport, immune response, response to osmotic stress, excretion, metabolic process, response to organic substance, canalicular bile acid transport, polyol transport, glycerol transport, amine transport, pyrimidine nucleobase transport, water homeostasis, response to mercury ion, carboxylic acid transport, transmembrane transport, ce…
ENSG00000169851	12.4676	3.16643	4.70291e-05	0.00214045	PCDH7	4	31148422	30722037	protocadherin 7 [Source:HGNC Symbol;Acc:8659]	5099	PCDH7	homophilic cell adhesion
ENSG00000164434	12.1147	2.83429	1.11128e-05	0.000666916	FABP7	6	123105219	123100620	fatty acid binding protein 7, brain [Source:HGNC Symbol;Acc:3562]	2173	FABP7	nervous system development, negative regulation of cell proliferation, cell proliferation in forebrain, neurogenesis, epithelial cell proliferation, prepulse inhibition
ENSG00000078399	12.0513	2.76006	3.48083e-06	0.00025112	HOXA9	7	27210117	27202054	homeobox A9 [Source:HGNC Symbol;Acc:5109]	442920	HOXA9	transcription, DNA-dependent, multicellular organismal development, anterior/posterior pattern specification, proximal/distal pattern formation, mammary gland development, embryonic forelimb morphogenesis, endothelial cell activation, negative regulation of myeloid cell differentiation, embryonic skeletal system development, definitive hemopoiesis
ENSG00000182578	11.9357	2.64745	5.15565e-06	0.000346168	CSF1R	5	149492935	149432854	colony stimulating factor 1 receptor [Source:HGNC Symbol;Acc:2433]	1436	CSF1R	positive regulation of protein phosphorylation, inflammatory response, signal transduction, transmembrane receptor protein tyrosine kinase signaling pathway, multicellular organismal development, cell proliferation, positive regulation of cell proliferation, regulation of cell shape, peptidyl-tyrosine phosphorylation, cytokine-mediated signaling pathway, hemopoiesis, monocyte differentiation, mac…
ENSG00000179344	11.8336	2.53261	0.00167112	0.0367945	HLA-DQB1	6	32636160	32627244	major histocompatibility complex, class II, DQ beta 1 [Source:HGNC Symbol;Acc:4944]	101060835	HLA-DQB1	immunoglobulin production involved in immunoglobulin mediated immune response, humoral immune response mediated by circulating immunoglobulin, immune response, cytokine-mediated signaling pathway, antigen processing and presentation of exogenous peptide antigen via MHC class II, T cell costimulation, T cell receptor signaling pathway, interferon-gamma-mediated signaling pathway
ENSG00000086548	11.774	2.48031	1.32395e-05	0.000777347	CEACAM6	19	42276113	42254885	carcinoembryonic antigen-related cell adhesion molecule 6 (non-specific cross reacting antigen) [Source:HGNC Symbol;Acc:1818]	4680	CEACAM6	signal transduction, cell-cell signaling
ENSG00000169715	-11.7261	2.44216	0.000789899	0.0213414	MT1E	16	56661024	56659387	metallothionein 1E [Source:HGNC Symbol;Acc:7397]	4493	MT1E	negative regulation of growth, cellular response to cadmium ion, cellular response to zinc ion
ENSG00000079841	11.5542	2.28195	4.12674e-05	0.00191027	RIMS1	6	73112845	72596406	regulating synaptic membrane exocytosis 1 [Source:HGNC Symbol;Acc:17282]	22999	RIMS1	protein complex assembly, intracellular protein transport, synaptic transmission, neurotransmitter secretion, visual perception, glutamate secretion, synaptic vesicle exocytosis, calcium ion-dependent exocytosis, regulation of membrane potential, regulated secretory pathway, secretion, regulation of long-term neuronal synaptic plasticity, calcium ion-dependent exocytosis of neurotransmitter, regu…
ENSG00000186104	-11.4573	2.16465	2.90177e-05	0.00141764	CYP2R1	11	14913798	14899553	cytochrome P450, family 2, subfamily R, polypeptide 1 [Source:HGNC Symbol;Acc:20580]	120227	CYP2R1	vitamin metabolic process, xenobiotic metabolic process, steroid metabolic process, response to cesium ion, response to ionizing radiation, vitamin D metabolic process, small molecule metabolic process
ENSG00000157087	-11.4456	2.15787	2.32042e-05	0.00118762	ATP2B2	3	10749716	10365707	ATPase, Ca++ transporting, plasma membrane 2 [Source:HGNC Symbol;Acc:815]	491	ATP2B2	transport, calcium ion transport, organelle organization, lactation, blood coagulation, sensory perception of sound, locomotory behavior, regulation of cell size, cerebellar Purkinje cell differentiation, cerebellar granule cell differentiation, neuron differentiation, ion transmembrane transport, locomotion, serotonin metabolic process, otolith mineralization, cGMP metabolic process, regulation …
ENSG00000197614	11.3616	4.38726	3.08207e-05	0.00148762	MFAP5	12	8815484	8789942	microfibrillar associated protein 5 [Source:HGNC Symbol;Acc:29673]	8076	MFAP5	extracellular matrix organization, extracellular fibril organization
ENSG00000123572	11.2863	1.98649	0.000845283	0.0225681	NRK	X	105202602	105066536	Nik related kinase [Source:HGNC Symbol;Acc:25391]	203447	NRK	signal transduction by phosphorylation
ENSG00000165072	11.2847	1.98842	0.000128609	0.00488271	MAMDC2	9	72841886	72658497	MAM domain containing 2 [Source:HGNC Symbol;Acc:23673]	256691	MAMDC2	peptide cross-linking via chondroitin 4-sulfate glycosaminoglycan
ENSG00000167613	-11.1685	1.87221	0.00109202	0.0271762	LAIR1	19	54882165	54865362	leukocyte-associated immunoglobulin-like receptor 1 [Source:HGNC Symbol;Acc:6477]	3903	LAIR1	immune system process
ENSG00000182742	11.1169	1.82491	0.000116739	0.00448536	HOXB4	17	46657473	46652875	homeobox B4 [Source:HGNC Symbol;Acc:5115]	3214	HOXB4	negative regulation of transcription from RNA polymerase II promoter, morphogenesis of an epithelial sheet, transcription, DNA-dependent, cell proliferation, anterior/posterior pattern specification, positive regulation of transcription from RNA polymerase II promoter, somatic stem cell division, spleen development, bone marrow development, embryonic skeletal system morphogenesis, definitive hemo…
ENSG00000165359	11.0514	1.76936	8.1212e-05	0.00338917	DDX26B	X	134716435	134654584	DEAD/H (Asp-Glu-Ala-Asp/His) box polypeptide 26B [Source:HGNC Symbol;Acc:27334]	203522	DDX26B
ENSG00000137440	11.036	1.73901	0.000387622	0.0120581	FGFBP1	4	15940363	15937192	fibroblast growth factor binding protein 1 [Source:HGNC Symbol;Acc:19695]	9982	FGFBP1	signal transduction, cell-cell signaling, positive regulation of cell proliferation, negative regulation of cell proliferation, positive regulation of fibroblast growth factor receptor signaling pathway
ENSG00000038295	10.9819	1.71174	9.81619e-05	0.00393897	TLL1	4	167025047	166794410	tolloid-like 1 [Source:HGNC Symbol;Acc:11843]	7092	TLL1	skeletal system development, proteolysis, extracellular matrix disassembly, cell differentiation, extracellular matrix organization
ENSG00000156466	10.8622	1.57479	0.000215153	0.00746323	GDF6	8	97173020	97154562	growth differentiation factor 6 [Source:HGNC Symbol;Acc:4221]	392255	GDF6	apoptotic process, positive regulation of pathway-restricted SMAD protein phosphorylation, BMP signaling pathway, activin receptor signaling pathway, growth, positive regulation of neuron differentiation, positive regulation of transcription, DNA-dependent, pathway-restricted SMAD protein phosphorylation, retinal cell apoptotic process
ENSG00000115380	10.8367	1.54417	0.000357985	0.0112653	EFEMP1	2	56151274	56093102	EGF containing fibulin-like extracellular matrix protein 1 [Source:HGNC Symbol;Acc:3218]	2202	EFEMP1	regulation of transcription, DNA-dependent, epidermal growth factor receptor signaling pathway, visual perception, peptidyl-tyrosine phosphorylation, extracellular matrix organization, negative regulation of chondrocyte differentiation
ENSG00000147647	-10.8366	5.54031	1.60704e-05	0.000896968	DPYS	8	105479281	105342552	dihydropyrimidinase [Source:HGNC Symbol;Acc:3013]	1807	DPYS	pyrimidine nucleobase metabolic process, pyrimidine nucleobase catabolic process, thymine catabolic process, uracil catabolic process, uracil catabolic process, beta-alanine metabolic process, small molecule metabolic process, pyrimidine nucleoside catabolic process, protein homotetramerization, nucleobase-containing small molecule metabolic process
ENSG00000170370	10.7913	1.49338	0.00174741	0.0375002	EMX2	10	119309056	119301955	empty spiracles homeobox 2 [Source:HGNC Symbol;Acc:3341]	2018	EMX2	anterior/posterior pattern specification, dentate gyrus development, cerebral cortex regionalization, cell proliferation in forebrain, forebrain cell migration, neuron differentiation, response to drug, renal system development
ENSG00000111432	10.7763	1.47903	0.00118642	0.0287409	FZD10	12	130650285	130647004	frizzled family receptor 10 [Source:HGNC Symbol;Acc:4039]	11211	FZD10	vasculature development, brain development, gonad development, embryo development, neuron differentiation, positive regulation of Rac GTPase activity, regulation of actin cytoskeleton organization, negative regulation of Rho GTPase activity, non-canonical Wnt receptor signaling pathway via JNK cascade, positive regulation of JUN kinase activity, canonical Wnt receptor signaling pathway, cellular …
ENSG00000149742	-10.71	1.42876	0.000190223	0.00675392	SLC22A9	11	63177766	63137261	solute carrier family 22 (organic anion transporter), member 9 [Source:HGNC Symbol;Acc:16261]	114571	SLC22A9	transmembrane transport
ENSG00000197406	10.6476	3.73034	1.78744e-05	0.000969722	DIO3	14	102029789	102027688	deiodinase, iodothyronine, type III [Source:HGNC Symbol;Acc:2885]	1735	DIO3	thyroid hormone generation, biological_process, cellular nitrogen compound metabolic process, hormone biosynthetic process, small molecule metabolic process
ENSG00000189056	-10.5349	10.5133	2.12438e-15	1.37205e-12	RELN	7	103629963	103112231	reelin [Source:HGNC Symbol;Acc:9957]	5649	RELN	cell morphogenesis involved in differentiation, neuron migration, proteolysis, cell adhesion, axon guidance, central nervous system development, brain development, long-term memory, associative learning, glial cell differentiation, positive regulation of neuron projection development, positive regulation of phosphatidylinositol 3-kinase cascade, dendrite development, peptidyl-tyrosine phosphoryla…
ENSG00000174080	10.496	1.2237	0.000285295	0.00950139	CTSF	11	66336312	66330934	cathepsin F [Source:HGNC Symbol;Acc:2531]	8722	CTSF	proteolysis, cell death, antigen processing and presentation of exogenous peptide antigen via MHC class II
ENSG00000184254	10.4834	4.39113	8.85309e-07	7.50466e-05	ALDH1A3	15	101456831	101417919	aldehyde dehydrogenase 1 family, member A3 [Source:HGNC Symbol;Acc:409]	220	ALDH1A3	optic cup morphogenesis involved in camera-type eye development, retinoic acid biosynthetic process, locomotory behavior, nucleus accumbens development, inner ear morphogenesis, retinol metabolic process, retinoic acid metabolic process, retinal metabolic process, positive regulation of apoptotic process, embryonic eye morphogenesis, neuromuscular process controlling balance, righting reflex, olf…
ENSG00000078898	-10.4694	5.55672	1.85739e-11	4.58033e-09	BPIFB2	20	31611515	31595406	BPI fold containing family B, member 2 [Source:HGNC Symbol;Acc:16177]	80341	BPIFB2
ENSG00000156076	10.3728	4.79578	6.17774e-05	0.00273819	WIF1	12	65515346	65444406	WNT inhibitory factor 1 [Source:HGNC Symbol;Acc:18081]	11197	WIF1	signal transduction, multicellular organismal development, Wnt receptor signaling pathway, positive regulation of fat cell differentiation
ENSG00000164116	10.3213	3.35712	1.38974e-06	0.000109587	GUCY1A3	4	156653501	156587863	guanylate cyclase 1, soluble, alpha 3 [Source:HGNC Symbol;Acc:4685]	2982	GUCY1A3	nitric oxide mediated signal transduction, blood coagulation, blood circulation, regulation of blood pressure, positive regulation of cGMP biosynthetic process, response to defense-related host nitric oxide production, relaxation of vascular smooth muscle
ENSG00000181143	10.3136	1.0212	0.00143854	0.0330133	MUC16	19	9092018	8959520	mucin 16, cell surface associated [Source:HGNC Symbol;Acc:15582]	94025	MUC16	cell adhesion, O-glycan processing, post-translational protein modification, cellular protein metabolic process
ENSG00000179046	10.283	0.992795	0.00111994	0.0275752	TRIML2	4	189030757	189012427	tripartite motif family-like 2 [Source:HGNC Symbol;Acc:26378]	205860	TRIML2	protein ubiquitination, response to retinoic acid
ENSG00000219438	-10.2284	3.18312	3.40949e-06	0.000247288	FAM19A5	22	49246724	48885272	family with sequence similarity 19 (chemokine (C-C motif)-like), member A5 [Source:HGNC Symbol;Acc:21592]	25817	FAM19A5
ENSG00000143502	10.2277	3.31938	1.54629e-06	0.000119842	SUSD4	1	223537544	223394161	sushi domain containing 4 [Source:HGNC Symbol;Acc:25470]	55061	SUSD4
ENSG00000160202	-10.2274	3.17575	4.61943e-05	0.00210954	CRYAA	21	44592915	44589118	crystallin, alpha A [Source:HGNC Symbol;Acc:2388]	1409	CRYAA	response to hypoxia, positive regulation of protein phosphorylation, mitochondrion organization, actin filament organization, tubulin complex assembly, visual perception, response to lead ion, negative regulation of gene expression, positive regulation of cell growth, negative regulation of intracellular transport, response to drug, response to hydrogen peroxide, negative regulation of apoptotic …
ENSG00000104760	-10.223	8.62889	5.50872e-24	7.47148e-20	FGL1	8	17767874	17721889	fibrinogen-like 1 [Source:HGNC Symbol;Acc:3695]	2267	FGL1	response to stilbenoid
ENSG00000164120	10.2141	6.14116	3.86879e-19	5.83027e-16	HPGD	4	175444305	175411328	hydroxyprostaglandin dehydrogenase 15-(NAD) [Source:HGNC Symbol;Acc:5154]	3248	HPGD	prostaglandin metabolic process, transforming growth factor beta receptor signaling pathway, female pregnancy, parturition, arachidonic acid metabolic process, cyclooxygenase pathway, lipoxygenase pathway, ovulation, small molecule metabolic process, negative regulation of cell cycle, thrombin receptor signaling pathway, ductus arteriosus closure, lipoxin metabolic process
ENSG00000206190	-10.1818	0.897248	0.000992362	0.0252522	ATP10A	15	26110317	25922420	ATPase, class V, type 10A [Source:HGNC Symbol;Acc:13542]	57194	ATP10A	regulation of cell shape, ion transmembrane transport, phospholipid translocation, transmembrane transport
ENSG00000163864	-10.1277	0.872398	0.00101471	0.0256763	NMNAT3	3	139396859	139279022	nicotinamide nucleotide adenylyltransferase 3 [Source:HGNC Symbol;Acc:20989]	349565	NMNAT3	vitamin metabolic process, water-soluble vitamin metabolic process, NAD biosynthetic process, NAD biosynthetic process, response to wounding, NAD metabolic process, small molecule metabolic process
ENSG00000167434	10.1012	0.879816	0.00169626	0.0370914	CA4	17	58248260	58227297	carbonic anhydrase IV [Source:HGNC Symbol;Acc:1375]	762	CA4	one-carbon metabolic process, bicarbonate transport, bicarbonate transport, response to drug, small molecule metabolic process, organ development, response to steroid hormone stimulus
ENSG00000101323	-10.0339	0.749342	0.00200677	0.0419653	HAO1	20	7921121	7863628	hydroxyacid oxidase (glycolate oxidase) 1 [Source:HGNC Symbol;Acc:4809]	54363	HAO1	fatty acid alpha-oxidation, response to oxidative stress, cellular nitrogen compound metabolic process, small molecule metabolic process, glycolate catabolic process, glycolate catabolic process, glyoxylate metabolic process
ENSG00000105492	10.0151	3.04642	2.27301e-05	0.0011722	SIGLEC6	19	52035110	52022779	sialic acid binding Ig-like lectin 6 [Source:HGNC Symbol;Acc:10875]	946	SIGLEC6	cell adhesion, cell-cell signaling
ENSG00000084207	9.94432	9.20508	2.70154e-22	1.83205e-18	GSTP1	11	67354131	67351066	glutathione S-transferase pi 1 [Source:HGNC Symbol;Acc:4638]	2950	GSTP1	response to reactive oxygen species, negative regulation of acute inflammatory response, negative regulation of protein kinase activity, glutathione metabolic process, xenobiotic metabolic process, xenobiotic metabolic process, central nervous system development, negative regulation of biosynthetic process, negative regulation of tumor necrosis factor-mediated signaling pathway, negative regulati…
ENSG00000150627	9.93945	0.651798	0.00234579	0.0473537	WDR17	4	177103978	176986985	WD repeat domain 17 [Source:HGNC Symbol;Acc:16661]	116966	WDR17
ENSG00000106536	9.93796	0.658936	0.00122135	0.0292672	POU6F2	7	39532694	39017598	POU class 6 homeobox 2 [Source:HGNC Symbol;Acc:21694]	11281	POU6F2	regulation of transcription, DNA-dependent, transcription from RNA polymerase II promoter, ganglion mother cell fate determination, central nervous system development, visual perception
ENSG00000165023	9.92704	0.654718	0.000978297	0.0250352	DIRAS2	9	93405386	93372114	DIRAS family, GTP-binding RAS-like 2 [Source:HGNC Symbol;Acc:19323]	54769	DIRAS2	GTP catabolic process, small GTPase mediated signal transduction
ENSG00000130173	-9.92668	3.70662	7.84365e-08	9.0926e-06	C19orf80	19	11352619	11348178	chromosome 19 open reading frame 80 [Source:HGNC Symbol;Acc:24933]	55908	C19orf80	glucose metabolic process, positive regulation of protein processing, regulation of lipid metabolic process, cellular lipid metabolic process, type B pancreatic cell proliferation, fat cell differentiation, cell maturation, regulation of lipoprotein metabolic process, triglyceride homeostasis
ENSG00000016082	9.91357	2.9977	2.7566e-05	0.00135463	ISL1	5	50690564	50678921	ISL LIM homeobox 1 [Source:HGNC Symbol;Acc:6132]	3670	ISL1	negative regulation of transcription from RNA polymerase II promoter, neural crest cell migration, secondary heart field specification, outflow tract septum morphogenesis, outflow tract morphogenesis, endocardial cushion morphogenesis, cardiac right ventricle morphogenesis, regulation of secondary heart field cardioblast proliferation, positive regulation of cell proliferation, positive regulatio…
ENSG00000165685	9.90841	6.26723	8.69172e-20	1.68408e-16	TMEM52B	12	10344400	10323141	transmembrane protein 52B [Source:HGNC Symbol;Acc:26438]	120939	TMEM52B	biological_process
ENSG00000170561	9.88422	2.90733	0.000802588	0.0214777	IRX2	5	2752969	2745959	iroquois homeobox 2 [Source:HGNC Symbol;Acc:14359]	153572	IRX2	specification of loop of Henle identity, proximal/distal pattern formation involved in metanephric nephron development
ENSG00000037965	9.88347	3.76805	6.62494e-08	7.95168e-06	HOXC8	12	54407570	54402832	homeobox C8 [Source:HGNC Symbol;Acc:5129]	3224	HOXC8	negative regulation of transcription from RNA polymerase II promoter, transcription, DNA-dependent, anterior/posterior pattern specification, neuron differentiation, skeletal system morphogenesis
ENSG00000106631	9.8824	4.31312	6.5027e-10	1.1454e-07	MYL7	7	44180931	44178463	myosin, light chain 7, regulatory [Source:HGNC Symbol;Acc:21719]	58498	MYL7
ENSG00000111799	9.83042	6.76449	1.30965e-21	4.44071e-18	COL12A1	6	75915767	75794042	collagen, type XII, alpha 1 [Source:HGNC Symbol;Acc:2188]	1303	COL12A1	skeletal system development, cell adhesion, extracellular matrix disassembly, extracellular matrix organization, collagen fibril organization, collagen catabolic process
ENSG00000184347	9.828	4.6416	9.87995e-12	2.52834e-09	SLIT3	5	168728133	168088745	slit homolog 3 (Drosophila) [Source:HGNC Symbol;Acc:11087]	6586	SLIT3	axon guidance, axon guidance, negative regulation of cell proliferation, organ morphogenesis, negative regulation of gene expression, negative regulation of cell growth, cellular response to hormone stimulus, Roundabout signaling pathway, axon extension involved in axon guidance, negative chemotaxis, response to cortisol stimulus, apoptotic process involved in luteolysis, negative regulation of c…
ENSG00000176788	9.78825	4.27312	1.01295e-08	1.43111e-06	BASP1	5	17276943	17065707	brain abundant, membrane attached signal protein 1 [Source:HGNC Symbol;Acc:957]	10409	BASP1	thorax and anterior abdomen determination, gonad development, substantia nigra development, negative regulation of transcription, DNA-dependent, negative regulation of transcription, DNA-dependent, mesenchymal to epithelial transition, positive regulation of heart growth, diaphragm development, metanephric mesenchyme development, glomerular visceral epithelial cell differentiation, positive regul…
ENSG00000101144	9.78662	5.73362	1.30185e-14	6.53964e-12	BMP7	20	55841685	55743804	bone morphogenetic protein 7 [Source:HGNC Symbol;Acc:1074]	655	BMP7	skeletal system development, ossification, metanephros development, ureteric bud development, mesoderm formation, mesonephros development, epithelial to mesenchymal transition, axon guidance, embryonic pattern specification, negative regulation of striated muscle cell apoptotic process, positive regulation of peptidyl-threonine phosphorylation, positive regulation of pathway-restricted SMAD prote…
ENSG00000178882	9.78394	0.518219	0.00113894	0.0279339	FAM101A	12	124800570	124457788	family with sequence similarity 101, member A [Source:HGNC Symbol;Acc:27051]	100533183	FAM101A
ENSG00000152661	9.78266	6.91886	2.81699e-07	2.6718e-05	GJA1	6	121770873	121756838	gap junction protein, alpha 1, 43kDa [Source:HGNC Symbol;Acc:4274]	2697	GJA1	osteoblast differentiation, in utero embryonic development, neuron migration, heart looping, epithelial cell maturation, lens development in camera-type eye, chronic inflammatory response, positive regulation of glomerular filtration, endothelium development, atrial ventricular junction remodeling, transport, apoptotic process, muscle contraction, signal transduction, elevation of cytosolic calci…
ENSG00000133110	9.78048	6.12726	1.38543e-05	0.000803016	POSTN	13	38172981	38136720	periostin, osteoblast specific factor [Source:HGNC Symbol;Acc:16953]	10631	POSTN	skeletal system development, cell adhesion, regulation of Notch signaling pathway, tissue development, extracellular matrix organization
ENSG00000109181	-9.76698	4.06141	5.37254e-08	6.56466e-06	UGT2B10	4	69696914	69681711	UDP glucuronosyltransferase 2 family, polypeptide B10 [Source:HGNC Symbol;Acc:12544]	101929773	UGT2B10	lipid metabolic process
ENSG00000150556	9.74465	2.83006	7.7906e-05	0.00328149	LYPD6B	2	150071776	149894621	LY6/PLAUR domain containing 6B [Source:HGNC Symbol;Acc:27018]	130576	LYPD6B
ENSG00000164736	9.74457	2.77994	2.11965e-05	0.00110149	SOX17	8	55373448	55370495	SRY (sex determining region Y)-box 17 [Source:HGNC Symbol;Acc:18122]	64321	SOX17	negative regulation of transcription from RNA polymerase II promoter, angiogenesis, vasculogenesis, endoderm formation, inner cell mass cellular morphogenesis, heart looping, cardiogenic plate morphogenesis, embryonic heart tube morphogenesis, outflow tract morphogenesis, negative regulation of Wnt receptor signaling pathway involved in heart development, regulation of transcription, DNA-dependen…
ENSG00000116729	9.73621	5.98787	1.02214e-10	2.23602e-08	WLS	1	68698803	68564142	wntless Wnt ligand secretion mediator [Source:HGNC Symbol;Acc:30238]	79971	WLS	mesoderm formation, anterior/posterior axis specification, Wnt receptor signaling pathway, positive regulation of I-kappaB kinase/NF-kappaB cascade, positive regulation of canonical Wnt receptor signaling pathway
ENSG00000183878	9.73507	3.64788	8.85793e-08	1.00958e-05	UTY	Y	15592553	15360259	ubiquitously transcribed tetratricopeptide repeat containing, Y-linked [Source:HGNC Symbol;Acc:12638]	7404	UTY	in utero embryonic development, heart development, regulation of chromatin silencing, establishment of protein localization, canonical Wnt receptor signaling pathway, cardiac muscle cell contraction
ENSG00000065833	9.72171	7.11696	1.71096e-21	4.64115e-18	ME1	6	84140797	83920108	malic enzyme 1, NADP(+)-dependent, cytosolic [Source:HGNC Symbol;Acc:6983]	4199	ME1	carbohydrate metabolic process, malate metabolic process, NADP biosynthetic process, response to hormone stimulus, response to carbohydrate stimulus, cellular lipid metabolic process, small molecule metabolic process, protein tetramerization
ENSG00000132334	9.71367	2.80489	9.14677e-06	0.000561347	PTPRE	10	129884119	129705325	protein tyrosine phosphatase, receptor type, E [Source:HGNC Symbol;Acc:9669]	5791	PTPRE	protein dephosphorylation, transmembrane receptor protein tyrosine phosphatase signaling pathway, regulation of mast cell activation, negative regulation of insulin receptor signaling pathway
ENSG00000197757	9.70533	3.65243	1.57945e-07	1.68678e-05	HOXC6	12	54424607	54384408	homeobox C6 [Source:HGNC Symbol;Acc:5128]	3223	HOXC6	transcription, DNA-dependent, regulation of transcription from RNA polymerase II promoter, multicellular organismal development, anterior/posterior pattern specification, embryonic skeletal system development
ENSG00000088926	-9.70138	4.11118	1.65311e-07	1.73807e-05	F11	4	187210835	187187099	coagulation factor XI [Source:HGNC Symbol;Acc:3529]	2160	F11	proteolysis, blood coagulation, blood coagulation, blood coagulation, intrinsic pathway, plasminogen activation, positive regulation of fibrinolysis
ENSG00000260027	9.68805	2.72996	1.23669e-05	0.000732045	HOXB7	17	46710934	46684594	homeobox B7 [Source:HGNC Symbol;Acc:5118]	3217	HOXB7	transcription, DNA-dependent, regulation of transcription, DNA-dependent, multicellular organismal development, anterior/posterior pattern specification, myeloid cell differentiation, embryonic skeletal system morphogenesis, positive regulation of branching involved in ureteric bud morphogenesis
ENSG00000163520	9.65668	6.01507	1.11703e-14	5.82703e-12	FBLN2	3	13679922	13573824	fibulin 2 [Source:HGNC Symbol;Acc:3601]	2199	FBLN2	positive regulation of cell-substrate adhesion, extracellular matrix organization
ENSG00000213214	9.65551	0.40104	0.00125778	0.0298762	ARHGEF35	7	143991230	143883176	Rho guanine nucleotide exchange factor (GEF) 35 [Source:HGNC Symbol;Acc:33846]	445328	ARHGEF35
ENSG00000103489	9.64309	2.75522	0.00039153	0.012124	XYLT1	16	17564738	17195626	xylosyltransferase I [Source:HGNC Symbol;Acc:15516]	64131	XYLT1	glycosaminoglycan biosynthetic process, heparan sulfate proteoglycan biosynthetic process, chondroitin sulfate biosynthetic process, cellular response to heat
ENSG00000145384	-9.63437	0.368799	0.0014006	0.0324724	FABP2	4	120243545	120238405	fatty acid binding protein 2, intestinal [Source:HGNC Symbol;Acc:3556]	2169	FABP2	digestion
ENSG00000165471	-9.62338	3.91555	2.35362e-07	2.3646e-05	MBL2	10	54531460	54525140	mannose-binding lectin (protein C) 2, soluble [Source:HGNC Symbol;Acc:6922]	4153	MBL2	complement activation, lectin pathway, complement activation, lectin pathway, complement activation, lectin pathway, acute-phase response, complement activation, complement activation, classical pathway, response to oxidative stress, opsonization, defense response to bacterium, negative regulation of growth of symbiont in host, innate immune response, positive regulation of phagocytosis, defense …
ENSG00000041982	9.61905	5.97796	2.4291e-05	0.00123077	TNC	9	117880536	117782806	tenascin C [Source:HGNC Symbol;Acc:5318]	3371	TNC	cell adhesion, negative regulation of cell adhesion, neuromuscular junction development, positive regulation of cell proliferation, response to wounding, response to mechanical stimulus, positive regulation of gene expression, peripheral nervous system axon regeneration, extracellular matrix organization, wound healing, odontogenesis of dentin-containing tooth, response to ethanol, bud outgrowth …
ENSG00000140873	9.6179	3.53751	5.06553e-07	4.51999e-05	ADAMTS18	16	77469011	77281710	ADAM metallopeptidase with thrombospondin type 1 motif, 18 [Source:HGNC Symbol;Acc:17110]	170692	ADAMTS18	eye development, proteolysis
ENSG00000078114	9.61396	5.71504	3.043e-14	1.33136e-11	NEBL	10	21463116	21068902	nebulette [Source:HGNC Symbol;Acc:16932]	10529	NEBL	cardiac muscle thin filament assembly
ENSG00000135750	9.61308	2.70184	1.82898e-05	0.000980492	KCNK1	1	233808258	233749750	potassium channel, subfamily K, member 1 [Source:HGNC Symbol;Acc:6272]	3775	KCNK1	potassium ion transport, synaptic transmission, response to nicotine
ENSG00000116106	9.60085	4.0575	3.40191e-09	5.07034e-07	EPHA4	2	222438922	222282747	EPH receptor A4 [Source:HGNC Symbol;Acc:3388]	2043	EPHA4	cell adhesion, adult walking behavior, motor neuron axon guidance, glial cell migration, peptidyl-tyrosine phosphorylation, corticospinal tract morphogenesis, regulation of Rac GTPase activity, regulation of Rap GTPase activity, positive regulation of JUN kinase activity, protein autophosphorylation, negative regulation of axon regeneration, regulation of astrocyte differentiation, regulation of …
ENSG00000120068	9.56352	2.65035	4.38254e-05	0.00201493	HOXB8	17	46692478	46688739	homeobox B8 [Source:HGNC Symbol;Acc:5119]	3218	HOXB8	transcription, DNA-dependent, grooming behavior, adult locomotory behavior, anterior/posterior pattern specification, sensory perception of pain, dorsal spinal cord development, negative regulation of myeloid cell differentiation, embryonic skeletal system morphogenesis
ENSG00000079112	9.54457	8.89555	4.71783e-14	1.93903e-11	CDH17	8	95229531	95139399	cadherin 17, LI cadherin (liver-intestine) [Source:HGNC Symbol;Acc:1756]	1015	CDH17	transport, cell adhesion, homophilic cell adhesion, calcium-dependent cell-cell adhesion
ENSG00000136541	9.5402	0.328785	0.00157498	0.0352158	ERMN	2	158184225	158175137	ermin, ERM-like protein [Source:HGNC Symbol;Acc:29208]	57471	ERMN	morphogenesis of a branching structure, actin filament organization, regulation of cell shape, regulation of cell projection organization
ENSG00000170390	9.53075	0.334243	0.00233787	0.0473537	DCLK2	4	151178609	150999426	doublecortin-like kinase 2 [Source:HGNC Symbol;Acc:19002]	166614	DCLK2	intracellular signal transduction
ENSG00000111716	9.52362	8.06082	1.00276e-21	4.44071e-18	LDHB	12	21910791	21788276	lactate dehydrogenase B [Source:HGNC Symbol;Acc:6541]	3945	LDHB	lactate metabolic process, pyruvate metabolic process, glycolysis, NAD metabolic process, cellular metabolic process, cellular carbohydrate metabolic process, small molecule metabolic process
ENSG00000105894	9.52356	6.2902	6.15074e-18	6.41711e-15	PTN	7	137028611	136912088	pleiotrophin [Source:HGNC Symbol;Acc:9630]	5764	PTN	transmembrane receptor protein tyrosine phosphatase signaling pathway, nervous system development, learning, positive regulation of cell proliferation, bone mineralization, negative regulation of catalytic activity, positive regulation of cell division
ENSG00000120093	9.50719	3.4548	1.12151e-06	9.21885e-05	HOXB3	17	46682274	46626232	homeobox B3 [Source:HGNC Symbol;Acc:5114]	3213	HOXB3	negative regulation of transcription from RNA polymerase II promoter, angiogenesis, transcription, DNA-dependent, anterior/posterior pattern specification, rhombomere development, glossopharyngeal nerve morphogenesis, thyroid gland development, embryonic skeletal system morphogenesis, regulation of neurogenesis, cartilage development, definitive hemopoiesis, face development
ENSG00000187498	9.50514	8.87819	2.01868e-18	2.48904e-15	COL4A1	13	110959496	110801318	collagen, type IV, alpha 1 [Source:HGNC Symbol;Acc:2202]	1282	COL4A1	angiogenesis, axon guidance, neuromuscular junction development, extracellular matrix disassembly, extracellular matrix organization, collagen catabolic process, epithelial cell differentiation, cellular response to amino acid stimulus
ENSG00000074416	9.48339	2.50685	0.00133438	0.0313661	MGLL	3	127542051	127407909	monoglyceride lipase [Source:HGNC Symbol;Acc:17038]	11343	MGLL	lipid metabolic process, fatty acid biosynthetic process, phospholipid metabolic process, inflammatory response, blood coagulation, regulation of signal transduction, arachidonic acid metabolic process, triglyceride catabolic process, triglyceride catabolic process, platelet activation, acylglycerol acyl-chain remodeling, small molecule metabolic process, acylglycerol catabolic process, glyceroph…
ENSG00000165478	-9.48042	5.42447	3.47607e-14	1.47331e-11	HEPACAM	11	124806308	124789089	hepatic and glial cell adhesion molecule [Source:HGNC Symbol;Acc:26361]	641654	HEPACAM	cell cycle arrest, cell adhesion, cellular protein localization, regulation of growth
ENSG00000157570	9.47164	5.09424	1.00737e-13	4.01854e-11	TSPAN18	11	44953972	44748015	tetraspanin 18 [Source:HGNC Symbol;Acc:20660]	90139	TSPAN18
ENSG00000173068	9.46582	0.216911	0.00172507	0.0372565	BNC2	9	16870841	16409501	basonuclin 2 [Source:HGNC Symbol;Acc:30988]	54796	BNC2	endochondral bone growth, transcription, DNA-dependent, regulation of transcription, DNA-dependent, tongue development, palate development, mesenchyme development
ENSG00000139174	9.45939	3.94647	4.74647e-06	0.000323499	PRICKLE1	12	42984157	42852140	prickle homolog 1 (Drosophila) [Source:HGNC Symbol;Acc:17019]	144165	PRICKLE1	neural tube closure, protein import into nucleus, protein import into nucleus, positive regulation of protein ubiquitination, positive regulation of proteasomal ubiquitin-dependent protein catabolic process, negative regulation of transcription, DNA-dependent, negative regulation of canonical Wnt receptor signaling pathway, negative regulation of cardiac muscle cell myoblast differentiation
ENSG00000079215	9.42157	6.80732	2.75466e-20	6.22692e-17	SLC1A3	5	36688436	36606457	solute carrier family 1 (glial high affinity glutamate transporter), member 3 [Source:HGNC Symbol;Acc:10941]	6507	SLC1A3	neurotransmitter uptake, glutamate biosynthetic process, ion transport, synaptic transmission, sensory perception of sound, response to light stimulus, gamma-aminobutyric acid biosynthetic process, response to wounding, cranial nerve development, auditory behavior, response to drug, response to antibiotic, cell morphogenesis involved in neuron differentiation, positive regulation of synaptic tran…
ENSG00000048740	9.41524	4.56109	2.77426e-06	0.000203391	CELF2	10	11378674	11047259	CUGBP, Elav-like family member 2 [Source:HGNC Symbol;Acc:2550]	10659	CELF2	RNA processing, mRNA processing, regulation of heart contraction
ENSG00000196126	9.40075	4.54737	2.36436e-05	0.00120556	HLA-DRB1	6	32557625	32546546	major histocompatibility complex, class II, DR beta 1 [Source:HGNC Symbol;Acc:4948]	100996809	HLA-DRB1	immunoglobulin production involved in immunoglobulin mediated immune response, immunoglobulin production involved in immunoglobulin mediated immune response, inflammatory response to antigenic stimulus, humoral immune response mediated by circulating immunoglobulin, humoral immune response mediated by circulating immunoglobulin, immune response, immune response, detection of bacterium, cytokine-m…
ENSG00000108511	9.39501	3.31283	7.88686e-07	6.72764e-05	HOXB6	17	46682354	46671639	homeobox B6 [Source:HGNC Symbol;Acc:5117]	3216	HOXB6	transcription, DNA-dependent, anterior/posterior pattern specification, erythrocyte homeostasis, embryonic skeletal system morphogenesis
ENSG00000149295	9.38589	4.77656	1.95357e-11	4.73147e-09	DRD2	11	113346413	113280318	dopamine receptor D2 [Source:HGNC Symbol;Acc:3023]	1813	DRD2	temperature homeostasis, response to hypoxia, synaptic transmission, dopaminergic, response to amphetamine, neurological system process involved in regulation of systemic arterial blood pressure, regulation of heart rate, regulation of sodium ion transport, G-protein coupled receptor internalization, positive regulation of neuroblast proliferation, positive regulation of receptor internalization,…
ENSG00000168143	9.37907	3.33072	1.57706e-06	0.000121532	FAM83B	6	54806820	54711569	family with sequence similarity 83, member B [Source:HGNC Symbol;Acc:21357]	222584	FAM83B
ENSG00000198502	9.36008	2.38369	0.00157283	0.0352158	HLA-DRB5	6	32498064	32485120	major histocompatibility complex, class II, DR beta 5 [Source:HGNC Symbol;Acc:4953]	3127	HLA-DRB5	immunoglobulin production involved in immunoglobulin mediated immune response, inflammatory response to antigenic stimulus, humoral immune response mediated by circulating immunoglobulin, immune response, detection of bacterium, cytokine-mediated signaling pathway, antigen processing and presentation of exogenous peptide antigen via MHC class II, T cell costimulation, regulation of interleukin-4 …
ENSG00000087510	9.33342	4.19324	0.000608098	0.017327	TFAP2C	20	55214339	55204358	transcription factor AP-2 gamma (activating enhancer binding protein 2 gamma) [Source:HGNC Symbol;Acc:11744]	7022	TFAP2C	negative regulation of transcription from RNA polymerase II promoter, trophectodermal cell differentiation, hair follicle development, keratinocyte development, regulation of transcription from RNA polymerase II promoter, cell-cell signaling, male gonad development, forebrain neuron fate commitment, cerebral cortex development, germ-line stem cell maintenance, somatic stem cell maintenance, regul…
ENSG00000203857	9.30463	3.74297	4.15092e-06	0.000291704	HSD3B1	1	120057681	120049821	hydroxy-delta-5-steroid dehydrogenase, 3 beta- and steroid delta-isomerase 1 [Source:HGNC Symbol;Acc:5217]	3283	HSD3B1	steroid biosynthetic process, androgen biosynthetic process, estrogen biosynthetic process, glucocorticoid biosynthetic process, mineralocorticoid biosynthetic process, steroid metabolic process, small molecule metabolic process
ENSG00000163430	9.29579	6.63494	1.32575e-10	2.85416e-08	FSTL1	3	120170100	120111140	follistatin-like 1 [Source:HGNC Symbol;Acc:3972]	11167	FSTL1	BMP signaling pathway
ENSG00000161573	-9.28205	3.05368	3.40453e-05	0.00160332	CCL16	17	34308532	34303529	chemokine (C-C motif) ligand 16 [Source:HGNC Symbol;Acc:10614]	6360	CCL16	chemotaxis, inflammatory response, immune response, cell communication, cell-cell signaling, positive chemotaxis, cell chemotaxis
ENSG00000125384	-9.25531	3.95754	0.000802862	0.0214777	PTGER2	14	52795324	52781023	prostaglandin E receptor 2 (subtype EP2), 53kDa [Source:HGNC Symbol;Acc:9594]	5732	PTGER2	G-protein coupled receptor signaling pathway, adenylate cyclase-activating G-protein coupled receptor signaling pathway, response to lipopolysaccharide, regulation of cell proliferation, cellular response to prostaglandin E stimulus
ENSG00000165659	9.23849	3.73362	0.000363319	0.0114067	DACH1	13	72441330	72012098	dachshund homolog 1 (Drosophila) [Source:HGNC Symbol;Acc:2663]	1602	DACH1	suckling behavior, respiratory gaseous exchange, cell proliferation, negative regulation of transcription by competitive promoter binding, negative regulation of cell migration, development of primary female sexual characteristics, negative regulation of fibroblast proliferation, negative regulation of cell proliferation involved in contact inhibition
ENSG00000122194	-9.22065	4.39849	0.000503239	0.0149353	PLG	6	161174347	161123270	plasminogen [Source:HGNC Symbol;Acc:9071]	5340	PLG	platelet degranulation, blood coagulation, blood coagulation, negative regulation of cell proliferation, negative regulation of cell-substrate adhesion, extracellular matrix disassembly, extracellular matrix disassembly, platelet activation, extracellular matrix organization, tissue regeneration, fibrinolysis, cellular protein metabolic process, myoblast differentiation, muscle cell cellular home…
ENSG00000180818	9.21386	3.18883	0.000800748	0.0214777	HOXC10	12	54384063	54378849	homeobox C10 [Source:HGNC Symbol;Acc:5122]	3226	HOXC10	skeletal system development, transcription, DNA-dependent, positive regulation of cell proliferation, anterior/posterior pattern specification, proximal/distal pattern formation, spinal cord motor neuron cell fate specification, embryonic limb morphogenesis, neuromuscular process
ENSG00000077009	9.20783	2.24288	0.000129241	0.00488271	NMRK2	19	3942414	3933101	nicotinamide riboside kinase 2 [Source:HGNC Symbol;Acc:17871]	27231	NMRK2	NAD biosynthetic process, negative regulation of myoblast differentiation
ENSG00000069431	9.16605	4.96816	3.24945e-13	1.19114e-10	ABCC9	12	22094336	21950335	ATP-binding cassette, sub-family C (CFTR/MRP), member 9 [Source:HGNC Symbol;Acc:60]	10060	ABCC9	potassium ion transport, signal transduction, signal transduction, synaptic transmission, potassium ion import, defense response to virus, transmembrane transport
ENSG00000218336	9.15797	6.16782	1.38942e-17	1.25631e-14	TENM3	4	183724177	183065140	teneurin transmembrane protein 3 [Source:HGNC Symbol;Acc:29944]	55714	TENM3	homophilic cell adhesion, signal transduction, positive regulation of neuron projection development
ENSG00000175093	9.15713	2.2034	6.27673e-05	0.00275506	SPSB4	3	140867453	140770244	splA/ryanodine receptor domain and SOCS box containing 4 [Source:HGNC Symbol;Acc:30630]	92369	SPSB4	protein ubiquitination, intracellular signal transduction
ENSG00000196616	-9.15149	3.91882	0.000101497	0.00403696	ADH1B	4	100242558	100226121	alcohol dehydrogenase 1B (class I), beta polypeptide [Source:HGNC Symbol;Acc:250]	125	ADH1B	ethanol oxidation, ethanol oxidation, xenobiotic metabolic process, small molecule metabolic process
ENSG00000196628	9.13786	4.4973	3.29245e-10	6.1172e-08	TCF4	18	53332018	52889562	transcription factor 4 [Source:HGNC Symbol;Acc:11634]	6925	TCF4	DNA-dependent transcription, initiation, transcription initiation from RNA polymerase II promoter, positive regulation of neuron differentiation, positive regulation of transcription, DNA-dependent, positive regulation of transcription from RNA polymerase II promoter, protein-DNA complex assembly
ENSG00000163631	-9.1292	12.4071	4.71243e-12	1.27829e-09	ALB	4	74287129	74262831	albumin [Source:HGNC Symbol;Acc:399]	213	ALB	retina homeostasis, platelet degranulation, transport, response to nutrient, blood coagulation, bile acid metabolic process, cellular response to starvation, response to organic substance, bile acid and bile salt transport, hemolysis by symbiont of host erythrocytes, platelet activation, lipoprotein metabolic process, negative regulation of apoptotic process, negative regulation of programmed cel…
ENSG00000125266	9.11366	8.26878	7.52464e-08	8.8745e-06	EFNB2	13	107187462	107142079	ephrin-B2 [Source:HGNC Symbol;Acc:3227]	1948	EFNB2	lymph vessel development, cell migration involved in sprouting angiogenesis, cell adhesion, cell-cell signaling, axon guidance, anatomical structure morphogenesis, organ morphogenesis, negative regulation of keratinocyte proliferation, viral process, ephrin receptor signaling pathway, regulation of chemotaxis, positive regulation of cardiac muscle cell differentiation
ENSG00000104689	-9.05753	2.01269	0.000902128	0.0237263	TNFRSF10A	8	23082639	23047965	tumor necrosis factor receptor superfamily, member 10a [Source:HGNC Symbol;Acc:11904]	8797	TNFRSF10A	apoptotic process, signal transduction, activation of NF-kappaB-inducing kinase activity, extrinsic apoptotic signaling pathway via death domain receptors, cellular response to mechanical stimulus, extrinsic apoptotic signaling pathway
ENSG00000134871	9.05629	8.95672	1.68329e-16	1.26836e-13	COL4A2	13	111165374	110958159	collagen, type IV, alpha 2 [Source:HGNC Symbol;Acc:2203]	1284	COL4A2	angiogenesis, transcription, DNA-dependent, axon guidance, negative regulation of angiogenesis, extracellular matrix disassembly, extracellular matrix organization, extracellular matrix organization, collagen catabolic process, cellular response to transforming growth factor beta stimulus
ENSG00000197977	-9.05617	6.31343	1.86197e-19	3.15673e-16	ELOVL2	6	11044547	10980992	ELOVL fatty acid elongase 2 [Source:HGNC Symbol;Acc:14416]	54898	ELOVL2	unsaturated fatty acid biosynthetic process, triglyceride biosynthetic process, unsaturated fatty acid metabolic process, fatty acid elongation, polyunsaturated fatty acid, long-chain fatty-acyl-CoA biosynthetic process, alpha-linolenic acid metabolic process, very long-chain fatty acid biosynthetic process, linoleic acid metabolic process, cellular lipid metabolic process, small molecule metabol…
ENSG00000178695	9.05179	2.14178	0.000638098	0.0178812	KCTD12	13	77460540	77454312	potassium channel tetramerization domain containing 12 [Source:HGNC Symbol;Acc:14678]	115207	KCTD12	protein homooligomerization
ENSG00000071205	9.00354	4.78175	5.31343e-12	1.38589e-09	ARHGAP10	4	148993931	148653214	Rho GTPase activating protein 10 [Source:HGNC Symbol;Acc:26099]	79658	ARHGAP10	apoptotic process, cytoskeleton organization, small GTPase mediated signal transduction, regulation of apoptotic process, negative regulation of apoptotic process, regulation of small GTPase mediated signal transduction
ENSG00000148175	-9.00163	5.91708	7.69015e-10	1.32027e-07	STOM	9	124132531	124101355	stomatin [Source:HGNC Symbol;Acc:3383]	2040	STOM	protein homooligomerization
ENSG00000104413	8.99011	5.85511	2.98631e-17	2.53145e-14	ESRP1	8	95719694	95653302	epithelial splicing regulatory protein 1 [Source:HGNC Symbol;Acc:25966]	54845	ESRP1	mRNA processing, RNA splicing, regulation of RNA splicing
ENSG00000134531	8.97761	5.62997	1.45177e-06	0.000113774	EMP1	12	13369708	13349650	epithelial membrane protein 1 [Source:HGNC Symbol;Acc:3333]	2012	EMP1	multicellular organismal development, cell proliferation, epidermis development, cell growth
ENSG00000152749	8.96248	3.79528	1.181e-07	1.32781e-05	GPR180	13	95286899	95254157	G protein-coupled receptor 180 [Source:HGNC Symbol;Acc:28899]	160897	GPR180	G-protein coupled receptor signaling pathway, response to pheromone
ENSG00000214711	8.94375	2.05627	0.000117623	0.00450656	CAPN14	2	31456724	31395924	calpain 14 [Source:HGNC Symbol;Acc:16664]	440854	CAPN14	proteolysis
ENSG00000163638	8.91227	5.02634	2.58343e-10	5.07813e-08	ADAMTS9	3	64673676	64501333	ADAM metallopeptidase with thrombospondin type 1 motif, 9 [Source:HGNC Symbol;Acc:13202]	56999	ADAMTS9	proteolysis, glycoprotein catabolic process, multicellular organismal development, protein transport, vesicle-mediated transport, positive regulation of melanocyte differentiation
ENSG00000135046	8.91057	7.32345	1.04148e-11	2.61584e-09	ANXA1	9	75785309	75766673	annexin A1 [Source:HGNC Symbol;Acc:533]	301	ANXA1	neutrophil homeostasis, negative regulation of acute inflammatory response, cellular component movement, inflammatory response, signal transduction, cell surface receptor signaling pathway, response to X-ray, peptide cross-linking, insulin secretion, keratinocyte differentiation, endocrine pancreas development, positive regulation of vesicle fusion, positive regulation of prostaglandin biosynthet…
ENSG00000062038	8.90634	5.39408	2.12562e-09	3.43211e-07	CDH3	16	68756519	68670092	cadherin 3, type 1, P-cadherin (placental) [Source:HGNC Symbol;Acc:1762]	1001	CDH3	cell adhesion, homophilic cell adhesion, visual perception, cell junction assembly, adherens junction organization, wound healing, response to drug, cell-cell junction organization
ENSG00000131482	-8.89858	3.95177	7.6199e-06	0.000480692	G6PC	17	41065386	41052814	glucose-6-phosphatase, catalytic subunit [Source:HGNC Symbol;Acc:4056]	2538	G6PC	carbohydrate metabolic process, glycogen metabolic process, glycogen catabolic process, gluconeogenesis, gluconeogenesis, triglyceride metabolic process, steroid metabolic process, hexose transport, regulation of gene expression, glucose transport, glucose-6-phosphate transport, dephosphorylation, multicellular organism growth, glucose homeostasis, cholesterol homeostasis, small molecule metaboli…
ENSG00000147065	8.8687	7.978	3.89271e-17	3.1057e-14	MSN	X	64961791	64808257	moesin [Source:HGNC Symbol;Acc:7373]	4478	MSN	cellular component movement, leukocyte cell-cell adhesion, positive regulation of gene expression, membrane to membrane docking, leukocyte migration, establishment of endothelial barrier, regulation of lymphocyte migration
ENSG00000162981	8.8672	5.01143	9.19301e-05	0.00375557	FAM84A	2	14790933	14772810	family with sequence similarity 84, member A [Source:HGNC Symbol;Acc:20743]	151354	FAM84A
ENSG00000110777	-8.84995	5.1574	1.38266e-07	1.52464e-05	POU2AF1	11	111326355	111222977	POU class 2 associating factor 1 [Source:HGNC Symbol;Acc:9211]	101928620	POU2AF1	regulation of transcription, DNA-dependent, transcription from RNA polymerase II promoter, humoral immune response
ENSG00000213626	8.82106	5.29922	1.07664e-12	3.47678e-10	LBH	2	30546596	30454397	limb bud and heart development [Source:HGNC Symbol;Acc:29532]	81606	LBH	transcription, DNA-dependent, multicellular organismal development, positive regulation of transcription, DNA-dependent
ENSG00000138829	8.81092	7.05397	9.44751e-18	9.15261e-15	FBN2	5	127994878	127593601	fibrillin 2 [Source:HGNC Symbol;Acc:3604]	2201	FBN2	anatomical structure morphogenesis, extracellular matrix disassembly, extracellular matrix organization, embryonic limb morphogenesis, positive regulation of bone mineralization, sequestering of TGFbeta in extracellular matrix, positive regulation of osteoblast differentiation, bone trabecula formation
ENSG00000139329	8.80683	2.71749	0.00101441	0.0256763	LUM	12	91505608	91496406	lumican [Source:HGNC Symbol;Acc:6724]	4060	LUM	carbohydrate metabolic process, visual perception, response to organic cyclic compound, keratan sulfate biosynthetic process, extracellular matrix organization, collagen fibril organization, glycosaminoglycan metabolic process, keratan sulfate metabolic process, keratan sulfate catabolic process, small molecule metabolic process, positive regulation of transcription from RNA polymerase II promote…
ENSG00000145247	8.79794	3.25744	0.000131557	0.00492903	OCIAD2	4	48908954	48887036	OCIA domain containing 2 [Source:HGNC Symbol;Acc:28685]	132299	OCIAD2
ENSG00000115339	8.78317	4.17269	2.78346e-08	3.59543e-06	GALNT3	2	166651192	166604101	UDP-N-acetyl-alpha-D-galactosamine:polypeptide N-acetylgalactosaminyltransferase 3 (GalNAc-T3) [Source:HGNC Symbol;Acc:4125]	2591	GALNT3	carbohydrate metabolic process, O-glycan processing, protein O-linked glycosylation via serine, protein O-linked glycosylation via threonine, post-translational protein modification, cellular protein metabolic process
ENSG00000172020	8.76547	3.15209	0.00151668	0.0343418	GAP43	3	115440337	115342171	growth associated protein 43 [Source:HGNC Symbol;Acc:4140]	2596	GAP43	protein kinase C-activating G-protein coupled receptor signaling pathway, response to wounding, glial cell differentiation, axon choice point recognition, regulation of growth, tissue regeneration, cell fate commitment, regulation of filopodium assembly
ENSG00000070915	-8.7521	4.66982	0.000228282	0.00785833	SLC12A3	16	56949762	56899119	solute carrier family 12 (sodium/chloride transporter), member 3 [Source:HGNC Symbol;Acc:10912]	6559	SLC12A3	transport, ion transport, sodium ion transport, chloride transport, sodium ion transmembrane transport, transmembrane transport, NA
ENSG00000047457	-8.7515	8.37318	1.56511e-14	7.58129e-12	CP	3	148939842	148880197	ceruloplasmin (ferroxidase) [Source:HGNC Symbol;Acc:2295]	1356	CP	copper ion transport, cellular iron ion homeostasis, transmembrane transport
ENSG00000165556	8.74941	5.33001	2.32151e-14	1.04956e-11	CDX2	13	28545276	28536274	caudal type homeobox 2 [Source:HGNC Symbol;Acc:1806]	1045	CDX2	negative regulation of transcription from RNA polymerase II promoter, blood vessel development, trophectodermal cell differentiation, transcription from RNA polymerase II promoter, positive regulation of cell proliferation, endosome to lysosome transport, organ morphogenesis, anterior/posterior pattern specification, somatic stem cell maintenance, establishment or maintenance of epithelial cell a…
ENSG00000170689	8.69366	3.50344	1.96648e-06	0.000148174	HOXB9	17	46703839	46698518	homeobox B9 [Source:HGNC Symbol;Acc:5120]	3219	HOXB9	transcription, DNA-dependent, anterior/posterior pattern specification, mammary gland development, positive regulation of transcription from RNA polymerase II promoter, embryonic skeletal system development, canonical Wnt receptor signaling pathway, cell chemotaxis
ENSG00000064270	8.68662	1.71785	0.00102692	0.0259369	ATP2C2	16	84497793	84402133	ATPase, Ca++ transporting, type 2C, member 2 [Source:HGNC Symbol;Acc:29103]	9914	ATP2C2	ion transmembrane transport, transmembrane transport
ENSG00000065618	8.68454	4.64618	1.65466e-09	2.70387e-07	COL17A1	10	105845760	105791044	collagen, type XVII, alpha 1 [Source:HGNC Symbol;Acc:2194]	1308	COL17A1	cell-matrix adhesion, epidermis development, extracellular matrix disassembly, extracellular matrix organization, collagen catabolic process, hemidesmosome assembly, hemidesmosome assembly, cell junction assembly
ENSG00000101441	8.67906	6.36087	1.67797e-06	0.000127855	CST4	20	23669677	23666277	cystatin S [Source:HGNC Symbol;Acc:2476]	1472	CST4	detection of chemical stimulus involved in sensory perception of bitter taste, retina homeostasis
ENSG00000135318	-8.67301	4.90041	4.4832e-11	9.96815e-09	NT5E	6	86205500	86159809	5'-nucleotidase, ecto (CD73) [Source:HGNC Symbol;Acc:8021]	4907	NT5E	purine nucleobase metabolic process, purine nucleotide catabolic process, AMP catabolic process, pyrimidine nucleobase metabolic process, DNA metabolic process, dephosphorylation, dephosphorylation, small molecule metabolic process, adenosine biosynthetic process, pyrimidine nucleoside catabolic process, negative regulation of inflammatory response, nucleobase-containing small molecule metabolic …
ENSG00000144619	8.67266	3.14004	4.53668e-06	0.000313934	CNTN4	3	3099645	2140497	contactin 4 [Source:HGNC Symbol;Acc:2174]	152330	CNTN4	neuron cell-cell adhesion, nervous system development, axonogenesis, axon guidance, axonal fasciculation, brain development, neuron projection development, negative regulation of neuron differentiation, regulation of synaptic plasticity
ENSG00000146250	8.65925	6.38126	1.06684e-12	3.47678e-10	PRSS35	6	84235423	84222194	protease, serine, 35 [Source:HGNC Symbol;Acc:21387]	167681	PRSS35
ENSG00000205403	-8.64877	7.11589	4.49427e-19	6.09558e-16	CFI	4	110723335	110661852	complement factor I [Source:HGNC Symbol;Acc:5394]	3426	CFI	proteolysis, complement activation, classical pathway, regulation of complement activation, innate immune response
ENSG00000144285	-8.64527	2.60588	0.000662953	0.0185013	SCN1A	2	166984523	166845670	sodium channel, voltage-gated, type I, alpha subunit [Source:HGNC Symbol;Acc:10585]	6323	SCN1A	sodium ion transport, adult walking behavior, neuronal action potential propagation, regulation of action potential in neuron, sodium ion transmembrane transport, neuromuscular process controlling posture
ENSG00000135525	8.63722	5.41422	4.94277e-15	2.79328e-12	MAP7	6	136871957	136663875	microtubule-associated protein 7 [Source:HGNC Symbol;Acc:6869]	9053	MAP7	microtubule cytoskeleton organization, cell morphogenesis, microtubule bundle formation, glycosphingolipid metabolic process, response to osmotic stress, nucleus organization, establishment or maintenance of cell polarity, germ cell development, spermatogenesis, cell proliferation, fertilization, response to retinoic acid, Leydig cell differentiation, organ growth, homeostasis of number of cells,…
ENSG00000137747	8.6203	4.23279	0.000213108	0.00741122	TMPRSS13	11	117800174	117771358	transmembrane protease, serine 13 [Source:HGNC Symbol;Acc:29808]	84000	TMPRSS13	proteolysis
ENSG00000081138	8.58541	1.68509	0.000394928	0.0122014	CDH7	18	63548638	63417488	cadherin 7, type 2 [Source:HGNC Symbol;Acc:1766]	1005	CDH7	homophilic cell adhesion, cell-cell adhesion, cell junction assembly, adherens junction organization, cell-cell junction organization
ENSG00000092068	8.58393	5.20894	4.4026e-11	9.95207e-09	SLC7A8	14	23652883	23594504	solute carrier family 7 (amino acid transporter light chain, L system), member 8 [Source:HGNC Symbol;Acc:11066]	23428	SLC7A8	cellular amino acid metabolic process, transport, ion transport, amino acid transport, amino acid transport, blood coagulation, response to toxic substance, organic cation transport, neutral amino acid transport, leukocyte migration, metal ion homeostasis, transmembrane transport, toxin transport
ENSG00000134258	8.57192	2.53037	0.00147967	0.033729	VTCN1	1	117753556	117686209	V-set domain containing T cell activation inhibitor 1 [Source:HGNC Symbol;Acc:28873]	79679	VTCN1	response to protozoan, immune system process, negative regulation of T cell activation, interleukin-4 secretion, interferon-gamma secretion
ENSG00000235750	8.57032	3.67158	8.90629e-05	0.00366049	KIAA0040	1	175162135	175126123	KIAA0040 [Source:HGNC Symbol;Acc:28950]	9674	KIAA0040
ENSG00000164220	8.55773	1.58738	0.00197354	0.0415522	F2RL2	5	75919259	75911307	coagulation factor II (thrombin) receptor-like 2 [Source:HGNC Symbol;Acc:3539]	2151	F2RL2	blood coagulation, metabolic process, response to wounding, platelet activation
ENSG00000054983	8.55647	3.681	0.000287921	0.00950139	GALC	14	88460009	88304164	galactosylceramidase [Source:HGNC Symbol;Acc:4115]	2581	GALC	carbohydrate metabolic process, sphingolipid metabolic process, galactosylceramide catabolic process, glycosphingolipid metabolic process, small molecule metabolic process
ENSG00000183722	8.54733	5.04523	3.18432e-10	5.99847e-08	LHFP	13	40177665	39917029	lipoma HMGIC fusion partner [Source:HGNC Symbol;Acc:6586]	10186	LHFP
ENSG00000170011	-8.53736	2.38983	0.000945155	0.024464	MYRIP	3	40301812	39850405	myosin VIIA and Rab interacting protein [Source:HGNC Symbol;Acc:19156]	25924	MYRIP	intracellular protein transport, positive regulation of insulin secretion
ENSG00000167634	8.53213	2.49901	6.91585e-05	0.00297777	NLRP7	19	55477680	55434877	NLR family, pyrin domain containing 7 [Source:HGNC Symbol;Acc:22947]	199713	NLRP7
ENSG00000123560	8.52951	5.50469	3.08121e-07	2.86236e-05	PLP1	X	103047548	103028647	proteolipid protein 1 [Source:HGNC Symbol;Acc:9086]	5354	PLP1	integrin-mediated signaling pathway, synaptic transmission, cell death, axon ensheathment, positive regulation of gene expression, substantia nigra development, central nervous system myelination, long-chain fatty acid biosynthetic process, cell maturation
ENSG00000165152	-8.52722	3.902	0.00135659	0.0317779	TMEM246	9	104295819	104235453	transmembrane protein 246 [Source:HGNC Symbol;Acc:28180]	84302	TMEM246
ENSG00000153012	8.51888	3.68924	1.16578e-06	9.41161e-05	LGI2	4	25032501	25000469	leucine-rich repeat LGI family, member 2 [Source:HGNC Symbol;Acc:18710]	55203	LGI2
ENSG00000166025	8.51488	5.27653	2.45473e-12	6.93614e-10	AMOTL1	11	94609918	94439597	angiomotin like 1 [Source:HGNC Symbol;Acc:17811]	154810	AMOTL1	establishment of cell polarity involved in ameboidal cell migration, Wnt receptor signaling pathway, hippo signaling cascade, positive regulation of blood vessel endothelial cell migration
ENSG00000206075	8.46924	5.17954	5.91755e-06	0.000382189	SERPINB5	18	61172318	61143994	serpin peptidase inhibitor, clade B (ovalbumin), member 5 [Source:HGNC Symbol;Acc:8949]	5268	SERPINB5	morphogenesis of an epithelium, cellular component movement, negative regulation of endopeptidase activity, regulation of proteolysis, extracellular matrix organization, regulation of epithelial cell proliferation, prostate gland morphogenesis
ENSG00000106034	-8.4436	5.81635	8.19061e-06	0.000507257	CPED1	7	120937498	120628731	cadherin-like and PC-esterase domain containing 1 [Source:HGNC Symbol;Acc:26159]	79974	CPED1
ENSG00000135052	8.41636	6.40757	2.69395e-18	3.04483e-15	GOLM1	9	88715088	88641061	golgi membrane protein 1 [Source:HGNC Symbol;Acc:15451]	51280	GOLM1	nucleus organization, regulation of lipid metabolic process
ENSG00000198121	8.4036	3.24004	5.13208e-06	0.000346168	LPAR1	9	113800981	113635543	lysophosphatidic acid receptor 1 [Source:HGNC Symbol;Acc:3166]	1902	LPAR1	activation of MAPK activity, G-protein coupled receptor signaling pathway, activation of phospholipase C activity, elevation of cytosolic calcium ion concentration, negative regulation of neuron projection development, bleb assembly, positive regulation of Rho protein signal transduction, myelination, positive regulation of apoptotic process, positive regulation of I-kappaB kinase/NF-kappaB casca…
ENSG00000109819	-8.40222	3.96365	1.01898e-06	8.42708e-05	PPARGC1A	4	23905712	23756664	peroxisome proliferator-activated receptor gamma, coactivator 1 alpha [Source:HGNC Symbol;Acc:9237]	10891	PPARGC1A	temperature homeostasis, cellular glucose homeostasis, galactose metabolic process, gluconeogenesis, regulation of transcription, DNA-dependent, transcription initiation from RNA polymerase II promoter, mRNA processing, protein complex assembly, mitochondrion organization, digestion, androgen metabolic process, RNA splicing, response to cold, positive regulation of mitochondrion organization, reg…
ENSG00000181885	8.39071	6.04348	1.66102e-14	7.76843e-12	CLDN7	17	7167302	7163222	claudin 7 [Source:HGNC Symbol;Acc:2049]	1366	CLDN7	calcium-independent cell-cell adhesion
ENSG00000106688	8.38633	4.49435	6.84416e-10	1.19009e-07	SLC1A1	9	4587469	4490444	solute carrier family 1 (neuronal/epithelial high affinity glutamate transporter, system Xag), member 1 [Source:HGNC Symbol;Acc:10939]	6505	SLC1A1	ion transport, synaptic transmission, protein homooligomerization, L-glutamate import, transmembrane transport, D-aspartate import
ENSG00000111348	8.37117	3.98372	3.28593e-06	0.000239608	ARHGDIB	12	15114662	15094951	Rho GDP dissociation inhibitor (GDI) beta [Source:HGNC Symbol;Acc:679]	397	ARHGDIB	cellular component movement, immune response, negative regulation of cell adhesion, small GTPase mediated signal transduction, Rho protein signal transduction, multicellular organismal development, actin cytoskeleton organization, regulation of catalytic activity, regulation of small GTPase mediated signal transduction
ENSG00000110090	-8.36633	5.83785	2.19755e-10	4.44857e-08	CPT1A	11	68611878	68522088	carnitine palmitoyltransferase 1A (liver) [Source:HGNC Symbol;Acc:2328]	1374	CPT1A	long-chain fatty acid metabolic process, glucose metabolic process, fatty acid beta-oxidation, triglyceride metabolic process, carnitine shuttle, carnitine metabolic process, response to organic cyclic compound, epithelial cell differentiation, positive regulation of fatty acid beta-oxidation, response to drug, eating behavior, cellular lipid metabolic process, small molecule metabolic process, r…
ENSG00000057657	8.3654	3.99835	6.86876e-08	8.17202e-06	PRDM1	6	106557814	106534195	PR domain containing 1, with ZNF domain [Source:HGNC Symbol;Acc:9346]	639	PRDM1	negative regulation of transcription from RNA polymerase II promoter, maternal placenta development, transcription, DNA-dependent, germ cell development, positive regulation of gene expression, negative regulation of B cell proliferation, negative regulation of lipopolysaccharide-mediated signaling pathway, eye photoreceptor cell development, cell fate commitment, positive regulation of B cell di…
ENSG00000204175	8.35242	2.80244	0.000324492	0.0105038	GPRIN2	10	47005643	46994087	G protein regulated inducer of neurite outgrowth 2 [Source:HGNC Symbol;Acc:23730]	9721	GPRIN2
ENSG00000176697	8.32633	1.4246	0.00114397	0.0280067	BDNF	11	27743605	27676440	brain-derived neurotrophic factor [Source:HGNC Symbol;Acc:1033]	627	BDNF	ureteric bud development, behavioral fear response, response to hypoxia, chronic inflammatory response, mitochondrial electron transport, NADH to ubiquinone, nervous system development, negative regulation of neuroblast proliferation, axon guidance, axon target recognition, learning or memory, feeding behavior, neuron recognition, response to hormone stimulus, glutamate secretion, response to flu…
ENSG00000110723	8.30982	2.23224	9.56433e-05	0.00385043	EXPH5	11	108464465	108376158	exophilin 5 [Source:HGNC Symbol;Acc:30578]	23086	EXPH5	keratinocyte development, intracellular protein transport, positive regulation of exocytosis, positive regulation of protein secretion, multivesicular body sorting pathway
ENSG00000196611	8.30972	4.53648	6.27433e-10	1.13465e-07	MMP1	11	102668891	102660651	matrix metallopeptidase 1 (interstitial collagenase) [Source:HGNC Symbol;Acc:7155]	4312	MMP1	proteolysis, blood coagulation, viral process, extracellular matrix disassembly, extracellular matrix organization, collagen catabolic process, cellular protein metabolic process, leukocyte migration
ENSG00000105852	-8.29983	2.72097	3.28526e-05	0.00155797	PON3	7	95025680	94989256	paraoxonase 3 [Source:HGNC Symbol;Acc:9206]	5446	PON3	response to external stimulus, phenylacetate catabolic process, aromatic compound catabolic process, coumarin catabolic process, carboxylic acid catabolic process
ENSG00000173391	8.29849	4.58231	8.37106e-08	9.62175e-06	OLR1	12	10324737	10310902	oxidized low density lipoprotein (lectin-like) receptor 1 [Source:HGNC Symbol;Acc:8133]	4973	OLR1	proteolysis, inflammatory response, leukocyte cell-cell adhesion, blood coagulation, blood circulation, cell death, lipoprotein metabolic process, response to hydrogen peroxide, leukocyte migration
ENSG00000131620	8.29488	1.37916	0.00149309	0.0339209	ANO1	11	70035634	69924408	anoctamin 1, calcium activated chloride channel [Source:HGNC Symbol;Acc:21625]	55107	ANO1	chloride transport, multicellular organismal development, ion transmembrane transport, regulation of membrane potential, transmembrane transport, NA, NA, NA
ENSG00000087116	-8.27825	3.72802	1.94723e-05	0.00102365	ADAMTS2	5	178772431	178537852	ADAM metallopeptidase with thrombospondin type 1 motif, 2 [Source:HGNC Symbol;Acc:218]	9509	ADAMTS2	proteolysis, spermatogenesis, protein processing, extracellular matrix organization, collagen fibril organization, lung development, collagen catabolic process, skin development
ENSG00000083307	8.27793	4.63954	5.59634e-06	0.000364919	GRHL2	8	102681954	102504660	grainyhead-like 2 (Drosophila) [Source:HGNC Symbol;Acc:2799]	79977	GRHL2	in utero embryonic development, neural tube closure, transcription, DNA-dependent, regulation of transcription, DNA-dependent
ENSG00000157064	8.27291	2.23129	0.000401354	0.0123718	NMNAT2	1	183387737	183217372	nicotinamide nucleotide adenylyltransferase 2 [Source:HGNC Symbol;Acc:16789]	23057	NMNAT2	vitamin metabolic process, water-soluble vitamin metabolic process, NAD biosynthetic process, NAD biosynthetic process, NAD metabolic process, small molecule metabolic process
ENSG00000111186	8.27093	3.44695	2.46719e-06	0.000182855	WNT5B	12	1756409	1639057	wingless-type MMTV integration site family, member 5B [Source:HGNC Symbol;Acc:16265]	81029	WNT5B	chondrocyte differentiation, Wnt receptor signaling pathway, Wnt receptor signaling pathway, neuron differentiation, neuron differentiation, positive regulation of cell migration, wound healing, cell fate commitment, fat cell differentiation, positive regulation of fat cell differentiation, lens fiber cell development, cellular response to retinoic acid, negative regulation of canonical Wnt recep…
ENSG00000150687	8.269	8.57209	1.59754e-15	1.14039e-12	PRSS23	11	86663952	86502101	protease, serine, 23 [Source:HGNC Symbol;Acc:14370]	11098	PRSS23	proteolysis
ENSG00000120162	8.25091	3.61054	1.35263e-06	0.000107916	MOB3B	9	27529779	27325207	MOB kinase activator 3B [Source:HGNC Symbol;Acc:23825]	79817	MOB3B
ENSG00000185559	-8.24782	6.9376	2.72969e-12	7.55566e-10	DLK1	14	101201539	101192042	delta-like 1 homolog (Drosophila) [Source:HGNC Symbol;Acc:2907]	8788	DLK1	Notch signaling pathway, multicellular organismal development, post-embryonic development, cell differentiation, negative regulation of Notch signaling pathway, embryonic skeletal system development
ENSG00000162949	8.24598	2.18654	0.000149947	0.00551147	CAPN13	2	31043408	30945637	calpain 13 [Source:HGNC Symbol;Acc:16663]	92291	CAPN13	proteolysis
ENSG00000149294	8.24567	3.41163	0.000598569	0.0171274	NCAM1	11	113149158	112831997	neural cell adhesion molecule 1 [Source:HGNC Symbol;Acc:7656]	4684	NCAM1	cell adhesion, axon guidance, cytokine-mediated signaling pathway, extracellular matrix organization, interferon-gamma-mediated signaling pathway
ENSG00000137204	-8.24333	6.20009	2.73543e-05	0.00135313	SLC22A7	6	43273276	43263432	solute carrier family 22 (organic anion transporter), member 7 [Source:HGNC Symbol;Acc:10971]	10864	SLC22A7	organic anion transport, response to stilbenoid, transmembrane transport
ENSG00000135220	-8.23285	4.66444	8.15123e-06	0.000507133	UGT2A3	4	69817509	69794181	UDP glucuronosyltransferase 2 family, polypeptide A3 [Source:HGNC Symbol;Acc:28528]	79799	UGT2A3	cellular glucuronidation
ENSG00000073067	-8.22833	3.79625	0.000286519	0.00950139	CYP2W1	7	1029276	1022835	cytochrome P450, family 2, subfamily W, polypeptide 1 [Source:HGNC Symbol;Acc:20243]	54905	CYP2W1	xenobiotic metabolic process, small molecule metabolic process
ENSG00000162344	-8.22475	3.70466	0.000463217	0.0138996	FGF19	11	69519410	69513000	fibroblast growth factor 19 [Source:HGNC Symbol;Acc:3675]	9965	FGF19	neural crest cell migration, epidermal growth factor receptor signaling pathway, nervous system development, heart development, positive regulation of cell proliferation, insulin receptor signaling pathway, fibroblast growth factor receptor signaling pathway, fibroblast growth factor receptor signaling pathway, fibroblast growth factor receptor signaling pathway, Fc-epsilon receptor signaling pat…
ENSG00000147027	8.2219	3.11083	5.28007e-05	0.00237919	TMEM47	X	34675405	34645181	transmembrane protein 47 [Source:HGNC Symbol;Acc:18515]	83604	TMEM47	biological_process
ENSG00000089472	8.21035	6.09749	1.00815e-14	5.46941e-12	HEPH	X	65488709	65382391	hephaestin [Source:HGNC Symbol;Acc:4866]	9843	HEPH	copper ion transport, iron ion transport, cellular iron ion homeostasis, transmembrane transport
ENSG00000001626	8.20804	4.03535	2.50395e-07	2.42579e-05	CFTR	7	117356025	117105838	cystic fibrosis transmembrane conductance regulator (ATP-binding cassette sub-family C, member 7) [Source:HGNC Symbol;Acc:1884]	1080	CFTR	cholesterol biosynthetic process, transport, water transport, respiratory gaseous exchange, iodide transport, cholesterol transport, transepithelial chloride transport, lung development, cellular response to hormone stimulus, response to cytokine stimulus, vasodilation, response to drug, response to peptide hormone stimulus, response to estrogen stimulus, positive regulation of vasodilation, sper…
ENSG00000186377	8.19407	3.6586	0.000199538	0.00704774	CYP4X1	1	47516423	47427036	cytochrome P450, family 4, subfamily X, polypeptide 1 [Source:HGNC Symbol;Acc:20244]	260293	CYP4X1
ENSG00000134463	-8.19325	2.53848	0.00170809	0.0372458	ECHDC3	10	11806069	11784365	enoyl CoA hydratase domain containing 3 [Source:HGNC Symbol;Acc:23489]	79746	ECHDC3
ENSG00000105855	8.19324	3.60367	0.000105916	0.00416387	ITGB8	7	20455377	20370325	integrin, beta 8 [Source:HGNC Symbol;Acc:6163]	3696	ITGB8	ganglioside metabolic process, cell adhesion, cell-matrix adhesion, integrin-mediated signaling pathway, extracellular matrix organization, placenta blood vessel development
ENSG00000058085	8.1675	6.59326	3.48501e-07	3.21546e-05	LAMC2	1	183214035	183155373	laminin, gamma 2 [Source:HGNC Symbol;Acc:6493]	3918	LAMC2	cell adhesion, epidermis development, extracellular matrix disassembly, extracellular matrix organization, hemidesmosome assembly, cell junction assembly
ENSG00000012504	-8.15316	5.36588	1.57182e-10	3.27978e-08	NR1H4	12	100958191	100867486	nuclear receptor subfamily 1, group H, member 4 [Source:HGNC Symbol;Acc:7967]	9971	NR1H4	negative regulation of transcription from RNA polymerase II promoter, nitrogen catabolite activation of transcription from RNA polymerase II promoter, regulation of carbohydrate metabolic process, transcription initiation from RNA polymerase II promoter, signal transduction, bile acid metabolic process, response to glucose stimulus, gene expression, intracellular receptor signaling pathway, respo…
ENSG00000164692	8.15175	6.5958	1.69874e-12	5.12001e-10	COL1A2	7	94060544	94023873	collagen, type I, alpha 2 [Source:HGNC Symbol;Acc:2198]	1278	COL1A2	skeletal system development, blood vessel development, transforming growth factor beta receptor signaling pathway, Rho protein signal transduction, blood coagulation, regulation of blood pressure, extracellular matrix disassembly, platelet activation, extracellular matrix organization, collagen fibril organization, collagen catabolic process, odontogenesis, skin morphogenesis, leukocyte migration…
ENSG00000185652	8.14717	2.11213	0.000230148	0.00790251	NTF3	12	5630702	5541278	neurotrophin 3 [Source:HGNC Symbol;Acc:8023]	4908	NTF3	activation of MAPK activity, positive regulation of receptor internalization, signal transduction, transmembrane receptor protein tyrosine kinase signaling pathway, cell-cell signaling, neuromuscular synaptic transmission, nervous system development, glial cell fate determination, axon guidance, brain development, peripheral nervous system development, positive regulation of cell proliferation, e…
ENSG00000006468	-8.14486	3.61022	0.00107109	0.0268029	ETV1	7	14031050	13930853	ets variant 1 [Source:HGNC Symbol;Acc:3490]	2115	ETV1	transcription from RNA polymerase II promoter, axon guidance, muscle organ development, mechanosensory behavior, positive regulation of transcription, DNA-dependent, peripheral nervous system neuron development
ENSG00000136250	8.13868	1.27048	0.000755278	0.0207365	AOAH	7	36764154	36552456	acyloxyacyl hydrolase (neutrophil) [Source:HGNC Symbol;Acc:548]	313	AOAH	lipid metabolic process, inflammatory response, lipopolysaccharide metabolic process, negative regulation of inflammatory response
ENSG00000182983	8.13526	3.30883	1.62525e-05	0.000900818	ZNF662	3	42960825	42947223	zinc finger protein 662 [Source:HGNC Symbol;Acc:31930]	389114	ZNF662	transcription, DNA-dependent, regulation of transcription, DNA-dependent
ENSG00000109452	8.13184	2.01192	0.000354023	0.0111926	INPP4B	4	143768585	142944313	inositol polyphosphate-4-phosphatase, type II, 105kDa [Source:HGNC Symbol;Acc:6075]	8821	INPP4B	phospholipid metabolic process, phosphatidylinositol biosynthetic process, cellular calcium ion homeostasis, signal transduction, inositol phosphate metabolic process, small molecule metabolic process, negative regulation of osteoclast differentiation, regulation of nucleocytoplasmic transport, regulation of bone remodeling, regulation of protein kinase B signaling cascade
ENSG00000167641	8.12062	2.0364	0.000479482	0.0142645	PPP1R14A	19	38747231	38741877	protein phosphatase 1, regulatory (inhibitor) subunit 14A [Source:HGNC Symbol;Acc:14871]	94274	PPP1R14A	regulation of phosphorylation
ENSG00000179178	8.09652	2.93906	1.94267e-05	0.00102365	TMEM125	1	43739673	43735665	transmembrane protein 125 [Source:HGNC Symbol;Acc:28275]	128218	TMEM125	biological_process
ENSG00000162599	-8.08296	4.14663	1.63326e-07	1.73062e-05	NFIA	1	61928465	61330931	nuclear factor I/A [Source:HGNC Symbol;Acc:7784]	4774	NFIA	DNA replication, transcription, DNA-dependent, regulation of transcription, DNA-dependent, response to organic cyclic compound, viral genome replication, positive regulation of transcription from RNA polymerase II promoter
ENSG00000178538	8.07437	1.9892	0.000899923	0.0237263	CA8	8	61193971	61099906	carbonic anhydrase VIII [Source:HGNC Symbol;Acc:1382]	767	CA8	one-carbon metabolic process, phosphatidylinositol-mediated signaling
ENSG00000064195	8.06522	2.49653	0.000209885	0.00731791	DLX3	17	48072588	48067369	distal-less homeobox 3 [Source:HGNC Symbol;Acc:2916]	1747	DLX3	blood vessel development, placenta development, odontogenesis of dentin-containing tooth, odontoblast differentiation
ENSG00000141447	8.03925	3.21315	6.31363e-05	0.002759	OSBPL1A	18	21977844	21742008	oxysterol binding protein-like 1A [Source:HGNC Symbol;Acc:16398]	114876	OSBPL1A	lipid transport, cholesterol metabolic process, vesicle-mediated transport, antigen processing and presentation of exogenous peptide antigen via MHC class II
ENSG00000163032	-8.03612	4.96549	3.05794e-11	7.15083e-09	VSNL1	2	17838285	17720393	visinin-like 1 [Source:HGNC Symbol;Acc:12722]	7447	VSNL1
ENSG00000117595	8.01431	4.90672	1.15834e-08	1.61965e-06	IRF6	1	209979465	209959036	interferon regulatory factor 6 [Source:HGNC Symbol;Acc:6121]	3664	IRF6	transcription, DNA-dependent, cell cycle arrest, negative regulation of cell proliferation, cytokine-mediated signaling pathway, keratinocyte differentiation, keratinocyte proliferation, positive regulation of transcription, DNA-dependent, cell development, interferon-gamma-mediated signaling pathway, type I interferon-mediated signaling pathway, mammary gland epithelial cell differentiation
ENSG00000106541	8.00302	6.0509	2.89768e-09	4.46605e-07	AGR2	7	16873057	16831435	anterior gradient 2 [Source:HGNC Symbol;Acc:328]	10551	AGR2	lung goblet cell differentiation, mucus secretion
ENSG00000188582	-7.99162	2.82888	9.56716e-05	0.00385043	PAQR9	3	142682178	142668006	progestin and adipoQ receptor family member IX [Source:HGNC Symbol;Acc:30131]	344838	PAQR9
ENSG00000163359	7.99138	4.68172	2.24461e-05	0.00116197	COL6A3	2	238323018	238232646	collagen, type VI, alpha 3 [Source:HGNC Symbol;Acc:2213]	1293	COL6A3	cell adhesion, axon guidance, muscle organ development, extracellular matrix disassembly, extracellular matrix organization, collagen catabolic process
ENSG00000163814	7.99053	4.07826	1.4619e-07	1.59901e-05	CDCP1	3	45187914	45123770	CUB domain containing protein 1 [Source:HGNC Symbol;Acc:24357]	64866	CDCP1
ENSG00000184005	7.98905	2.41819	0.000635458	0.0178441	ST6GALNAC3	1	77100286	76540404	ST6 (alpha-N-acetyl-neuraminyl-2,3-beta-galactosyl-1,3)-N-acetylgalactosaminide alpha-2,6-sialyltransferase 3 [Source:HGNC Symbol;Acc:19343]	256435	ST6GALNAC3	protein glycosylation, glycosylceramide metabolic process, glycosphingolipid metabolic process, glycoprotein metabolic process, NA
ENSG00000081479	7.98119	6.97427	4.0261e-13	1.437e-10	LRP2	2	170219195	169983619	low density lipoprotein receptor-related protein 2 [Source:HGNC Symbol;Acc:6694]	4036	LRP2	retinoid metabolic process, protein glycosylation, lipid metabolic process, endocytosis, receptor-mediated endocytosis, phototransduction, visible light, steroid metabolic process, cell proliferation, forebrain development, vitamin D metabolic process, small molecule metabolic process
ENSG00000006611	7.95359	3.96498	1.15699e-06	9.41161e-05	USH1C	11	17565963	17515442	Usher syndrome 1C (autosomal recessive, severe) [Source:HGNC Symbol;Acc:12597]	10083	USH1C	G2/M transition of mitotic cell cycle, sensory perception of sound, parallel actin filament bundle assembly, inner ear morphogenesis, auditory receptor cell differentiation, photoreceptor cell maintenance, sensory perception of light stimulus, equilibrioception
ENSG00000183145	-7.94237	1.72376	0.000762467	0.0208495	RIPPLY3	21	38391959	38378450	ripply transcriptional repressor 3 [Source:HGNC Symbol;Acc:3047]	53820	RIPPLY3	negative regulation of transcription from RNA polymerase II promoter, transcription, DNA-dependent, heart development, biological_process, pharyngeal system development
ENSG00000223865	7.93272	3.34636	8.10771e-06	0.000506751	HLA-DPB1	6	33054978	33043703	major histocompatibility complex, class II, DP beta 1 [Source:HGNC Symbol;Acc:4940]	3115	HLA-DPB1	cytokine-mediated signaling pathway, antigen processing and presentation of exogenous peptide antigen via MHC class II, T cell costimulation, T cell receptor signaling pathway, interferon-gamma-mediated signaling pathway
ENSG00000145808	7.93085	0.974131	0.00215156	0.044349	ADAMTS19	5	129074376	128795958	ADAM metallopeptidase with thrombospondin type 1 motif, 19 [Source:HGNC Symbol;Acc:17111]	171019	ADAMTS19	proteolysis
ENSG00000106278	7.92548	2.75976	0.000375768	0.0117703	PTPRZ1	7	121702090	121513143	protein tyrosine phosphatase, receptor-type, Z polypeptide 1 [Source:HGNC Symbol;Acc:9685]	5803	PTPRZ1	protein dephosphorylation, axonogenesis, central nervous system development, learning or memory, peptidyl-tyrosine dephosphorylation, oligodendrocyte differentiation, regulation of oligodendrocyte progenitor proliferation
ENSG00000091986	7.91126	1.87354	0.000995419	0.0252825	CCDC80	3	112368377	112323407	coiled-coil domain containing 80 [Source:HGNC Symbol;Acc:30649]	151887	CCDC80	positive regulation of cell-substrate adhesion, extracellular matrix organization
ENSG00000150893	7.90781	6.59384	1.35556e-10	2.87272e-08	FREM2	13	39460074	39261266	FRAS1 related extracellular matrix protein 2 [Source:HGNC Symbol;Acc:25396]	341640	FREM2	morphogenesis of an epithelium, cell communication, homophilic cell adhesion, inner ear development
ENSG00000089327	7.89729	4.22563	2.45336e-05	0.00123699	FXYD5	19	35660786	35645633	FXYD domain containing ion transport regulator 5 [Source:HGNC Symbol;Acc:4029]	53827	FXYD5	microvillus assembly, negative regulation of calcium-dependent cell-cell adhesion
ENSG00000139946	7.89697	3.2701	3.31528e-05	0.00156673	PELI2	14	56768244	56584532	pellino E3 ubiquitin protein ligase family member 2 [Source:HGNC Symbol;Acc:8828]	57161	PELI2	positive regulation of protein phosphorylation, toll-like receptor signaling pathway, MyD88-dependent toll-like receptor signaling pathway, Toll signaling pathway, protein ubiquitination, toll-like receptor 2 signaling pathway, toll-like receptor 4 signaling pathway, toll-like receptor 5 signaling pathway, toll-like receptor 9 signaling pathway, toll-like receptor 10 signaling pathway, toll-like …
ENSG00000153294	7.8824	3.29548	1.67556e-05	0.000920067	GPR115	6	47689757	47653600	G protein-coupled receptor 115 [Source:HGNC Symbol;Acc:19011]	221393	GPR115	G-protein coupled receptor signaling pathway, neuropeptide signaling pathway
ENSG00000165025	7.87561	3.02746	0.001276	0.0301506	SYK	9	93660831	93564069	spleen tyrosine kinase [Source:HGNC Symbol;Acc:11491]	6850	SYK	angiogenesis, lymph vessel development, adaptive immune response, macrophage activation involved in immune response, neutrophil activation involved in immune response, leukocyte activation involved in immune response, serotonin secretion by platelet, protein phosphorylation, leukocyte cell-cell adhesion, enzyme linked receptor protein signaling pathway, integrin-mediated signaling pathway, integr…
ENSG00000132698	7.87337	4.0894	7.69551e-08	8.99778e-06	RAB25	1	156040295	156030951	RAB25, member RAS oncogene family [Source:HGNC Symbol;Acc:18238]	57111	RAB25	small GTPase mediated signal transduction, positive regulation of cell proliferation, protein transport, pseudopodium organization
ENSG00000115009	-7.86523	6.68661	2.3169e-12	6.68597e-10	CCL20	2	228682272	228678558	chemokine (C-C motif) ligand 20 [Source:HGNC Symbol;Acc:10619]	6364	CCL20	chemotaxis, inflammatory response, immune response, signal transduction, cell-cell signaling, chemokinesis, defense response to bacterium, cell chemotaxis
ENSG00000196639	7.84804	1.77825	0.000312365	0.0102334	HRH1	3	11305243	11178779	histamine receptor H1 [Source:HGNC Symbol;Acc:5182]	3269	HRH1	inflammatory response, G-protein coupled receptor signaling pathway, phospholipase C-activating G-protein coupled receptor signaling pathway, memory, visual learning, positive regulation of inositol trisphosphate biosynthetic process, regulation of vascular permeability, positive regulation of vasoconstriction, inositol phosphate-mediated signaling, regulation of synaptic plasticity, eosinophil c…
ENSG00000115350	-7.84608	3.72745	5.72352e-07	5.07374e-05	POLE4	2	75197255	75185619	polymerase (DNA-directed), epsilon 4, accessory subunit [Source:HGNC Symbol;Acc:18755]	56655	POLE4	DNA-dependent DNA replication, histone H3 acetylation
ENSG00000124429	7.82497	3.95946	2.47975e-07	2.42073e-05	POF1B	X	84634748	84532402	premature ovarian failure, 1B [Source:HGNC Symbol;Acc:13711]	79983	POF1B
ENSG00000140853	-7.8181	3.20194	0.000611854	0.0173974	NLRC5	16	57117443	57023397	NLR family, CARD domain containing 5 [Source:HGNC Symbol;Acc:29933]	84166	NLRC5	negative regulation of NF-kappaB transcription factor activity, negative regulation of type I interferon production, regulation of kinase activity, innate immune response, innate immune response, positive regulation of MHC class I biosynthetic process, positive regulation of transcription from RNA polymerase II promoter, defense response to virus, positive regulation of interferon-gamma-mediated …
ENSG00000197594	-7.81671	6.92692	2.3559e-10	4.69898e-08	ENPP1	6	132216295	132129156	ectonucleotide pyrophosphatase/phosphodiesterase 1 [Source:HGNC Symbol;Acc:3356]	5167	ENPP1	generation of precursor metabolites and energy, ATP catabolic process, vitamin metabolic process, water-soluble vitamin metabolic process, riboflavin metabolic process, phosphate-containing compound metabolic process, immune response, nucleoside triphosphate catabolic process, negative regulation of ossification, negative regulation of cell growth, regulation of bone mineralization, inorganic dip…
ENSG00000120149	7.81569	5.90104	1.7571e-15	1.19157e-12	MSX2	5	174157896	174151536	msh homeobox 2 [Source:HGNC Symbol;Acc:7392]	4488	MSX2	negative regulation of transcription from RNA polymerase II promoter, osteoblast differentiation, chondrocyte development, osteoblast development, outflow tract septum morphogenesis, epithelial to mesenchymal transition involved in endocardial cushion formation, endochondral bone growth, negative regulation of cell proliferation, anterior/posterior pattern specification, signal transduction invol…
ENSG00000113657	7.80294	7.49842	2.17775e-12	6.42105e-10	DPYSL3	5	146889619	146770374	dihydropyrimidinase-like 3 [Source:HGNC Symbol;Acc:3015]	1809	DPYSL3	pyrimidine nucleobase catabolic process, axon guidance, positive regulation of neuron projection development, negative regulation of neuron projection development, negative regulation of cell migration, response to axon injury, actin filament bundle assembly, protein homooligomerization, positive regulation of filopodium assembly, actin crosslink formation, cellular response to cytokine stimulus
ENSG00000121005	7.77926	3.91201	1.40153e-05	0.000805939	CRISPLD1	8	75946793	75896750	cysteine-rich secretory protein LCCL domain containing 1 [Source:HGNC Symbol;Acc:18206]	83690	CRISPLD1
ENSG00000114771	-7.76604	4.57012	1.75029e-05	0.000957225	AADAC	3	151546276	151531825	arylacetamide deacetylase [Source:HGNC Symbol;Acc:17]	13	AADAC	positive regulation of triglyceride catabolic process
ENSG00000158125	7.7209	0.853981	0.00140584	0.0325271	XDH	2	31637581	31557187	xanthine dehydrogenase [Source:HGNC Symbol;Acc:12805]	7498	XDH	negative regulation of protein phosphorylation, negative regulation of endothelial cell proliferation, purine nucleobase metabolic process, purine nucleotide catabolic process, activation of cysteine-type endopeptidase activity involved in apoptotic process, lactation, xanthine catabolic process, negative regulation of gene expression, small molecule metabolic process, negative regulation of endo…
ENSG00000133019	7.71921	1.65579	0.000418644	0.0127885	CHRM3	1	240078750	239549865	cholinergic receptor, muscarinic 3 [Source:HGNC Symbol;Acc:1952]	1131	CHRM3	regulation of vascular smooth muscle contraction, energy reserve metabolic process, cellular protein modification process, smooth muscle contraction, signal transduction, G-protein coupled receptor signaling pathway, nervous system development, cell proliferation, small molecule metabolic process, positive regulation of smooth muscle contraction, saliva secretion, regulation of insulin secretion
ENSG00000171310	7.71535	1.67932	0.00242133	0.0486527	CHST11	12	105155792	104849073	carbohydrate (chondroitin 4) sulfotransferase 11 [Source:HGNC Symbol;Acc:17422]	50515	CHST11	chondrocyte development, carbohydrate metabolic process, respiratory gaseous exchange, post-embryonic development, carbohydrate biosynthetic process, glycosaminoglycan metabolic process, chondroitin sulfate metabolic process, chondroitin sulfate biosynthetic process, chondroitin sulfate biosynthetic process, negative regulation of transforming growth factor beta receptor signaling pathway, polysa…
ENSG00000087916	-7.70208	6.16234	1.85479e-05	0.000990413	SLC6A14	X	115592625	115567790	solute carrier family 6 (amino acid transporter), member 14 [Source:HGNC Symbol;Acc:11047]	11254	SLC6A14	amino acid transmembrane transport, cellular amino acid metabolic process, transport, ion transport, amino acid transport, response to toxic substance, transmembrane transport
ENSG00000005001	7.6812	2.52482	9.29184e-05	0.00377193	PRSS22	16	2908171	2902728	protease, serine, 22 [Source:HGNC Symbol;Acc:14368]	64063	PRSS22	proteolysis
ENSG00000109586	7.67692	5.77585	4.71994e-15	2.78333e-12	GALNT7	4	174245118	174089904	UDP-N-acetyl-alpha-D-galactosamine:polypeptide N-acetylgalactosaminyltransferase 7 (GalNAc-T7) [Source:HGNC Symbol;Acc:4129]	51809	GALNT7	carbohydrate metabolic process, protein O-linked glycosylation, O-glycan processing, post-translational protein modification, cellular protein metabolic process
ENSG00000166033	-7.66866	3.10897	0.000787156	0.0213414	HTRA1	10	124274424	124221041	HtrA serine peptidase 1 [Source:HGNC Symbol;Acc:9476]	5654	HTRA1	regulation of cell growth, proteolysis, negative regulation of transforming growth factor beta receptor signaling pathway, negative regulation of BMP signaling pathway
ENSG00000157613	7.65131	3.10776	0.0002044	0.00718206	CREB3L1	11	46342972	46299212	cAMP responsive element binding protein 3-like 1 [Source:HGNC Symbol;Acc:18856]	90993	CREB3L1	response to unfolded protein, regulation of bone mineralization
ENSG00000163171	7.64966	4.0481	2.02253e-05	0.00105506	CDC42EP3	2	37965611	37869032	CDC42 effector protein (Rho GTPase binding) 3 [Source:HGNC Symbol;Acc:16943]	10602	CDC42EP3	signal transduction, regulation of cell shape
ENSG00000120937	7.64391	4.33857	2.16143e-06	0.000161074	NPPB	1	11918988	11917521	natriuretic peptide B [Source:HGNC Symbol;Acc:7940]	4879	NPPB	cGMP biosynthetic process, cell surface receptor signaling pathway, receptor guanylyl cyclase signaling pathway, body fluid secretion, regulation of blood pressure, negative regulation of angiogenesis, negative regulation of cell growth, positive regulation of urine volume, positive regulation of renal sodium excretion, regulation of vasodilation, regulation of vascular permeability, regulation o…
ENSG00000091583	-7.63573	10.0213	1.87076e-10	3.8444e-08	APOH	17	64252643	64208151	apolipoprotein H (beta-2-glycoprotein I) [Source:HGNC Symbol;Acc:616]	350	APOH	negative regulation of endothelial cell proliferation, triglyceride metabolic process, blood coagulation, intrinsic pathway, negative regulation of endothelial cell migration, negative regulation of angiogenesis, positive regulation of blood coagulation, negative regulation of blood coagulation, plasminogen activation, negative regulation of myeloid cell apoptotic process, triglyceride transport,…
ENSG00000157131	-7.62413	4.0164	1.45961e-06	0.000113774	C8A	1	57383894	57320479	complement component 8, alpha polypeptide [Source:HGNC Symbol;Acc:1352]	731	C8A	immune response, complement activation, complement activation, alternative pathway, complement activation, classical pathway, cytolysis, regulation of complement activation, innate immune response
ENSG00000123901	7.61441	4.38828	4.32631e-08	5.38327e-06	GPR83	11	94134585	94110477	G protein-coupled receptor 83 [Source:HGNC Symbol;Acc:4523]	10888	GPR83	response to glucocorticoid stimulus
ENSG00000021645	7.61281	3.26711	0.00105458	0.0264875	NRXN3	14	80330762	78708734	neurexin 3 [Source:HGNC Symbol;Acc:8010]	9369	NRXN3	angiogenesis, neuron cell-cell adhesion, neurotransmitter secretion, axon guidance, synapse assembly, learning, adult behavior, social behavior, positive regulation of synapse assembly, vocalization behavior, positive regulation of synapse maturation
ENSG00000182240	7.61124	3.7321	0.000236733	0.0081081	BACE2	21	42654445	42539728	beta-site APP-cleaving enzyme 2 [Source:HGNC Symbol;Acc:934]	25825	BACE2	proteolysis, membrane protein ectodomain proteolysis, peptide hormone processing, negative regulation of amyloid precursor protein biosynthetic process
ENSG00000057704	7.60177	3.27408	0.000173493	0.00622509	TMCC3	12	95044338	94960900	transmembrane and coiled-coil domain family 3 [Source:HGNC Symbol;Acc:29199]	57458	TMCC3
ENSG00000070526	7.5986	1.56892	0.00140019	0.0324724	ST6GALNAC1	17	74639920	74620843	ST6 (alpha-N-acetyl-neuraminyl-2,3-beta-galactosyl-1,3)-N-acetylgalactosaminide alpha-2,6-sialyltransferase 1 [Source:HGNC Symbol;Acc:23614]	55808	ST6GALNAC1	protein glycosylation, protein glycosylation, oligosaccharide biosynthetic process, NA
ENSG00000153707	7.59644	5.92118	2.88757e-15	1.78019e-12	PTPRD	9	10612723	8314246	protein tyrosine phosphatase, receptor type, D [Source:HGNC Symbol;Acc:9668]	5789	PTPRD	protein dephosphorylation, phosphate-containing compound metabolic process, heterophilic cell-cell adhesion, transmembrane receptor protein tyrosine phosphatase signaling pathway, neuron differentiation, peptidyl-tyrosine dephosphorylation, positive regulation of dendrite morphogenesis, presynaptic membrane assembly
ENSG00000112183	-7.58294	3.50089	4.14288e-05	0.00191122	RBM24	6	17294106	17281577	RNA binding motif protein 24 [Source:HGNC Symbol;Acc:21539]	221662	RBM24	regulation of myotube differentiation, cell differentiation, regulation of mRNA stability
ENSG00000136689	-7.57457	3.71629	0.00119924	0.0288391	IL1RN	2	113891593	113864791	interleukin 1 receptor antagonist [Source:HGNC Symbol;Acc:6000]	3557	IL1RN	fever generation, negative regulation of cytokine-mediated signaling pathway, chronic inflammatory response to antigenic stimulus, lipid metabolic process, acute-phase response, immune response, female pregnancy, memory, response to organonitrogen compound, negative regulation of glutamate secretion, carboxylic acid metabolic process, insulin secretion, negative regulation of cell migration, resp…
ENSG00000142494	-7.57296	5.41591	6.42517e-10	1.1454e-07	SLC47A1	17	19482347	19398698	solute carrier family 47 (multidrug and toxin extrusion), member 1 [Source:HGNC Symbol;Acc:25588]	55244	SLC47A1	organic cation transport, transmembrane transport
ENSG00000080493	-7.56217	2.94085	0.00217715	0.0447209	SLC4A4	4	72437804	72053003	solute carrier family 4 (sodium bicarbonate cotransporter), member 4 [Source:HGNC Symbol;Acc:11030]	8671	SLC4A4	transport, ion transport, bicarbonate transport, sodium ion transmembrane transport, transmembrane transport
ENSG00000137975	7.55705	1.5282	0.00147619	0.033729	CLCA2	1	86922241	86889769	chloride channel accessory 2 [Source:HGNC Symbol;Acc:2016]	9635	CLCA2	transport, cell adhesion, NA
ENSG00000107159	-7.55698	2.80789	0.000263416	0.00889999	CA9	9	35681156	35673853	carbonic anhydrase IX [Source:HGNC Symbol;Acc:1383]	768	CA9	morphogenesis of an epithelium, one-carbon metabolic process, bicarbonate transport, response to testosterone stimulus, response to drug, small molecule metabolic process, secretion, regulation of transcription from RNA polymerase II promoter in response to hypoxia, cellular response to hypoxia
ENSG00000177432	-7.54963	0.661992	0.0021795	0.0447209	NAP1L5	4	89619386	89617066	nucleosome assembly protein 1-like 5 [Source:HGNC Symbol;Acc:19968]	266812	NAP1L5	nucleosome assembly
ENSG00000170571	7.54493	3.8454	0.00157605	0.0352158	EMB	5	49739082	49692026	embigin [Source:HGNC Symbol;Acc:30465]	133418	EMB	cell adhesion, plasma membrane lactate transport
ENSG00000166863	7.53079	4.2631	5.26406e-06	0.000351048	TAC3	12	57422667	57403784	tachykinin 3 [Source:HGNC Symbol;Acc:11521]	6866	TAC3	tachykinin receptor signaling pathway, neuropeptide signaling pathway, female pregnancy
ENSG00000131910	-7.52173	4.11507	7.25781e-05	0.00309553	NR0B2	1	27240457	27237980	nuclear receptor subfamily 0, group B, member 2 [Source:HGNC Symbol;Acc:7961]	8431	NR0B2	negative regulation of transcription from RNA polymerase II promoter, transcription initiation from RNA polymerase II promoter, cholesterol metabolic process, response to glucose stimulus, gene expression, androgen receptor signaling pathway, organ regeneration, positive regulation of insulin secretion, negative regulation of sequence-specific DNA binding transcription factor activity
ENSG00000152229	7.51032	6.44542	1.67321e-12	5.12001e-10	PSTPIP2	18	43652238	43563502	proline-serine-threonine phosphatase interacting protein 2 [Source:HGNC Symbol;Acc:9581]	9050	PSTPIP2
ENSG00000196136	-7.51022	2.52412	0.000161224	0.00583116	SERPINA3	14	95090392	95078714	serpin peptidase inhibitor, clade A (alpha-1 antiproteinase, antitrypsin), member 3 [Source:HGNC Symbol;Acc:16]	12	SERPINA3	acute-phase response, inflammatory response, negative regulation of endopeptidase activity, regulation of lipid metabolic process, regulation of proteolysis, maintenance of gastrointestinal epithelium
ENSG00000112541	7.50252	2.89655	0.000334432	0.0107741	PDE10A	6	166400091	165740776	phosphodiesterase 10A [Source:HGNC Symbol;Acc:8772]	10846	PDE10A	cAMP catabolic process, signal transduction, blood coagulation, regulation of protein kinase A signaling cascade, regulation of cAMP-mediated signaling, cGMP catabolic process
ENSG00000160808	7.49185	2.37667	0.000204372	0.00718206	MYL3	3	46923659	46899362	myosin, light chain 3, alkali; ventricular, skeletal, slow [Source:HGNC Symbol;Acc:7584]	4634	MYL3	regulation of the force of heart contraction, regulation of striated muscle contraction, skeletal muscle tissue development, muscle filament sliding, positive regulation of ATPase activity, ventricular cardiac muscle tissue morphogenesis, cardiac muscle contraction
ENSG00000164619	7.48994	1.95761	0.00127472	0.0301506	BMPER	7	34195484	33944523	BMP binding endothelial regulator [Source:HGNC Symbol;Acc:24154]	168667	BMPER	ureteric bud development, blood vessel endothelial cell proliferation involved in sprouting angiogenesis, regulation of endothelial cell migration, negative regulation of BMP signaling pathway, endothelial cell activation, inner ear development, regulation of pathway-restricted SMAD protein phosphorylation, positive regulation of ERK1 and ERK2 cascade
ENSG00000187098	7.48591	5.54097	4.19898e-13	1.46027e-10	MITF	3	70017488	69788586	microphthalmia-associated transcription factor [Source:HGNC Symbol;Acc:7105]	4286	MITF	regulation of transcription, DNA-dependent, protein complex assembly, osteoclast differentiation, melanocyte differentiation, regulation of cell proliferation, camera-type eye development, canonical Wnt receptor signaling pathway involved in negative regulation of apoptotic process, cell fate commitment, regulation of osteoclast differentiation, positive regulation of transcription, DNA-dependent…
ENSG00000144891	-7.48427	2.20232	0.000444408	0.0134987	AGTR1	3	148460795	148415571	angiotensin II receptor, type 1 [Source:HGNC Symbol;Acc:336]	185	AGTR1	regulation of cell growth, kidney development, renin-angiotensin regulation of aldosterone production, regulation of blood vessel size by renin-angiotensin, regulation of systemic arterial blood pressure by renin-angiotensin, G-protein coupled receptor signaling pathway, phospholipase C-activating G-protein coupled receptor signaling pathway, elevation of cytosolic calcium ion concentration, Rho …
ENSG00000144366	7.47419	5.30051	2.94003e-05	0.00142923	GULP1	2	189460653	189156396	GULP, engulfment adaptor PTB domain containing 1 [Source:HGNC Symbol;Acc:18649]	51454	GULP1	lipid transport, phagocytosis, engulfment, apoptotic process, signal transduction
ENSG00000183742	7.45561	3.59083	5.54732e-05	0.00248311	MACC1	7	20257027	20174278	metastasis associated in colon cancer 1 [Source:HGNC Symbol;Acc:30215]	346389	MACC1	transcription, DNA-dependent, regulation of transcription, DNA-dependent, positive regulation of cell division
ENSG00000149090	7.42996	3.22254	3.12973e-05	0.00150062	PAMR1	11	35551848	35453370	peptidase domain containing associated with muscle regeneration 1 [Source:HGNC Symbol;Acc:24554]	25891	PAMR1
ENSG00000116194	-7.42288	2.53391	0.00011654	0.00448536	ANGPTL1	1	178840187	178818840	angiopoietin-like 1 [Source:HGNC Symbol;Acc:489]	9068	ANGPTL1	transmembrane receptor protein tyrosine kinase signaling pathway
ENSG00000165794	7.41475	0.503384	0.0024971	0.0498062	SLC39A2	14	21470030	21467414	solute carrier family 39 (zinc transporter), member 2 [Source:HGNC Symbol;Acc:17127]	29986	SLC39A2	zinc ion transport, transmembrane transport
ENSG00000183747	-7.39663	2.04706	0.00141344	0.0325476	ACSM2A	16	20498991	20462783	acyl-CoA synthetase medium-chain family member 2A [Source:HGNC Symbol;Acc:32017]	123876	ACSM2A	fatty acid metabolic process, medium-chain fatty-acyl-CoA metabolic process, glucose homeostasis, triglyceride homeostasis
ENSG00000100285	7.39608	5.57022	0.000741361	0.0203957	NEFH	22	29887379	29876219	neurofilament, heavy polypeptide [Source:HGNC Symbol;Acc:7737]	4744	NEFH	microtubule cytoskeleton organization, axonogenesis, cell death, cell projection assembly, intermediate filament bundle assembly, peripheral nervous system neuron axonogenesis, neurofilament cytoskeleton organization
ENSG00000111913	7.38086	5.63607	5.21055e-12	1.3857e-09	FAM65B	6	25042238	24797601	family with sequence similarity 65, member B [Source:HGNC Symbol;Acc:13872]	9750	FAM65B	muscle organ development, cell differentiation
ENSG00000060140	7.37907	2.21734	0.000983307	0.0251054	STYK1	12	10826917	10771538	serine/threonine/tyrosine kinase 1 [Source:HGNC Symbol;Acc:18889]	55359	STYK1
ENSG00000152022	-7.36972	4.28651	4.71415e-08	5.81254e-06	LIX1L	1	145501669	145477085	Lix1 homolog (mouse)-like [Source:HGNC Symbol;Acc:28715]	128077	LIX1L	biological_process
ENSG00000151388	7.36359	3.51321	0.000282956	0.00945255	ADAMTS12	5	33892297	33523640	ADAM metallopeptidase with thrombospondin type 1 motif, 12 [Source:HGNC Symbol;Acc:14605]	81792	ADAMTS12	proteolysis
ENSG00000178033	7.35878	1.33726	0.00162678	0.0361112	FAM26E	6	116845955	116832809	family with sequence similarity 26, member E [Source:HGNC Symbol;Acc:21568]	254228	FAM26E	ion transport
ENSG00000226887	-7.35611	2.41105	0.00173947	0.0375002	ERVMER34-1	4	53617807	53588785	endogenous retrovirus group MER34, member 1 [Source:HGNC Symbol;Acc:42970]	100288413	ERVMER34-1
ENSG00000106327	-7.35453	4.83303	2.22233e-08	2.9843e-06	TFR2	7	100240402	100218039	transferrin receptor 2 [Source:HGNC Symbol;Acc:11762]	7036	TFR2	proteolysis, iron ion transport, cellular iron ion homeostasis, receptor-mediated endocytosis
ENSG00000158764	7.34885	5.35478	1.69434e-07	1.76772e-05	ITLN2	1	160924589	160914815	intelectin 2 [Source:HGNC Symbol;Acc:20599]	142683	ITLN2
ENSG00000107485	7.31441	2.17479	0.000240932	0.00821046	GATA3	10	8117161	8095567	GATA binding protein 3 [Source:HGNC Symbol;Acc:4172]	2625	GATA3	in utero embryonic development, cell fate determination, neuron migration, type IV hypersensitivity, kidney development, mesonephros development, lens development in camera-type eye, pro-T cell differentiation, aortic valve morphogenesis, cardiac right ventricle morphogenesis, ventricular septum development, transcription from RNA polymerase II promoter, defense response, humoral immune response,…
ENSG00000146678	-7.29006	9.27832	0.000120352	0.00458522	IGFBP1	7	45933267	45927956	insulin-like growth factor binding protein 1 [Source:HGNC Symbol;Acc:5469]	3484	IGFBP1	activation of signaling protein activity involved in unfolded protein response, signal transduction, insulin receptor signaling pathway, positive regulation of cell growth, endoplasmic reticulum unfolded protein response, tissue regeneration, cellular protein metabolic process
ENSG00000134198	7.28424	1.73786	0.000526297	0.0155177	TSPAN2	1	115632121	115590632	tetraspanin 2 [Source:HGNC Symbol;Acc:20659]	10100	TSPAN2	brain development
ENSG00000064042	7.27684	3.41349	0.000340148	0.0108807	LIMCH1	4	41702061	41361624	LIM and calponin homology domains 1 [Source:HGNC Symbol;Acc:29191]	22998	LIMCH1	actomyosin structure organization
ENSG00000090382	-7.26097	10.0109	2.22334e-07	2.2673e-05	LYZ	12	69748014	69742121	lysozyme [Source:HGNC Symbol;Acc:6740]	4069	LYZ	retina homeostasis, inflammatory response, cell wall macromolecule catabolic process, cytolysis, defense response to bacterium
ENSG00000148143	7.25994	4.61854	5.44696e-06	0.000358993	ZNF462	9	109775915	109625378	zinc finger protein 462 [Source:HGNC Symbol;Acc:21684]	58499	ZNF462	chromatin organization, transcription, DNA-dependent, negative regulation of DNA binding, positive regulation of transcription from RNA polymerase II promoter
ENSG00000204264	-7.25176	2.26943	0.00143274	0.0329359	PSMB8	6	32812480	32808494	proteasome (prosome, macropain) subunit, beta type, 8 [Source:HGNC Symbol;Acc:9545]	5696	PSMB8	G1/S transition of mitotic cell cycle, protein polyubiquitination, mitotic cell cycle, antigen processing and presentation of peptide antigen via MHC class I, antigen processing and presentation of exogenous peptide antigen via MHC class I, TAP-dependent, regulation of cellular amino acid metabolic process, apoptotic process, DNA damage response, signal transduction by p53 class mediator resultin…
ENSG00000013588	7.25133	6.92123	2.94959e-07	2.7656e-05	GPRC5A	12	13070871	13043716	G protein-coupled receptor, family C, group 5, member A [Source:HGNC Symbol;Acc:9836]	9052	GPRC5A	signal transduction
ENSG00000112337	-7.24168	4.48758	4.98869e-05	0.00225539	SLC17A2	6	25930946	25912982	solute carrier family 17, member 2 [Source:HGNC Symbol;Acc:10930]	10246	SLC17A2	phosphate-containing compound metabolic process, sodium ion transport, phosphate ion transmembrane transport, sodium ion transmembrane transport
ENSG00000160862	-7.23072	3.82537	1.37852e-05	0.000802439	AZGP1	7	99573780	99564343	alpha-2-glycoprotein 1, zinc-binding [Source:HGNC Symbol;Acc:910]	563	AZGP1	detection of chemical stimulus involved in sensory perception of bitter taste, retina homeostasis, positive regulation of T cell mediated cytotoxicity, antigen processing and presentation of peptide antigen via MHC class I, immune response, cell adhesion, cell adhesion, negative regulation of cell proliferation, antigen processing and presentation, protein transmembrane transport, RNA phosphodies…
ENSG00000111907	7.22954	5.44081	3.08082e-08	3.942e-06	TPD52L1	6	125585553	125440195	tumor protein D52-like 1 [Source:HGNC Symbol;Acc:12006]	7164	TPD52L1	G2/M transition of mitotic cell cycle, regulation of cysteine-type endopeptidase activity involved in apoptotic process, positive regulation of MAP kinase activity, positive regulation of JNK cascade, positive regulation of apoptotic signaling pathway
ENSG00000206052	-7.22706	4.31853	3.86911e-06	0.000274747	DOK6	18	67516323	67068291	docking protein 6 [Source:HGNC Symbol;Acc:28301]	220164	DOK6
ENSG00000143320	7.20892	5.25928	6.36539e-07	5.60609e-05	CRABP2	1	156675608	156669398	cellular retinoic acid binding protein 2 [Source:HGNC Symbol;Acc:2339]	1382	CRABP2	regulation of transcription, DNA-dependent, signal transduction, epidermis development, embryonic forelimb morphogenesis, retinoic acid metabolic process
ENSG00000122592	7.20648	2.59012	0.000157177	0.00571526	HOXA7	7	27197555	27193335	homeobox A7 [Source:HGNC Symbol;Acc:5108]	3204	HOXA7	negative regulation of transcription from RNA polymerase II promoter, angiogenesis, negative regulation of cell-matrix adhesion, negative regulation of leukocyte migration, transcription, DNA-dependent, anterior/posterior pattern specification, negative regulation of keratinocyte differentiation, negative regulation of monocyte differentiation, negative regulation of transcription, DNA-dependent,…
ENSG00000123364	7.18518	1.08276	0.00222585	0.0456029	HOXC13	12	54340328	54332535	homeobox C13 [Source:HGNC Symbol;Acc:5125]	3229	HOXC13	hair follicle development, anatomical structure morphogenesis, anterior/posterior pattern specification, nail development, tongue morphogenesis
ENSG00000103460	-7.17286	3.96172	3.83086e-06	0.000273463	TOX3	16	52581714	52471917	TOX high mobility group box family member 3 [Source:HGNC Symbol;Acc:11972]	27324	TOX3	transcription, DNA-dependent, apoptotic process, negative regulation of neuron apoptotic process, positive regulation of transcription, DNA-dependent
ENSG00000128045	7.16609	5.93663	2.74523e-10	5.31907e-08	RASL11B	4	53733000	53728457	RAS-like, family 11, member B [Source:HGNC Symbol;Acc:23804]	65997	RASL11B	GTP catabolic process, small GTPase mediated signal transduction
ENSG00000154269	-7.15764	4.76994	2.17884e-08	2.95515e-06	ENPP3	6	132068553	131949582	ectonucleotide pyrophosphatase/phosphodiesterase 3 [Source:HGNC Symbol;Acc:3358]	5169	ENPP3	phosphate-containing compound metabolic process, immune response, nucleoside triphosphate catabolic process, nucleic acid phosphodiester bond hydrolysis
ENSG00000134954	7.15684	5.9987	3.37621e-08	4.27958e-06	ETS1	11	128457453	128328656	v-ets avian erythroblastosis virus E26 oncogene homolog 1 [Source:HGNC Symbol;Acc:3488]	2113	ETS1	response to hypoxia, transcription, DNA-dependent, transcription from RNA polymerase II promoter, immune response, female pregnancy, positive regulation of cell proliferation, negative regulation of cell proliferation, response to mechanical stimulus, positive regulation of endothelial cell migration, regulation of extracellular matrix disassembly, hypothalamus development, pituitary gland develo…
ENSG00000076716	7.12958	3.74644	1.45988e-05	0.000831946	GPC4	X	132549518	132434131	glypican 4 [Source:HGNC Symbol;Acc:4452]	2239	GPC4	retinoid metabolic process, carbohydrate metabolic process, glycosaminoglycan biosynthetic process, glycosaminoglycan catabolic process, phototransduction, visible light, cell proliferation, anatomical structure morphogenesis, glycosaminoglycan metabolic process, chondroitin sulfate metabolic process, small molecule metabolic process
ENSG00000106483	-7.11319	0.988216	0.00181565	0.0384776	SFRP4	7	38065297	37945543	secreted frizzled-related protein 4 [Source:HGNC Symbol;Acc:10778]	6424	SFRP4	vasculature development, positive regulation of receptor internalization, brain development, negative regulation of cell proliferation, gonad development, response to hormone stimulus, embryo development, positive regulation of gene expression, Wnt receptor signaling pathway, menstrual cycle phase, positive regulation of apoptotic process, negative regulation of sequence-specific DNA binding tran…
ENSG00000115221	7.10444	3.50794	0.00106925	0.0268029	ITGB6	2	161128399	160956177	integrin, beta 6 [Source:HGNC Symbol;Acc:6161]	100505984	ITGB6	inflammatory response, cell adhesion, cell-matrix adhesion, integrin-mediated signaling pathway, multicellular organismal development, viral process, extracellular matrix organization
ENSG00000196482	7.05646	2.26473	0.000684474	0.018946	ESRRG	1	217311097	216676588	estrogen-related receptor gamma [Source:HGNC Symbol;Acc:3474]	2104	ESRRG	regulation of transcription, DNA-dependent, transcription initiation from RNA polymerase II promoter, gene expression, positive regulation of transcription, DNA-dependent
ENSG00000185155	-7.04941	4.08352	0.000448669	0.013553	MIXL1	1	226414755	226411319	Mix paired-like homeobox [Source:HGNC Symbol;Acc:13363]	83881	MIXL1	hematopoietic progenitor cell differentiation, gastrulation, endoderm development, heart development, endodermal cell differentiation, cell migration involved in gastrulation, positive regulation of transcription from RNA polymerase II promoter, digestive tract development, negative regulation of hematopoietic progenitor cell differentiation, positive regulation of mesoderm development
ENSG00000003096	-7.04187	2.20535	0.000444881	0.0134987	KLHL13	X	117251303	117031776	kelch-like family member 13 [Source:HGNC Symbol;Acc:22931]	90293	KLHL13	cytokinesis, mitosis, protein ubiquitination
ENSG00000138028	-7.02222	4.97219	2.96243e-09	4.51455e-07	CGREF1	2	27341995	27321757	cell growth regulator with EF-hand domain 1 [Source:HGNC Symbol;Acc:16962]	10669	CGREF1	response to stress, cell cycle arrest, cell adhesion, negative regulation of cell proliferation, negative regulation of cell growth
ENSG00000101443	7.01361	2.61617	0.000966607	0.0248768	WFDC2	20	44110172	44098346	WAP four-disulfide core domain 2 [Source:HGNC Symbol;Acc:15939]	10406	WFDC2	proteolysis, spermatogenesis, negative regulation of endopeptidase activity
ENSG00000164949	7.00367	3.673	4.64033e-06	0.000317862	GEM	8	95274578	95261481	GTP binding protein overexpressed in skeletal muscle [Source:HGNC Symbol;Acc:4234]	2669	GEM	immune response, mitosis, signal transduction, cell surface receptor signaling pathway, small GTPase mediated signal transduction, chromosome organization, metaphase plate congression
ENSG00000008441	-6.98989	4.24021	6.63096e-07	5.8023e-05	NFIX	19	13209610	13106422	nuclear factor I/X (CCAAT-binding transcription factor) [Source:HGNC Symbol;Acc:7788]	4784	NFIX	negative regulation of transcription from RNA polymerase II promoter, DNA replication, transcription from RNA polymerase II promoter, cerebellar Purkinje cell layer development, cerebellar granule cell differentiation, positive regulation of transcription from RNA polymerase II promoter, astrocyte differentiation
ENSG00000144229	6.97322	0.932729	0.00163448	0.0362229	THSD7B	2	138435287	137523115	thrombospondin, type I, domain containing 7B [Source:HGNC Symbol;Acc:29348]	80731	THSD7B
ENSG00000134369	6.95137	3.60088	9.31651e-05	0.00377193	NAV1	1	201796102	201592411	neuron navigator 1 [Source:HGNC Symbol;Acc:15989]	89796	NAV1	microtubule bundle formation, neuron migration
ENSG00000116991	6.95106	5.52344	9.08526e-09	1.29709e-06	SIPA1L2	1	232697304	232533711	signal-induced proliferation-associated 1 like 2 [Source:HGNC Symbol;Acc:23800]	57568	SIPA1L2	regulation of small GTPase mediated signal transduction
ENSG00000176919	-6.94524	2.38419	0.00109874	0.0272935	C8G	9	139841426	139839698	complement component 8, gamma polypeptide [Source:HGNC Symbol;Acc:1354]	733	C8G	complement activation, alternative pathway, complement activation, classical pathway, cytolysis, regulation of complement activation, innate immune response
ENSG00000088756	6.93812	2.42061	0.00128224	0.0301928	ARHGAP28	18	6915715	6729717	Rho GTPase activating protein 28 [Source:HGNC Symbol;Acc:25509]	79822	ARHGAP28	small GTPase mediated signal transduction, regulation of small GTPase mediated signal transduction
ENSG00000183798	-6.93583	2.74397	0.000773045	0.0210962	EMILIN3	20	39995467	39988606	elastin microfibril interfacer 3 [Source:HGNC Symbol;Acc:16123]	90187	EMILIN3
ENSG00000155254	6.92715	3.24778	0.000344837	0.0110048	MARVELD1	10	99477907	99472930	MARVEL domain containing 1 [Source:HGNC Symbol;Acc:28674]	83742	MARVELD1	cell cycle
ENSG00000171766	-6.91306	6.81085	1.91404e-05	0.0010146	GATM	15	45694525	45653322	glycine amidinotransferase (L-arginine:glycine amidinotransferase) [Source:HGNC Symbol;Acc:4175]	2628	GATM	creatine metabolic process, creatine biosynthetic process, creatine biosynthetic process, response to oxidative stress, response to nutrient, embryo development, cellular nitrogen compound metabolic process, tissue regeneration, response to peptide hormone stimulus, small molecule metabolic process, response to mercury ion
ENSG00000108821	6.90634	5.67319	1.00111e-09	1.69726e-07	COL1A1	17	48278993	48260650	collagen, type I, alpha 1 [Source:HGNC Symbol;Acc:2197]	1277	COL1A1	skeletal system development, blood vessel development, osteoblast differentiation, intramembranous ossification, endochondral ossification, response to nutrient, blood coagulation, visual perception, sensory perception of sound, positive regulation of epithelial to mesenchymal transition, negative regulation of cell-substrate adhesion, protein transport, extracellular matrix disassembly, platelet…
ENSG00000120278	6.89587	4.27154	2.75674e-07	2.65175e-05	PLEKHG1	6	151164799	150920999	pleckstrin homology domain containing, family G (with RhoGef domain) member 1 [Source:HGNC Symbol;Acc:20884]	57480	PLEKHG1
ENSG00000121236	6.88844	3.31435	7.92324e-05	0.00332703	TRIM6	11	5634188	5617339	tripartite motif containing 6 [Source:HGNC Symbol;Acc:16277]	117854	TRIM6	protein trimerization
ENSG00000188158	6.88639	3.52568	0.000155124	0.00565578	NHS	X	17754114	17393543	Nance-Horan syndrome (congenital cataracts and dental anomalies) [Source:HGNC Symbol;Acc:7820]	4810	NHS	lens development in camera-type eye, cell differentiation
ENSG00000133958	6.88032	2.3045	0.000523356	0.0154647	UNC79	14	94174222	93799565	unc-79 homolog (C. elegans) [Source:HGNC Symbol;Acc:19966]	57578	UNC79	ion transmembrane transport, multicellular organism growth, behavioral response to ethanol, transmembrane transport
ENSG00000100867	-6.85096	8.602	0.000115108	0.00446537	DHRS2	14	24114848	24099324	dehydrogenase/reductase (SDR family) member 2 [Source:HGNC Symbol;Acc:18349]	10202	DHRS2	C21-steroid hormone metabolic process, negative regulation of cell proliferation, response to toxic substance, cellular response to oxidative stress, myeloid dendritic cell differentiation, negative regulation of apoptotic process, oxidation-reduction process
ENSG00000145920	-6.84628	7.69573	1.1188e-12	3.5289e-10	CPLX2	5	175311023	175223313	complexin 2 [Source:HGNC Symbol;Acc:2310]	10814	CPLX2	vesicle docking involved in exocytosis, nervous system development, synaptic vesicle exocytosis, cell differentiation, positive regulation of synaptic plasticity, mast cell degranulation
ENSG00000134986	-6.8462	5.42574	5.61245e-09	8.18512e-07	NREP	5	111333161	110998318	neuronal regeneration related protein [Source:HGNC Symbol;Acc:16834]	9315	NREP	regulation of transforming growth factor beta receptor signaling pathway, axon regeneration, regulation of neuron differentiation
ENSG00000155465	6.82702	6.57322	4.94904e-13	1.6781e-10	SLC7A7	14	23299029	23242431	solute carrier family 7 (amino acid transporter light chain, y+L system), member 7 [Source:HGNC Symbol;Acc:11065]	9056	SLC7A7	protein complex assembly, cellular amino acid metabolic process, transport, ion transport, amino acid transport, blood coagulation, leukocyte migration, transmembrane transport
ENSG00000007171	6.81157	3.8774	0.000143525	0.00533324	NOS2	17	26127525	26083792	nitric oxide synthase 2, inducible [Source:HGNC Symbol;Acc:7873]	4843	NOS2	response to hypoxia, positive regulation of leukocyte mediated cytotoxicity, innate immune response in mucosa, arginine catabolic process, superoxide metabolic process, nitric oxide biosynthetic process, inflammatory response, nitric oxide mediated signal transduction, blood coagulation, response to bacterium, negative regulation of gene expression, peptidyl-cysteine S-nitrosylation, positive reg…
ENSG00000154734	6.80171	3.57975	0.00229169	0.0466699	ADAMTS1	21	28217728	28208066	ADAM metallopeptidase with thrombospondin type 1 motif, 1 [Source:HGNC Symbol;Acc:217]	9510	ADAMTS1	ovulation from ovarian follicle, kidney development, proteolysis, integrin-mediated signaling pathway, negative regulation of cell proliferation, heart trabecula formation
ENSG00000165507	-6.79829	6.97721	2.71476e-05	0.00134873	C10orf10	10	45474258	45466429	chromosome 10 open reading frame 10 [Source:HGNC Symbol;Acc:23355]	11067	C10orf10
ENSG00000153162	6.79132	4.91402	1.33653e-05	0.00078135	BMP6	6	7881655	7727030	bone morphogenetic protein 6 [Source:HGNC Symbol;Acc:1073]	654	BMP6	skeletal system development, osteoblast differentiation, eye development, kidney development, positive regulation of endothelial cell proliferation, endochondral ossification, type B pancreatic cell development, inflammatory response, immune response, response to iron ion, positive regulation of pathway-restricted SMAD protein phosphorylation, response to activity, positive regulation of bone min…
ENSG00000198814	-6.76243	5.23662	1.54656e-07	1.66476e-05	GK	X	30748725	30671476	glycerol kinase [Source:HGNC Symbol;Acc:4289]	2710	GK	glycerol metabolic process, triglyceride metabolic process, triglyceride biosynthetic process, glycerol catabolic process, cellular lipid metabolic process, small molecule metabolic process, glycerol-3-phosphate biosynthetic process
ENSG00000154153	6.72401	3.48118	0.000115702	0.00447086	FAM134B	5	16617167	16473147	family with sequence similarity 134, member B [Source:HGNC Symbol;Acc:25964]	54463	FAM134B	sensory perception of pain
ENSG00000148516	-6.71081	4.10982	1.16455e-06	9.41161e-05	ZEB1	10	31818742	31607424	zinc finger E-box binding homeobox 1 [Source:HGNC Symbol;Acc:11642]	100996668	ZEB1	negative regulation of transcription from RNA polymerase II promoter, transcription, DNA-dependent, regulation of transcription from RNA polymerase II promoter, immune response, pattern specification process, cell proliferation, negative regulation of cell proliferation, regulation of mesenchymal cell proliferation, response to activity, regulation of transforming growth factor beta receptor sign…
ENSG00000119938	-6.70514	3.25478	0.000207879	0.00728545	PPP1R3C	10	93392811	93388199	protein phosphatase 1, regulatory subunit 3C [Source:HGNC Symbol;Acc:9293]	5507	PPP1R3C	carbohydrate metabolic process, glycogen biosynthetic process, glucose metabolic process, dephosphorylation, small molecule metabolic process
ENSG00000142549	-6.69156	2.53868	0.00202546	0.0421986	IGLON5	19	51833608	51815102	IgLON family member 5 [Source:HGNC Symbol;Acc:34550]	402665	IGLON5
ENSG00000183486	-6.691	3.69702	0.000613284	0.0174016	MX2	21	42781317	42733870	myxovirus (influenza virus) resistance 2 (mouse) [Source:HGNC Symbol;Acc:7533]	4600	MX2	GTP catabolic process, defense response, response to virus, protein transport, cytokine-mediated signaling pathway, response to interferon-alpha, regulation of nucleocytoplasmic transport, mRNA transport, defense response to virus, regulation of cell cycle, type I interferon-mediated signaling pathway
ENSG00000118514	-6.68475	3.63804	7.60581e-05	0.00322367	ALDH8A1	6	135271260	135238528	aldehyde dehydrogenase 8 family, member A1 [Source:HGNC Symbol;Acc:15471]	64577	ALDH8A1	retinoic acid metabolic process, retinal metabolic process, 9-cis-retinoic acid biosynthetic process
ENSG00000187123	6.65568	2.47487	0.00119248	0.0287802	LYPD6	2	150330662	150186499	LY6/PLAUR domain containing 6 [Source:HGNC Symbol;Acc:28751]	130574	LYPD6
ENSG00000197442	6.63933	1.49296	0.00175406	0.0375835	MAP3K5	6	137113656	136878185	mitogen-activated protein kinase kinase kinase 5 [Source:HGNC Symbol;Acc:6857]	4217	MAP3K5	MAPK cascade, activation of MAPKK activity, response to ischemia, activation of cysteine-type endopeptidase activity involved in apoptotic process, JNK cascade, activation of JUN kinase activity, intrinsic apoptotic signaling pathway in response to oxidative stress, viral process, positive regulation of apoptotic process, positive regulation of cysteine-type endopeptidase activity involved in apo…
ENSG00000175029	6.6185	5.62188	2.89439e-09	4.46605e-07	CTBP2	10	126849739	126676421	C-terminal binding protein 2 [Source:HGNC Symbol;Acc:2495]	1488	CTBP2	transcription, DNA-dependent, negative regulation of cell proliferation, viral genome replication, negative regulation of transcription, DNA-dependent, white fat cell differentiation
ENSG00000119946	-6.60828	3.61269	1.80566e-05	0.000971832	CNNM1	10	101154087	101088856	cyclin M1 [Source:HGNC Symbol;Acc:102]	26507	CNNM1	ion transport
ENSG00000145687	6.59113	1.48664	0.00164552	0.0364055	SSBP2	5	81047616	80708840	single-stranded DNA binding protein 2 [Source:HGNC Symbol;Acc:15831]	23635	SSBP2	regulation of transcription, DNA-dependent
ENSG00000167333	6.58273	1.78278	0.00124965	0.0297352	TRIM68	11	4629489	4619902	tripartite motif containing 68 [Source:HGNC Symbol;Acc:21161]	55128	TRIM68	protein autoubiquitination, regulation of androgen receptor signaling pathway
ENSG00000099260	-6.57278	3.76016	1.41712e-05	0.000810986	PALMD	1	100160097	100111499	palmdelphin [Source:HGNC Symbol;Acc:15846]	54873	PALMD	regulation of cell shape
ENSG00000140511	6.56623	3.48212	0.000103972	0.00411553	HAPLN3	15	89438857	89420519	hyaluronan and proteoglycan link protein 3 [Source:HGNC Symbol;Acc:21446]	145864	HAPLN3	cell adhesion
ENSG00000203727	6.48191	3.67157	6.09625e-05	0.00271985	SAMD5	6	148058683	147830063	sterile alpha motif domain containing 5 [Source:HGNC Symbol;Acc:21180]	389432	SAMD5
ENSG00000167642	6.47568	4.28896	0.000665495	0.0185341	SPINT2	19	38783254	38734675	serine peptidase inhibitor, Kunitz type, 2 [Source:HGNC Symbol;Acc:11247]	10653	SPINT2	cellular component movement, negative regulation of endopeptidase activity
ENSG00000141485	-6.47407	7.16695	3.00886e-13	1.13359e-10	SLC13A5	17	6616886	6588032	solute carrier family 13 (sodium-dependent citrate transporter), member 5 [Source:HGNC Symbol;Acc:23089]	284111	SLC13A5	transmembrane transport
ENSG00000178773	-6.46569	3.58049	0.00119254	0.0287802	CPNE7	16	89663654	89642176	copine VII [Source:HGNC Symbol;Acc:2320]	27132	CPNE7	lipid metabolic process, transport
ENSG00000135636	6.46405	4.12106	1.67005e-06	0.000127855	DYSF	2	71913898	71680852	dysferlin [Source:HGNC Symbol;Acc:3097]	8291	DYSF	plasma membrane repair, vesicle fusion
ENSG00000128652	6.46284	2.07872	0.000863066	0.0229076	HOXD3	2	177037830	177001340	homeobox D3 [Source:HGNC Symbol;Acc:5137]	401021	HOXD3	transcription, DNA-dependent, cell-matrix adhesion, Notch signaling pathway, anterior/posterior pattern specification, positive regulation of gene expression, glossopharyngeal nerve morphogenesis, thyroid gland development, positive regulation of neuron differentiation, embryonic skeletal system morphogenesis, cartilage development, transcription, DNA-dependent, multicellular organismal developme…
ENSG00000188060	-6.45299	4.11045	0.000408531	0.0125077	RAB42	1	28921955	28918712	RAB42, member RAS oncogene family [Source:HGNC Symbol;Acc:28702]	115273	RAB42	small GTPase mediated signal transduction
ENSG00000136167	6.42839	8.9985	1.48561e-09	2.45724e-07	LCP1	13	46786006	46700055	lymphocyte cytosolic protein 1 (L-plastin) [Source:HGNC Symbol;Acc:6528]	3936	LCP1	T cell activation involved in immune response, protein kinase A signaling cascade, cell migration, organ regeneration, regulation of intracellular protein transport, actin filament bundle assembly
ENSG00000172818	6.42532	3.33363	0.000286561	0.00950139	OVOL1	11	65564690	65554493	ovo-like zinc finger 1 [Source:HGNC Symbol;Acc:8525]	5017	OVOL1	kidney development, transcription from RNA polymerase II promoter, spermatogenesis, mesoderm development, epidermis development, germline cell cycle switching, mitotic to meiotic cell cycle, negative regulation of meiotic cell cycle phase transition
ENSG00000103544	6.42527	4.01187	8.0976e-06	0.000506751	C16orf62	16	19718115	19566562	chromosome 16 open reading frame 62 [Source:HGNC Symbol;Acc:24641]	57020	C16orf62
ENSG00000006016	-6.41374	3.58246	0.00206049	0.0428419	CRLF1	19	18718551	18683030	cytokine receptor-like factor 1 [Source:HGNC Symbol;Acc:2364]	9244	CRLF1	ureteric bud development, positive regulation of cell proliferation, positive regulation of tyrosine phosphorylation of Stat3 protein, negative regulation of neuron apoptotic process, negative regulation of motor neuron apoptotic process
ENSG00000197705	-6.4122	3.87321	0.000881664	0.0233127	KLHL14	18	30353025	30252634	kelch-like family member 14 [Source:HGNC Symbol;Acc:29266]	57565	KLHL14
ENSG00000070019	6.40065	3.84133	0.00107704	0.0269022	GUCY2C	12	14849519	14765576	guanylate cyclase 2C (heat stable enterotoxin receptor) [Source:HGNC Symbol;Acc:4688]	2984	GUCY2C	receptor guanylyl cyclase signaling pathway, response to toxic substance, intracellular signal transduction, regulation of cell proliferation
ENSG00000151715	-6.3797	5.58285	1.47851e-08	2.04623e-06	TMEM45B	11	129729898	129685714	transmembrane protein 45B [Source:HGNC Symbol;Acc:25194]	120224	TMEM45B
ENSG00000103534	6.37228	2.76018	0.00122411	0.0292816	TMC5	16	19510435	19421818	transmembrane channel-like 5 [Source:HGNC Symbol;Acc:22999]	79838	TMC5	ion transport
ENSG00000139219	6.37027	9.62028	2.27261e-07	2.30026e-05	COL2A1	12	48398269	48366748	collagen, type II, alpha 1 [Source:HGNC Symbol;Acc:2200]	1280	COL2A1	skeletal system development, cartilage condensation, tissue homeostasis, endochondral ossification, chondrocyte differentiation, heart morphogenesis, proteoglycan metabolic process, axon guidance, central nervous system development, visual perception, sensory perception of sound, regulation of gene expression, extracellular matrix disassembly, extracellular matrix organization, collagen fibril or…
ENSG00000196660	-6.35866	3.92286	5.45252e-06	0.000358993	SLC30A10	1	220131989	219858769	solute carrier family 30, member 10 [Source:HGNC Symbol;Acc:25355]	55532	SLC30A10	zinc ion transport
ENSG00000108932	-6.35543	5.22385	3.90289e-05	0.00183166	SLC16A6	17	66287408	66263167	solute carrier family 16, member 6 [Source:HGNC Symbol;Acc:10927]	9120	SLC16A6	monocarboxylic acid transport
ENSG00000183134	-6.34622	2.6647	0.00111172	0.0275329	PTGDR2	11	60623444	60618413	prostaglandin D2 receptor 2 [Source:HGNC Symbol;Acc:4502]	11251	PTGDR2	chemotaxis, immune response, G-protein coupled receptor signaling pathway, adenylate cyclase-inhibiting G-protein coupled receptor signaling pathway, calcium-mediated signaling, positive regulation of G-protein coupled receptor protein signaling pathway
ENSG00000058091	6.3288	3.01299	0.000389784	0.0120976	CDK14	7	90839905	90095738	cyclin-dependent kinase 14 [Source:HGNC Symbol;Acc:8883]	5218	CDK14	G2/M transition of mitotic cell cycle, Wnt receptor signaling pathway, cell division, regulation of canonical Wnt receptor signaling pathway
ENSG00000121966	6.30432	3.65026	4.97964e-05	0.00225539	CXCR4	2	136875735	136871919	chemokine (C-X-C motif) receptor 4 [Source:HGNC Symbol;Acc:2561]	7852	CXCR4	activation of MAPK activity, patterning of blood vessels, response to hypoxia, ameboidal cell migration, neuron migration, dendritic cell chemotaxis, apoptotic process, inflammatory response, G-protein coupled receptor signaling pathway, elevation of cytosolic calcium ion concentration, germ cell development, brain development, motor neuron axon guidance, germ cell migration, response to virus, v…
ENSG00000067798	6.30297	4.71406	3.54876e-06	0.000254665	NAV3	12	78606790	78224685	neuron navigator 3 [Source:HGNC Symbol;Acc:15998]	89795	NAV3
ENSG00000107731	6.29782	3.82519	3.22089e-05	0.0015328	UNC5B	10	73062621	72972327	unc-5 homolog B (C. elegans) [Source:HGNC Symbol;Acc:12568]	219699	UNC5B	apoptotic process, signal transduction, axon guidance, positive regulation of phosphatidylinositol 3-kinase cascade, anterior/posterior axon guidance, regulation of apoptotic process, positive regulation of apoptotic process, negative regulation of neuron apoptotic process, negative regulation of extrinsic apoptotic signaling pathway in absence of ligand
ENSG00000162267	-6.2907	6.76197	0.000150477	0.00551601	ITIH3	3	52843025	52828784	inter-alpha-trypsin inhibitor heavy chain 3 [Source:HGNC Symbol;Acc:6168]	3699	ITIH3	negative regulation of endopeptidase activity, hyaluronan metabolic process
ENSG00000152804	-6.2787	5.00866	3.67082e-09	5.41167e-07	HHEX	10	94455403	94447945	hematopoietically expressed homeobox [Source:HGNC Symbol;Acc:4901]	3087	HHEX	negative regulation of transcription from RNA polymerase II promoter, vasculogenesis, in utero embryonic development, myeloid leukocyte differentiation, transcription, DNA-dependent, mRNA export from nucleus, endoderm development, cell proliferation, response to wounding, anterior/posterior pattern specification, negative regulation of transcription by transcription factor localization, negative …
ENSG00000181652	6.27849	4.44722	0.000251216	0.00853944	ATG9B	7	150721586	150709297	autophagy related 9B [Source:HGNC Symbol;Acc:21899]	285973	ATG9B	autophagic vacuole assembly
ENSG00000005471	-6.27498	4.75131	7.59805e-07	6.56384e-05	ABCB4	7	87109751	87031013	ATP-binding cassette, sub-family B (MDR/TAP), member 4 [Source:HGNC Symbol;Acc:45]	5244	ABCB4	lipid metabolic process, transport, response to drug, cellular lipid metabolic process, small molecule metabolic process, transmembrane transport
ENSG00000112812	6.27365	2.72266	0.000969574	0.0249059	PRSS16	6	27224403	27215480	protease, serine, 16 (thymus) [Source:HGNC Symbol;Acc:9480]	10279	PRSS16	proteolysis, protein catabolic process
ENSG00000166923	6.25452	7.35372	5.55848e-06	0.000364201	GREM1	15	33026870	33010175	gremlin 1, DAN family BMP antagonist [Source:HGNC Symbol;Acc:2001]	26585	GREM1	cell morphogenesis, branching involved in ureteric bud morphogenesis, cell migration involved in sprouting angiogenesis, positive regulation of receptor internalization, positive regulation of transcription from RNA polymerase II promoter involved in myocardial precursor cell differentiation, mesenchymal to epithelial transition involved in metanephros morphogenesis, apoptotic process, signal tra…
ENSG00000204866	6.2481	4.93031	0.000101075	0.00403201	IGFL2	19	46664556	46646363	IGF-like family member 2 [Source:HGNC Symbol;Acc:32929]	147920	IGFL2
ENSG00000158246	6.19768	3.96939	4.04147e-05	0.00187721	FAM46B	1	27339327	27331511	family with sequence similarity 46, member B [Source:HGNC Symbol;Acc:28273]	115572	FAM46B
ENSG00000146477	-6.19669	3.90561	0.000129181	0.00488271	SLC22A3	6	160876014	160769300	solute carrier family 22 (organic cation transporter), member 3 [Source:HGNC Symbol;Acc:10967]	6581	SLC22A3	drug transmembrane transport, organic cation transport, quaternary ammonium group transport, dopamine transport, regulation of appetite, small molecule metabolic process, histamine uptake, transmembrane transport
ENSG00000175899	-6.19083	10.9697	1.32956e-09	2.22627e-07	A2M	12	9268825	9220260	alpha-2-macroglobulin [Source:HGNC Symbol;Acc:7]	2	A2M	negative regulation of complement activation, lectin pathway, platelet degranulation, small GTPase mediated signal transduction, blood coagulation, blood coagulation, intrinsic pathway, negative regulation of endopeptidase activity, extracellular matrix disassembly, platelet activation, extracellular matrix organization, stem cell differentiation, regulation of small GTPase mediated signal transd…
ENSG00000115363	-6.1848	4.46759	5.0337e-07	4.51999e-05	EVA1A	2	75796848	75696428	eva-1 homolog A (C. elegans) [Source:HGNC Symbol;Acc:25816]	84141	EVA1A	autophagy, apoptotic process
ENSG00000183853	6.18433	5.1744	2.46012e-08	3.27123e-06	KIRREL	1	158070052	157963063	kin of IRRE like (Drosophila) [Source:HGNC Symbol;Acc:15734]	101928229	KIRREL	negative regulation of protein phosphorylation, excretion, cell-cell adhesion, positive regulation of actin filament polymerization
ENSG00000138411	6.1685	2.49936	0.00148597	0.0338157	HECW2	2	197458416	197059094	HECT, C2 and WW domain containing E3 ubiquitin protein ligase 2 [Source:HGNC Symbol;Acc:29853]	57520	HECW2	protein ubiquitination involved in ubiquitin-dependent protein catabolic process
ENSG00000198648	-6.15506	6.03779	2.15749e-11	5.1337e-09	STK39	2	169104651	168810530	serine threonine kinase 39 [Source:HGNC Symbol;Acc:17717]	27347	STK39	protein phosphorylation, response to stress, signal transduction by phosphorylation, positive regulation of potassium ion transport, regulation of inflammatory response
ENSG00000121361	6.15109	6.0223	4.77104e-07	4.34293e-05	KCNJ8	12	21928515	21917889	potassium inwardly-rectifying channel, subfamily J, member 8 [Source:HGNC Symbol;Acc:6269]	3764	KCNJ8	kidney development, potassium ion transport, synaptic transmission, heart development, response to pH, potassium ion import, response to lipopolysaccharide, vasodilation, response to exogenous dsRNA, defense response to virus
ENSG00000214290	-6.13409	2.92427	0.000621204	0.0175164	COLCA2	11	111179460	111169565	colorectal cancer associated 2 [Source:HGNC Symbol;Acc:26978]	120376	COLCA2
ENSG00000124225	6.13182	1.93296	0.0015279	0.0345382	PMEPA1	20	56286592	56223448	prostate transmembrane protein, androgen induced 1 [Source:HGNC Symbol;Acc:14107]	56937	PMEPA1	transforming growth factor beta receptor signaling pathway, negative regulation of transforming growth factor beta receptor signaling pathway, androgen receptor signaling pathway
ENSG00000131781	-6.07757	6.25381	3.19774e-11	7.35102e-09	FMO5	1	146714700	146646930	flavin containing monooxygenase 5 [Source:HGNC Symbol;Acc:3773]	2330	FMO5	biological_process
ENSG00000161638	6.06414	5.84651	6.33737e-08	7.67444e-06	ITGA5	12	54813244	54789045	integrin, alpha 5 (fibronectin receptor, alpha polypeptide) [Source:HGNC Symbol;Acc:6141]	3678	ITGA5	angiogenesis, cell-substrate junction assembly, cell adhesion, heterophilic cell-cell adhesion, leukocyte cell-cell adhesion, integrin-mediated signaling pathway, axon guidance, blood coagulation, memory, positive regulation of cell-substrate adhesion, viral process, extracellular matrix organization, positive regulation of cell migration, positive regulation of vascular endothelial growth factor…
ENSG00000132840	-6.03059	5.88935	1.0513e-05	0.000633721	BHMT2	5	78385289	78365540	betaine--homocysteine S-methyltransferase 2 [Source:HGNC Symbol;Acc:1048]	23743	BHMT2	methionine biosynthetic process
ENSG00000138031	6.01296	4.32593	5.71191e-06	0.000370673	ADCY3	2	25142708	25042038	adenylate cyclase 3 [Source:HGNC Symbol;Acc:234]	109	ADCY3	energy reserve metabolic process, water transport, signal transduction, epidermal growth factor receptor signaling pathway, adenylate cyclase-activating G-protein coupled receptor signaling pathway, adenylate cyclase-inhibiting G-protein coupled receptor signaling pathway, activation of phospholipase C activity, synaptic transmission, sensory perception of smell, fibroblast growth factor receptor…
ENSG00000152778	-6.01055	3.31649	0.000115231	0.00446537	IFIT5	10	91180758	91174343	interferon-induced protein with tetratricopeptide repeats 5 [Source:HGNC Symbol;Acc:13328]	24138	IFIT5	innate immune response, defense response to virus
ENSG00000125730	-6.01051	9.87359	1.18459e-07	1.32781e-05	C3	19	6730573	6677715	complement component 3 [Source:HGNC Symbol;Acc:1318]	718	C3	positive regulation of type IIa hypersensitivity, positive regulation of protein phosphorylation, positive regulation of activation of membrane attack complex, fatty acid metabolic process, inflammatory response, immune response, complement activation, complement activation, alternative pathway, complement activation, classical pathway, signal transduction, G-protein coupled receptor signaling pa…
ENSG00000253293	6.00747	2.45573	0.00164894	0.0364055	HOXA10	7	27219880	27210210	homeobox A10 [Source:HGNC Symbol;Acc:5100]	3206	HOXA10	skeletal system development, transcription, DNA-dependent, multicellular organismal development, spermatogenesis, anterior/posterior pattern specification, proximal/distal pattern formation, embryonic limb morphogenesis
ENSG00000125850	6.00725	2.63622	0.000719101	0.0198235	OVOL2	20	18039832	17937623	ovo-like zinc finger 2 [Source:HGNC Symbol;Acc:15804]	58495	OVOL2	angiogenesis, neural crest cell migration, neural fold formation, heart looping, regulation of transcription from RNA polymerase II promoter, transcription from RNA polymerase II promoter, negative regulation of cell proliferation, dorsal/ventral pattern formation, regulation of keratinocyte proliferation, regulation of keratinocyte proliferation, negative regulation of transcription by competiti…
ENSG00000106772	5.99682	2.56824	0.00181027	0.0384237	PRUNE2	9	79521003	79226292	prune homolog 2 (Drosophila) [Source:HGNC Symbol;Acc:25209]	158471	PRUNE2	apoptotic process
ENSG00000176928	-5.98185	2.59742	0.00234621	0.0473537	GCNT4	5	74326724	74323289	glucosaminyl (N-acetyl) transferase 4, core 2 [Source:HGNC Symbol;Acc:17973]	51301	GCNT4	inter-male aggressive behavior, carbohydrate metabolic process, protein O-linked glycosylation, O-glycan processing, thyroid hormone metabolic process, post-translational protein modification, cellular protein metabolic process, tissue morphogenesis, homeostasis of number of cells, kidney morphogenesis
ENSG00000069535	-5.96442	4.75428	1.38904e-06	0.000109587	MAOB	X	43741693	43625858	monoamine oxidase B [Source:HGNC Symbol;Acc:6834]	4129	MAOB	xenobiotic metabolic process, response to toxic substance, response to aluminum ion, response to selenium ion, negative regulation of serotonin secretion, substantia nigra development, response to lipopolysaccharide, response to drug, small molecule metabolic process, response to ethanol, positive regulation of dopamine metabolic process, response to corticosterone stimulus
ENSG00000005884	5.95541	4.93034	3.96806e-06	0.000280306	ITGA3	17	48167845	48133332	integrin, alpha 3 (antigen CD49C, alpha 3 subunit of VLA-3 receptor) [Source:HGNC Symbol;Acc:6139]	3675	ITGA3	neuron migration, cell-matrix adhesion, integrin-mediated signaling pathway, heart development, blood coagulation, memory, positive regulation of gene expression, positive regulation of epithelial cell migration, positive regulation of cell-substrate adhesion, positive regulation of neuron projection development, extracellular matrix organization, negative regulation of cell projection organizati…
ENSG00000109193	-5.93407	5.4632	0.000338258	0.0108458	SULT1E1	4	70725870	70676498	sulfotransferase family 1E, estrogen-preferring, member 1 [Source:HGNC Symbol;Acc:11377]	6783	SULT1E1	xenobiotic metabolic process, female pregnancy, steroid metabolic process, estrogen metabolic process, small molecule metabolic process, 3'-phosphoadenosine 5'-phosphosulfate metabolic process, sulfation
ENSG00000119227	-5.93313	3.97691	0.000100961	0.00403201	PIGZ	3	196695931	196673214	phosphatidylinositol glycan anchor biosynthesis, class Z [Source:HGNC Symbol;Acc:30596]	80235	PIGZ	GPI anchor biosynthetic process, GPI anchor biosynthetic process, GPI anchor biosynthetic process, NA, NA
ENSG00000168497	-5.92688	5.54822	8.6167e-05	0.00355223	SDPR	2	192711981	192699028	serum deprivation response [Source:HGNC Symbol;Acc:10690]	8436	SDPR
ENSG00000165757	5.90315	5.10461	4.88353e-07	4.41569e-05	KIAA1462	10	30404423	30301729	KIAA1462 [Source:HGNC Symbol;Acc:29283]	57608	KIAA1462	cell adhesion
ENSG00000119547	-5.87762	5.64216	1.78491e-07	1.834e-05	ONECUT2	18	55158529	55102917	one cut homeobox 2 [Source:HGNC Symbol;Acc:8139]	9480	ONECUT2	liver development, regulation of cell-matrix adhesion, epithelial cell development, transcription, DNA-dependent, organ morphogenesis, positive regulation of cell migration, negative regulation of transforming growth factor beta receptor signaling pathway, endocrine pancreas development, cilium assembly, cell fate commitment, positive regulation of transcription from RNA polymerase II promoter, p…
ENSG00000174607	5.86258	3.30209	0.0016232	0.0360909	UGT8	4	115599380	115519611	UDP glycosyltransferase 8 [Source:HGNC Symbol;Acc:12555]	7368	UGT8	protein localization to paranode region of axon, galactosylceramide biosynthetic process, cytoskeleton organization, central nervous system development, peripheral nervous system development, axon cargo transport, paranodal junction assembly, neuron projection morphogenesis
ENSG00000019505	5.86179	2.57231	0.000780594	0.0212168	SYT13	11	45307870	45261852	synaptotagmin XIII [Source:HGNC Symbol;Acc:14962]	57586	SYT13	vesicle-mediated transport
ENSG00000084453	5.84871	3.03546	0.00155495	0.0350091	SLCO1A2	12	21572528	21417534	solute carrier organic anion transporter family, member 1A2 [Source:HGNC Symbol;Acc:10956]	6579	SLCO1A2	bile acid metabolic process, organic anion transport, bile acid and bile salt transport, sodium-independent organic anion transport, small molecule metabolic process, transmembrane transport
ENSG00000096060	-5.83733	5.56669	3.48627e-10	6.38977e-08	FKBP5	6	35696360	35541362	FK506 binding protein 5 [Source:HGNC Symbol;Acc:3721]	2289	FKBP5	protein peptidyl-prolyl isomerization, protein peptidyl-prolyl isomerization, protein folding, peptidyl-proline modification, chaperone-mediated protein folding
ENSG00000099937	-5.83035	7.96628	1.80311e-05	0.000971832	SERPIND1	22	21142008	21128167	serpin peptidase inhibitor, clade D (heparin cofactor), member 1 [Source:HGNC Symbol;Acc:4838]	3053	SERPIND1	chemotaxis, blood coagulation, negative regulation of endopeptidase activity, regulation of proteolysis
ENSG00000174672	-5.8244	2.94693	0.0023368	0.0473537	BRSK2	11	1483919	1411129	BR serine/threonine kinase 2 [Source:HGNC Symbol;Acc:11405]	9024	BRSK2	G2/M transition of mitotic cell cycle, protein phosphorylation, exocytosis, mitosis, axonogenesis, peptidyl-serine phosphorylation, establishment of cell polarity, neuron differentiation, actin cytoskeleton reorganization, regulation of insulin secretion involved in cellular response to glucose stimulus, regulation of insulin secretion involved in cellular response to glucose stimulus, intrinsic …
ENSG00000244731	-5.82192	3.98651	2.43196e-05	0.00123077	C4A	6	31970458	31949801	complement component 4A (Rodgers blood group) [Source:HGNC Symbol;Acc:1323]	721	C4A	inflammatory response, complement activation, complement activation, classical pathway, regulation of complement activation, innate immune response
ENSG00000175745	-5.79477	4.11116	1.23225e-05	0.000732045	NR2F1	5	92930321	92919043	nuclear receptor subfamily 2, group F, member 1 [Source:HGNC Symbol;Acc:7975]	7025	NR2F1	negative regulation of transcription from RNA polymerase II promoter, neuron migration, transcription initiation from RNA polymerase II promoter, signal transduction, gene expression, negative regulation of neuron projection development, cerebral cortex regionalization, intracellular receptor signaling pathway, positive regulation of transcription from RNA polymerase II promoter
ENSG00000137841	5.78528	2.71047	0.00124442	0.0296847	PLCB2	15	40600136	40570377	phospholipase C, beta 2 [Source:HGNC Symbol;Acc:9055]	5330	PLCB2	phospholipid metabolic process, activation of phospholipase C activity, synaptic transmission, lipid catabolic process, intracellular signal transduction, inositol phosphate metabolic process, small molecule metabolic process, sensory perception of bitter taste
ENSG00000176845	5.76814	4.03284	0.000934153	0.0242255	METRNL	17	81052864	81037567	meteorin, glial cell differentiation regulator-like [Source:HGNC Symbol;Acc:27584]	284207	METRNL	fat cell differentiation
ENSG00000164920	5.74929	3.39446	0.000276536	0.00926087	OSR2	8	99964332	99956631	odd-skipped related transciption factor 2 [Source:HGNC Symbol;Acc:15830]	116039	OSR2	negative regulation of transcription from RNA polymerase II promoter, metanephros development, mesonephros development, chondrocyte differentiation, positive regulation of cell proliferation, embryo development, positive regulation of gene expression, cell differentiation, positive regulation of bone mineralization, osteoblast proliferation, embryonic forelimb morphogenesis, embryonic hindlimb mo…
ENSG00000189334	5.69537	5.94315	6.7756e-06	0.000433479	S100A14	1	153589462	153586731	S100 calcium binding protein A14 [Source:HGNC Symbol;Acc:18901]	57402	S100A14	apoptotic process, response to lipopolysaccharide, toll-like receptor 4 signaling pathway, defense response to bacterium, calcium ion homeostasis, positive regulation of granulocyte chemotaxis, positive regulation of monocyte chemotaxis
ENSG00000138166	5.69297	5.37488	1.54812e-05	0.000867652	DUSP5	10	112271302	112257596	dual specificity phosphatase 5 [Source:HGNC Symbol;Acc:3071]	1847	DUSP5	inactivation of MAPK activity, endoderm formation, protein dephosphorylation, peptidyl-tyrosine dephosphorylation
ENSG00000075213	5.68733	4.09862	1.91505e-05	0.0010146	SEMA3A	7	84122040	83585093	sema domain, immunoglobulin domain (Ig), short basic domain, secreted, (semaphorin) 3A [Source:HGNC Symbol;Acc:10723]	10371	SEMA3A	neuron migration, regulation of heart rate, apoptotic process, axon guidance, axonal fasciculation, negative regulation of epithelial cell migration, nerve development, olfactory bulb development, sympathetic nervous system development, dendrite morphogenesis, regulation of axon extension involved in axon guidance, negative regulation of axon extension involved in axon guidance, axon extension in…
ENSG00000186088	-5.66261	4.16886	1.67325e-05	0.000920067	GSAP	7	77045717	76940068	gamma-secretase activating protein [Source:HGNC Symbol;Acc:28042]	54103	GSAP	regulation of proteolysis, beta-amyloid formation
ENSG00000224389	-5.66131	4.28238	3.19796e-05	0.00152725	C4B	6	32003195	31982539	complement component 4B (Chido blood group) [Source:HGNC Symbol;Acc:1324]	100293534	C4B	inflammatory response, complement activation, complement activation, classical pathway, regulation of complement activation, innate immune response
ENSG00000054179	-5.64486	3.34728	0.000548571	0.0160006	ENTPD2	9	139948497	139942550	ectonucleoside triphosphate diphosphohydrolase 2 [Source:HGNC Symbol;Acc:3364]	954	ENTPD2	G-protein coupled receptor signaling pathway, purine ribonucleoside diphosphate catabolic process, platelet activation
ENSG00000167779	5.58459	5.31981	1.99165e-05	0.00104296	IGFBP6	12	53496129	53491220	insulin-like growth factor binding protein 6 [Source:HGNC Symbol;Acc:5475]	3489	IGFBP6	regulation of cell growth, signal transduction, negative regulation of cell proliferation, cellular protein metabolic process
ENSG00000144452	5.56861	2.80492	0.00151148	0.0342813	ABCA12	2	216003151	215796266	ATP-binding cassette, sub-family A (ABC1), member 12 [Source:HGNC Symbol;Acc:14637]	26154	ABCA12	lipid transport, cellular homeostasis, keratinization, ceramide transport, surfactant homeostasis, lung alveolus development, lipid homeostasis, establishment of skin barrier
ENSG00000182752	5.55219	4.26971	0.00207534	0.0430074	PAPPA	9	119164601	118916083	pregnancy-associated plasma protein A, pappalysin 1 [Source:HGNC Symbol;Acc:8602]	5069	PAPPA	proteolysis, female pregnancy, cell differentiation, response to follicle-stimulating hormone stimulus, cellular protein metabolic process, response to glucocorticoid stimulus
ENSG00000009950	-5.54286	6.69713	1.48566e-05	0.000843099	MLXIPL	7	73038873	73007524	MLX interacting protein-like [Source:HGNC Symbol;Acc:12744]	51085	MLXIPL	negative regulation of transcription from RNA polymerase II promoter, energy reserve metabolic process, transcription, DNA-dependent, regulation of transcription, DNA-dependent, positive regulation of cell proliferation, anatomical structure morphogenesis, glucose mediated signaling pathway, positive regulation of cellular metabolic process, negative regulation of peptidyl-serine phosphorylation,…
ENSG00000184232	-5.53155	6.00045	5.83701e-09	8.42207e-07	OAF	11	120101041	120081475	OAF homolog (Drosophila) [Source:HGNC Symbol;Acc:28752]	220323	OAF
ENSG00000101955	5.5026	3.35389	0.000349718	0.0111083	SRPX	X	38080696	38008589	sushi-repeat containing protein, X-linked [Source:HGNC Symbol;Acc:11309]	8406	SRPX	phagolysosome assembly, autophagy, cell adhesion, response to endoplasmic reticulum stress, negative regulation of cell proliferation involved in contact inhibition, positive regulation of extrinsic apoptotic signaling pathway in absence of ligand
ENSG00000104723	5.48216	5.5739	5.28008e-06	0.000351048	TUSC3	8	15624158	15274724	tumor suppressor candidate 3 [Source:HGNC Symbol;Acc:30242]	7991	TUSC3	protein N-linked glycosylation, magnesium ion transport, magnesium ion transport, protein N-linked glycosylation via asparagine, protein N-linked glycosylation via asparagine, post-translational protein modification, cellular protein metabolic process, cell redox homeostasis, cognition
ENSG00000138119	5.48054	7.78715	3.26971e-09	4.92746e-07	MYOF	10	95242074	95066186	myoferlin [Source:HGNC Symbol;Acc:3656]	26509	MYOF	plasma membrane repair, muscle contraction, blood circulation, regulation of vascular endothelial growth factor receptor signaling pathway, cellular response to heat
ENSG00000155629	-5.47868	3.7523	0.000148807	0.00549935	PIK3AP1	10	98480271	98353069	phosphoinositide-3-kinase adaptor protein 1 [Source:HGNC Symbol;Acc:30034]	118788	PIK3AP1	positive regulation of phosphatidylinositol 3-kinase cascade, negative regulation of toll-like receptor signaling pathway, positive regulation of toll-like receptor signaling pathway, toll-like receptor 2 signaling pathway, toll-like receptor 4 signaling pathway, toll-like receptor 7 signaling pathway, toll-like receptor 9 signaling pathway, regulation of inflammatory response
ENSG00000148803	-5.45598	4.04948	0.000537355	0.0157411	FUOM	10	135171529	135168658	fucose mutarotase [Source:HGNC Symbol;Acc:24733]	282969	FUOM	fucose metabolic process
ENSG00000135409	5.44409	3.03498	0.00133732	0.0313808	AMHR2	12	53825318	53817639	anti-Mullerian hormone receptor, type II [Source:HGNC Symbol;Acc:465]	269	AMHR2	Mullerian duct regression, signal transduction, transforming growth factor beta receptor signaling pathway, sex differentiation, sex differentiation
ENSG00000102934	-5.43608	4.20487	0.00116261	0.0284118	PLLP	16	57318599	57290004	plasmolipin [Source:HGNC Symbol;Acc:18553]	51090	PLLP	ion transport, response to wounding, myelination
ENSG00000185664	5.40395	4.56792	0.000104139	0.00411553	PMEL	12	56367101	56347889	premelanosome protein [Source:HGNC Symbol;Acc:10880]	6490	PMEL	melanosome organization, melanin biosynthetic process
ENSG00000134363	-5.39657	6.09549	1.27078e-07	1.41276e-05	FST	5	52782964	52776239	follistatin [Source:HGNC Symbol;Acc:3971]	10468	FST	negative regulation of transcription from RNA polymerase II promoter, hematopoietic progenitor cell differentiation, gamete generation, pattern specification process, female gonad development, BMP signaling pathway, hair follicle morphogenesis, negative regulation of activin receptor signaling pathway, odontogenesis of dentin-containing tooth, keratinocyte proliferation, negative regulation of ce…
ENSG00000151655	-5.37779	10.3708	0.000130849	0.00492903	ITIH2	10	7791483	7745232	inter-alpha-trypsin inhibitor heavy chain 2 [Source:HGNC Symbol;Acc:6167]	3698	ITIH2	negative regulation of endopeptidase activity, hyaluronan metabolic process
ENSG00000156968	-5.33938	4.8882	2.95667e-07	2.7656e-05	MPV17L	16	15507125	15489611	MPV17 mitochondrial membrane protein-like [Source:HGNC Symbol;Acc:26827]	255027	MPV17L	negative regulation of hydrogen peroxide biosynthetic process, reactive oxygen species metabolic process, negative regulation of mitochondrial outer membrane permeabilization
ENSG00000072422	-5.31646	5.95706	9.55117e-07	7.99645e-05	RHOBTB1	10	62761198	62629196	Rho-related BTB domain containing 1 [Source:HGNC Symbol;Acc:18738]	9886	RHOBTB1	small GTPase mediated signal transduction, regulation of small GTPase mediated signal transduction
ENSG00000186470	-5.29835	3.25424	0.00117744	0.0286422	BTN3A2	6	26378546	26365387	butyrophilin, subfamily 3, member A2 [Source:HGNC Symbol;Acc:1139]	11118	BTN3A2	T cell mediated immunity, interferon-gamma secretion
ENSG00000170915	-5.29347	5.58776	2.79323e-07	2.66793e-05	PAQR8	6	52272575	52226219	progestin and adipoQ receptor family member VIII [Source:HGNC Symbol;Acc:15708]	85315	PAQR8	multicellular organismal development, cell differentiation, steroid hormone mediated signaling pathway, oogenesis, response to steroid hormone stimulus
ENSG00000186910	-5.28132	5.77152	1.62722e-05	0.000900818	SERPINA11	14	94919127	94908801	serpin peptidase inhibitor, clade A (alpha-1 antiproteinase, antitrypsin), member 11 [Source:HGNC Symbol;Acc:19193]	256394	SERPINA11	negative regulation of endopeptidase activity, regulation of proteolysis
ENSG00000026950	-5.274	2.65223	0.00223379	0.0456966	BTN3A1	6	26415444	26402465	butyrophilin, subfamily 3, member A1 [Source:HGNC Symbol;Acc:1138]	11119	BTN3A1	cytokine secretion, activated T cell proliferation, T cell receptor signaling pathway, interferon-gamma secretion
ENSG00000120318	5.26652	3.08727	0.000927864	0.0242012	ARAP3	5	141061788	141032968	ArfGAP with RhoGAP domain, ankyrin repeat and PH domain 3 [Source:HGNC Symbol;Acc:24097]	64411	ARAP3	cytoskeleton organization, small GTPase mediated signal transduction, regulation of cell shape, vesicle-mediated transport, negative regulation of cell migration, regulation of ARF GTPase activity, negative regulation of Rac protein signal transduction, negative regulation of Rho protein signal transduction, regulation of small GTPase mediated signal transduction
ENSG00000138772	5.23999	7.28562	3.13962e-10	5.99756e-08	ANXA3	4	79531597	79472673	annexin A3 [Source:HGNC Symbol;Acc:541]	306	ANXA3	phagocytosis, positive regulation of endothelial cell migration, defense response to bacterium, neutrophil degranulation, positive regulation of angiogenesis, positive regulation of sequence-specific DNA binding transcription factor activity
ENSG00000167680	-5.23407	5.50308	2.59946e-06	0.000191611	SEMA6B	19	4559820	4542600	sema domain, transmembrane domain (TM), and cytoplasmic domain, (semaphorin) 6B [Source:HGNC Symbol;Acc:10739]	10501	SEMA6B	nervous system development, cell differentiation
ENSG00000115457	5.21665	4.31939	0.000149804	0.00551147	IGFBP2	2	217529159	217497551	insulin-like growth factor binding protein 2, 36kDa [Source:HGNC Symbol;Acc:5471]	3485	IGFBP2	regulation of cell growth, signal transduction, female pregnancy, aging, response to nutrient, response to mechanical stimulus, response to lithium ion, response to estradiol stimulus, response to retinoic acid, cellular response to hormone stimulus, positive regulation of activated T cell proliferation, response to drug, regulation of insulin-like growth factor receptor signaling pathway, regula…
ENSG00000119411	5.19477	2.39467	0.00241014	0.0484996	BSPRY	9	116133513	116111821	B-box and SPRY domain containing [Source:HGNC Symbol;Acc:18232]	54836	BSPRY	calcium ion transport
ENSG00000088992	-5.18508	3.94362	8.25869e-05	0.00343597	TESC	12	117537284	117476728	tescalcin [Source:HGNC Symbol;Acc:26065]	54997	TESC	negative regulation of cell proliferation, male gonad development, positive regulation of gene expression, megakaryocyte differentiation, positive regulation of granulocyte differentiation, positive regulation of sodium:hydrogen antiporter activity, regulation of cell adhesion mediated by integrin, negative regulation of catalytic activity, positive regulation of megakaryocyte differentiation, po…
ENSG00000165388	5.17677	4.46983	6.21326e-05	0.00274234	ZNF488	10	48373866	48355024	zinc finger protein 488 [Source:HGNC Symbol;Acc:23535]	118738	ZNF488	regulation of transcription from RNA polymerase II promoter, transcription from RNA polymerase II promoter, oligodendrocyte development, negative regulation of transcription, DNA-dependent, positive regulation of oligodendrocyte differentiation
ENSG00000151150	5.16677	4.50665	0.00215876	0.0444299	ANK3	10	62493248	61786056	ankyrin 3, node of Ranvier (ankyrin G) [Source:HGNC Symbol;Acc:494]	288	ANK3	mitotic cytokinesis, plasma membrane organization, signal transduction, axonogenesis, axon guidance, neuromuscular junction development, positive regulation of gene expression, positive regulation of cell communication by electrical coupling, positive regulation of sodium ion transport, regulation of action potential in neuron, positive regulation of homotypic cell-cell adhesion, Golgi to plasma …
ENSG00000169116	5.15887	4.09299	0.00209371	0.0432882	PARM1	4	75975325	75858305	prostate androgen-regulated mucin-like protein 1 [Source:HGNC Symbol;Acc:24536]	25849	PARM1	positive regulation of telomerase activity
ENSG00000167755	5.1536	4.39712	0.00117838	0.0286422	KLK6	19	51472929	51461887	kallikrein-related peptidase 6 [Source:HGNC Symbol;Acc:6367]	5653	KLK6	proteolysis, central nervous system development, response to wounding, regulation of neuron projection development, protein autoprocessing, collagen catabolic process, tissue regeneration, hormone metabolic process, myelination, amyloid precursor protein metabolic process, regulation of cell differentiation, positive regulation of G-protein coupled receptor protein signaling pathway, neuron death
ENSG00000250799	-5.12383	4.48703	0.0010815	0.0269638	PRODH2	19	36304201	36290890	proline dehydrogenase (oxidase) 2 [Source:HGNC Symbol;Acc:17325]	58510	PRODH2	glutamate biosynthetic process, proline catabolic process to glutamate
ENSG00000162909	5.08156	8.0456	2.80226e-09	4.41942e-07	CAPN2	1	223963720	223889295	calpain 2, (m/II) large subunit [Source:HGNC Symbol;Acc:1479]	824	CAPN2	response to hypoxia, blastocyst development, proteolysis, myoblast fusion, protein autoprocessing, cellular response to amino acid stimulus
ENSG00000120833	5.08124	6.18397	2.63596e-08	3.43765e-06	SOCS2	12	93977263	93963590	suppressor of cytokine signaling 2 [Source:HGNC Symbol;Acc:19382]	8835	SOCS2	regulation of cell growth, JAK-STAT cascade, aging, regulation of signal transduction, positive regulation of signal transduction, protein ubiquitination, response to estradiol stimulus, cellular response to hormone stimulus, negative regulation of apoptotic process, negative regulation of JAK-STAT cascade, growth hormone receptor signaling pathway, JAK-STAT cascade involved in growth hormone sig…
ENSG00000185442	5.0756	3.38994	0.00158826	0.0354303	FAM174B	15	93353114	93160673	family with sequence similarity 174, member B [Source:HGNC Symbol;Acc:34339]	400451	FAM174B
ENSG00000161267	-5.05945	3.91444	0.00034819	0.0110857	BDH1	3	197300194	197236654	3-hydroxybutyrate dehydrogenase, type 1 [Source:HGNC Symbol;Acc:1027]	622	BDH1	liver development, brain development, response to nutrient, response to toxic substance, response to estradiol stimulus, response to insulin stimulus, response to drug, response to starvation, cellular lipid metabolic process, small molecule metabolic process, response to ethanol, response to cadmium ion, cellular ketone body metabolic process, ketone body biosynthetic process, ketone body catabo…
ENSG00000114450	5.01417	3.48336	0.00112025	0.0275752	GNB4	3	179169378	179116990	guanine nucleotide binding protein (G protein), beta polypeptide 4 [Source:HGNC Symbol;Acc:20731]	59345	GNB4	energy reserve metabolic process, cell death, substantia nigra development, small molecule metabolic process, cellular response to glucagon stimulus
ENSG00000163347	-4.99317	6.79362	1.84661e-08	2.52986e-06	CLDN1	3	190040264	190023490	claudin 1 [Source:HGNC Symbol;Acc:2032]	9076	CLDN1	cell adhesion, viral process, calcium-independent cell-cell adhesion, cell-cell junction organization
ENSG00000123561	-4.97977	6.74195	0.000239656	0.00818753	SERPINA7	X	105282729	105277197	serpin peptidase inhibitor, clade A (alpha-1 antiproteinase, antitrypsin), member 7 [Source:HGNC Symbol;Acc:11583]	6906	SERPINA7	aging, post-embryonic development, negative regulation of endopeptidase activity, regulation of proteolysis, response to vitamin A, response to prostaglandin E stimulus, response to drug, response to peptide hormone stimulus, response to corticosterone stimulus
ENSG00000164294	4.97648	4.51766	9.10759e-05	0.00373191	GPX8	5	54462899	54455946	glutathione peroxidase 8 (putative) [Source:HGNC Symbol;Acc:33100]	493869	GPX8	response to oxidative stress
ENSG00000122787	-4.96464	3.58021	0.0011761	0.0286422	AKR1D1	7	137802732	137687070	aldo-keto reductase family 1, member D1 [Source:HGNC Symbol;Acc:388]	6718	AKR1D1	bile acid biosynthetic process, bile acid biosynthetic process, cholesterol catabolic process, digestion, bile acid metabolic process, C21-steroid hormone metabolic process, androgen metabolic process, bile acid catabolic process, small molecule metabolic process, oxidation-reduction process
ENSG00000113083	-4.93059	6.05415	2.60578e-08	3.43128e-06	LOX	5	121413980	121398890	lysyl oxidase [Source:HGNC Symbol;Acc:6664]	4015	LOX	blood vessel development, cellular protein modification process, extracellular matrix organization, collagen fibril organization, lung development, wound healing, response to drug, elastic fiber assembly, response to steroid hormone stimulus
ENSG00000140545	4.90649	6.76033	2.50246e-09	3.99305e-07	MFGE8	15	89456642	89441916	milk fat globule-EGF factor 8 protein [Source:HGNC Symbol;Acc:7036]	4240	MFGE8	angiogenesis, phagocytosis, recognition, phagocytosis, engulfment, cell adhesion, single fertilization, viral process, positive regulation of apoptotic cell clearance
ENSG00000163803	4.86933	3.44477	0.0022406	0.0456982	PLB1	2	28866654	28680012	phospholipase B1 [Source:HGNC Symbol;Acc:30041]	151056	PLB1	retinoid metabolic process, phospholipid metabolic process, phototransduction, visible light, lipid catabolic process, phosphatidylcholine acyl-chain remodeling, small molecule metabolic process, glycerophospholipid biosynthetic process
ENSG00000108924	-4.85863	7.78478	0.000902661	0.0237263	HLF	17	53402426	53342373	hepatic leukemia factor [Source:HGNC Symbol;Acc:4977]	3131	HLF	transcription from RNA polymerase II promoter, multicellular organismal development, skeletal muscle cell differentiation, rhythmic process
ENSG00000123094	4.84814	4.04636	0.000151458	0.005537	RASSF8	12	26232825	26111962	Ras association (RalGDS/AF-6) domain family (N-terminal) member 8 [Source:HGNC Symbol;Acc:13232]	11228	RASSF8	signal transduction
ENSG00000122035	4.84404	4.16897	0.000458302	0.0137826	RASL11A	13	27847827	27844464	RAS-like, family 11, member A [Source:HGNC Symbol;Acc:23802]	387496	RASL11A	GTP catabolic process, transcription, DNA-dependent, small GTPase mediated signal transduction, positive regulation of transcription from RNA polymerase I promoter
ENSG00000137501	4.84357	5.96752	4.13311e-08	5.19049e-06	SYTL2	11	85522184	85405267	synaptotagmin-like 2 [Source:HGNC Symbol;Acc:15585]	54843	SYTL2	intracellular protein transport, exocytosis, vesicle docking involved in exocytosis, negative regulation of phosphatase activity, vesicle-mediated transport
ENSG00000149591	4.82388	7.12292	4.39081e-06	0.000305398	TAGLN	11	117075498	117070037	transgelin [Source:HGNC Symbol;Acc:11553]	6876	TAGLN	muscle organ development, epithelial cell differentiation
ENSG00000114251	4.81569	6.72447	0.000797854	0.0214708	WNT5A	3	55523973	55499743	wingless-type MMTV integration site family, member 5A [Source:HGNC Symbol;Acc:12784]	7474	WNT5A	activation of MAPK activity, ameboidal cell migration, establishment of planar polarity, somitogenesis, epithelial to mesenchymal transition, neural tube closure, positive regulation of endothelial cell proliferation, heart looping, positive regulation of mesenchymal cell proliferation, lens development in camera-type eye, positive regulation of cytokine secretion involved in immune response, typ…
ENSG00000113140	4.80389	8.39936	3.81046e-07	3.49198e-05	SPARC	5	151066726	151040657	secreted protein, acidic, cysteine-rich (osteonectin) [Source:HGNC Symbol;Acc:11219]	6678	SPARC	ossification, platelet degranulation, signal transduction, heart development, blood coagulation, response to gravity, response to lead ion, platelet activation, extracellular matrix organization, lung development, response to lipopolysaccharide, response to L-ascorbic acid, response to cytokine stimulus, regulation of cell proliferation, response to peptide hormone stimulus, response to ethanol, …
ENSG00000106927	-4.8009	8.79213	4.19338e-06	0.000293169	AMBP	9	116840752	116822407	alpha-1-microglobulin/bikunin precursor [Source:HGNC Symbol;Acc:453]	259	AMBP	cell adhesion, female pregnancy, negative regulation of endopeptidase activity, viral process, protein-chromophore linkage, protein catabolic process, heme catabolic process, negative regulation of JNK cascade, negative regulation of immune response
ENSG00000134716	-4.78479	3.54216	0.00157095	0.0352158	CYP2J2	1	60392462	60358980	cytochrome P450, family 2, subfamily J, polypeptide 2 [Source:HGNC Symbol;Acc:2634]	1573	CYP2J2	icosanoid metabolic process, xenobiotic metabolic process, regulation of heart contraction, arachidonic acid metabolic process, epoxygenase P450 pathway, epoxygenase P450 pathway, linoleic acid metabolic process, small molecule metabolic process
ENSG00000139278	4.78024	5.23788	6.39894e-05	0.00278169	GLIPR1	12	75897633	75874460	GLI pathogenesis-related 1 [Source:HGNC Symbol;Acc:17001]	11010	GLIPR1	cellular lipid metabolic process, small molecule metabolic process
ENSG00000153132	-4.7638	4.0294	0.00044551	0.0134987	CLGN	4	141349122	141309609	calmegin [Source:HGNC Symbol;Acc:2060]	1047	CLGN	protein folding, protein complex assembly, single fertilization, binding of sperm to zona pellucida
ENSG00000184697	4.75652	7.48276	0.000600011	0.0171325	CLDN6	16	3070072	3064713	claudin 6 [Source:HGNC Symbol;Acc:2048]	9074	CLDN6	calcium-independent cell-cell adhesion
ENSG00000017373	-4.75278	3.36552	0.000953879	0.0246428	SRCIN1	17	36762183	36686251	SRC kinase signaling inhibitor 1 [Source:HGNC Symbol;Acc:29506]	101929513	SRCIN1	exocytosis, negative regulation of cell adhesion, regulation of cell migration, substrate adhesion-dependent cell spreading, negative regulation of protein secretion, regulation of dendritic spine morphogenesis, positive regulation of protein tyrosine kinase activity, negative regulation of protein tyrosine kinase activity
ENSG00000067057	4.73945	7.20804	1.24046e-06	9.95527e-05	PFKP	10	3179904	3108525	phosphofructokinase, platelet [Source:HGNC Symbol;Acc:8878]	5214	PFKP	carbohydrate metabolic process, fructose 6-phosphate metabolic process, glucose metabolic process, glycolysis, glycolysis, small molecule metabolic process, carbohydrate phosphorylation, carbohydrate phosphorylation
ENSG00000166532	4.73455	4.87386	0.000287802	0.00950139	RIMKLB	12	8935691	8834196	ribosomal modification protein rimK-like family member B [Source:HGNC Symbol;Acc:29228]	57494	RIMKLB	cellular protein modification process
ENSG00000139926	4.70736	6.18631	0.000111723	0.00436686	FRMD6	14	52197445	51955818	FERM domain containing 6 [Source:HGNC Symbol;Acc:19839]	122786	FRMD6	apical constriction, regulation of actin filament-based process, cellular protein localization
ENSG00000188112	4.69947	5.69456	5.95955e-06	0.000383078	C6orf132	6	42110357	42068856	chromosome 6 open reading frame 132 [Source:HGNC Symbol;Acc:21288]	647024	C6orf132
ENSG00000100060	-4.69603	3.64941	0.00124534	0.0296847	MFNG	22	37882439	37865101	MFNG O-fucosylpeptide 3-beta-N-acetylglucosaminyltransferase [Source:HGNC Symbol;Acc:7038]	4242	MFNG	pattern specification process, positive regulation of protein binding, positive regulation of Notch signaling pathway
ENSG00000198286	4.68335	5.23988	0.000304285	0.00999276	CARD11	7	3083579	2945775	caspase recruitment domain family, member 11 [Source:HGNC Symbol;Acc:16393]	84433	CARD11	positive regulation of cytokine production, positive regulation of B cell proliferation, T cell costimulation, Fc-epsilon receptor signaling pathway, positive regulation of T cell proliferation, regulation of apoptotic process, positive regulation of I-kappaB kinase/NF-kappaB cascade, thymic T cell selection, positive regulation of interleukin-2 biosynthetic process, innate immune response, regul…
ENSG00000120256	-4.67952	4.84621	7.76389e-05	0.00328042	LRP11	6	150186199	150139934	low density lipoprotein receptor-related protein 11 [Source:HGNC Symbol;Acc:16936]	84918	LRP11
ENSG00000143248	4.67393	6.22707	6.32639e-05	0.002759	RGS5	1	163291577	163080911	regulator of G-protein signaling 5 [Source:HGNC Symbol;Acc:10001]	8490	RGS5	signal transduction, regulation of G-protein coupled receptor protein signaling pathway, termination of G-protein coupled receptor signaling pathway, positive regulation of GTPase activity, positive regulation of GTPase activity
ENSG00000117601	-4.67194	6.51477	0.000165168	0.00595791	SERPINC1	1	173886516	173872947	serpin peptidase inhibitor, clade C (antithrombin), member 1 [Source:HGNC Symbol;Acc:775]	462	SERPINC1	response to nutrient, blood coagulation, negative regulation of endopeptidase activity, regulation of proteolysis, negative regulation of inflammatory response, regulation of blood coagulation, intrinsic pathway
ENSG00000145623	-4.63564	6.53654	2.0996e-06	0.000157331	OSMR	5	38945698	38845960	oncostatin M receptor [Source:HGNC Symbol;Acc:8507]	9180	OSMR	positive regulation of acute inflammatory response, cell surface receptor signaling pathway, cell proliferation, positive regulation of cell proliferation, response to cytokine stimulus, oncostatin-M-mediated signaling pathway
ENSG00000107742	-4.63435	4.79934	0.00200807	0.0419653	SPOCK2	10	73848790	73818793	sparc/osteonectin, cwcv and kazal-like domains proteoglycan (testican) 2 [Source:HGNC Symbol;Acc:13564]	9806	SPOCK2	signal transduction, synapse assembly, extracellular matrix organization, regulation of cell differentiation
ENSG00000158186	-4.62853	3.73201	0.000628043	0.0176725	MRAS	3	138124375	138066539	muscle RAS oncogene homolog [Source:HGNC Symbol;Acc:7227]	22808	MRAS	Ras protein signal transduction, multicellular organismal development, muscle organ development, actin cytoskeleton organization
ENSG00000052344	4.62371	6.00996	2.29665e-05	0.0011799	PRSS8	16	31147083	31142756	protease, serine, 8 [Source:HGNC Symbol;Acc:9491]	5652	PRSS8	proteolysis, positive regulation of sodium ion transport
ENSG00000085563	-4.60005	6.0278	9.57602e-06	0.000585043	ABCB1	7	87342611	87133175	ATP-binding cassette, sub-family B (MDR/TAP), member 1 [Source:HGNC Symbol;Acc:40]	5243	ABCB1	G2/M transition of mitotic cell cycle, transport, drug transmembrane transport, response to drug, small molecule metabolic process, transmembrane transport, transmembrane transport, stem cell proliferation
ENSG00000125731	4.57559	3.56481	0.00178046	0.0379692	SH2D3A	19	6767599	6752171	SH2 domain containing 3A [Source:HGNC Symbol;Acc:16885]	10045	SH2D3A	JNK cascade, small GTPase mediated signal transduction, positive regulation of signal transduction
ENSG00000162772	4.55754	7.00937	6.43521e-05	0.00278852	ATF3	1	212794119	212738676	activating transcription factor 3 [Source:HGNC Symbol;Acc:785]	467	ATF3	gluconeogenesis, transcription, DNA-dependent, activation of signaling protein activity involved in unfolded protein response, positive regulation of cell proliferation, endoplasmic reticulum unfolded protein response, skeletal muscle cell differentiation, cellular protein metabolic process, negative regulation of transcription, DNA-dependent
ENSG00000100033	4.53595	3.78369	0.00137312	0.0321098	PRODH	22	18924066	18900294	proline dehydrogenase (oxidase) 1 [Source:HGNC Symbol;Acc:9453]	5625	PRODH	glutamate biosynthetic process, proline metabolic process, proline catabolic process, intrinsic apoptotic signaling pathway in response to oxidative stress, proline catabolic process to glutamate, 4-hydroxyproline catabolic process, cellular nitrogen compound metabolic process, small molecule metabolic process
ENSG00000132677	-4.51004	5.46174	0.00111244	0.0275329	RHBG	1	156355011	156339003	Rh family, B glycoprotein (gene/pseudogene) [Source:HGNC Symbol;Acc:14572]	57127	RHBG	ammonium transport, ammonium transport, transmembrane transport, transepithelial ammonium transport, ammonium transmembrane transport
ENSG00000088387	4.48187	6.78784	3.13113e-05	0.00150062	DOCK9	13	99738879	99445741	dedicator of cytokinesis 9 [Source:HGNC Symbol;Acc:14132]	23348	DOCK9	small GTPase mediated signal transduction, blood coagulation, biological_process
ENSG00000163586	-4.45504	7.61367	0.00147912	0.033729	FABP1	2	88427635	88422510	fatty acid binding protein 1, liver [Source:HGNC Symbol;Acc:3555]	2168	FABP1	positive regulation of cell proliferation, positive regulation of fatty acid beta-oxidation, negative regulation of apoptotic process, negative regulation of cysteine-type endopeptidase activity involved in apoptotic process, cellular lipid metabolic process, small molecule metabolic process, intestinal absorption, positive regulation of hydrolase activity, cellular response to hydrogen peroxide,…
ENSG00000172955	-4.44592	5.99272	0.00231465	0.0470669	ADH6	4	100140694	100123795	alcohol dehydrogenase 6 (class V) [Source:HGNC Symbol;Acc:255]	130	ADH6	ethanol oxidation, ethanol oxidation, xenobiotic metabolic process, small molecule metabolic process, response to ethanol
ENSG00000122870	-4.44168	4.06269	0.000386485	0.0120503	BICC1	10	60591195	60272900	bicaudal C homolog 1 (Drosophila) [Source:HGNC Symbol;Acc:19351]	80114	BICC1	multicellular organismal development, negative regulation of canonical Wnt receptor signaling pathway
ENSG00000118523	-4.43463	7.73028	0.00171757	0.0372565	CTGF	6	132272513	132269316	connective tissue growth factor [Source:HGNC Symbol;Acc:2500]	1490	CTGF	cartilage condensation, ossification, angiogenesis, regulation of cell growth, positive regulation of protein phosphorylation, DNA replication, transcription initiation from RNA polymerase II promoter, cell-matrix adhesion, integrin-mediated signaling pathway, positive regulation of cell proliferation, fibroblast growth factor receptor signaling pathway, epidermis development, response to woundin…
ENSG00000003436	-4.3902	8.69291	2.42869e-07	2.42073e-05	TFPI	2	188430487	188328957	tissue factor pathway inhibitor (lipoprotein-associated coagulation inhibitor) [Source:HGNC Symbol;Acc:11760]	7035	TFPI	blood coagulation, blood coagulation, extrinsic pathway, negative regulation of endopeptidase activity
ENSG00000151224	-4.37544	6.7945	0.00031808	0.0103705	MAT1A	10	82049440	82031576	methionine adenosyltransferase I, alpha [Source:HGNC Symbol;Acc:6903]	4143	MAT1A	sulfur amino acid metabolic process, cellular amino acid metabolic process, S-adenosylmethionine biosynthetic process, one-carbon metabolic process, xenobiotic metabolic process, methylation, cellular nitrogen compound metabolic process, small molecule metabolic process
ENSG00000188488	-4.36472	7.74007	0.00141291	0.0325476	SERPINA5	14	95059457	95027779	serpin peptidase inhibitor, clade A (alpha-1 antiproteinase, antitrypsin), member 5 [Source:HGNC Symbol;Acc:8723]	5104	SERPINA5	lipid transport, spermatogenesis, fusion of sperm to egg plasma membrane, negative regulation of endopeptidase activity, regulation of proteolysis, negative regulation of proteolysis
ENSG00000172819	4.34688	3.94717	0.00104723	0.0264006	RARG	12	53626764	53604354	retinoic acid receptor, gamma [Source:HGNC Symbol;Acc:9866]	5916	RARG	negative regulation of transcription from RNA polymerase II promoter, growth plate cartilage chondrocyte growth, transcription initiation from RNA polymerase II promoter, positive regulation of cell proliferation, negative regulation of cell proliferation, regulation of cell size, anterior/posterior pattern specification, gene expression, regulation of myelination, negative regulation of chondroc…
ENSG00000099812	4.32975	4.97743	2.74358e-05	0.00135313	MISP	19	764319	751126	mitotic spindle positioning [Source:HGNC Symbol;Acc:27000]	126353	MISP	mitosis
ENSG00000105426	-4.32814	5.69372	0.00040378	0.0123902	PTPRS	19	5340814	5158506	protein tyrosine phosphatase, receptor type, S [Source:HGNC Symbol;Acc:9681]	5802	PTPRS	cell adhesion, spinal cord development, cerebellum development, hippocampus development, cerebral cortex development, corpus callosum development, extracellular matrix organization, peptidyl-tyrosine dephosphorylation
ENSG00000142871	4.31235	8.30641	6.22753e-05	0.00274234	CYR61	1	86049645	86046444	cysteine-rich, angiogenic inducer, 61 [Source:HGNC Symbol;Acc:2654]	3491	CYR61	regulation of cell growth, osteoblast differentiation, positive regulation of protein phosphorylation, intussusceptive angiogenesis, atrioventricular valve morphogenesis, apoptotic process involved in heart morphogenesis, ventricular septum development, chemotaxis, cell proliferation, anatomical structure morphogenesis, positive regulation of phospholipase activity, positive regulation of cell-su…
ENSG00000131981	4.3118	8.49138	1.04904e-05	0.000633721	LGALS3	14	55612126	55590828	lectin, galactoside-binding, soluble, 3 [Source:HGNC Symbol;Acc:6563]	3958	LGALS3	skeletal system development, monocyte chemotaxis, mRNA processing, RNA splicing, extracellular matrix organization, neutrophil chemotaxis, epithelial cell differentiation, innate immune response, eosinophil chemotaxis, macrophage chemotaxis, positive chemotaxis, mononuclear cell migration, positive regulation of mononuclear cell migration, positive regulation of calcium ion import
ENSG00000106538	-4.30813	4.98045	2.96129e-05	0.00143443	RARRES2	7	150038763	150035408	retinoic acid receptor responder (tazarotene induced) 2 [Source:HGNC Symbol;Acc:9868]	5919	RARRES2	retinoid metabolic process, in utero embryonic development, positive regulation of protein phosphorylation, chemotaxis, inflammatory response, positive regulation of macrophage chemotaxis, positive regulation of fat cell differentiation, embryonic digestive tract development, brown fat cell differentiation, positive regulation of chemotaxis, regulation of lipid catabolic process, positive regulat…
ENSG00000175265	-4.30683	4.95407	9.22301e-05	0.00375651	GOLGA8A	15	34880704	34671269	golgin A8 family, member A [Source:HGNC Symbol;Acc:31972]	23015	GOLGA8A
ENSG00000167244	-4.2997	10.7975	1.03549e-05	0.000629789	IGF2	11	2170833	2150342	insulin-like growth factor 2 (somatomedin A) [Source:HGNC Symbol;Acc:5466]	3481	IGF2	skeletal system development, ossification, positive regulation of protein phosphorylation, platelet degranulation, glucose metabolic process, regulation of gene expression by genetic imprinting, regulation of transcription, DNA-dependent, multicellular organismal development, blood coagulation, positive regulation of cell proliferation, insulin receptor signaling pathway, platelet activation, ins…
ENSG00000196878	4.29446	5.56276	0.00111929	0.0275752	LAMB3	1	209825811	209788215	laminin, beta 3 [Source:HGNC Symbol;Acc:6490]	3914	LAMB3	cell adhesion, epidermis development, extracellular matrix disassembly, extracellular matrix organization, hemidesmosome assembly, cell junction assembly, brown fat cell differentiation
ENSG00000105398	-4.26604	6.32549	0.000620153	0.0175164	SULT2A1	19	48389654	48373723	sulfotransferase family, cytosolic, 2A, dehydroepiandrosterone (DHEA)-preferring, member 1 [Source:HGNC Symbol;Acc:11458]	6822	SULT2A1	xenobiotic metabolic process, digestion, steroid metabolic process, bile acid catabolic process, cellular lipid metabolic process, small molecule metabolic process, 3'-phosphoadenosine 5'-phosphosulfate metabolic process, sulfation
ENSG00000103888	-4.25815	7.27459	4.82519e-06	0.00032722	KIAA1199	15	81244117	81071684	KIAA1199 [Source:HGNC Symbol;Acc:29213]	57214	KIAA1199	metabolic process, positive regulation of peptidyl-threonine phosphorylation, positive regulation of cell migration, positive regulation of release of sequestered calcium ion into cytosol, positive regulation of protein targeting to membrane, positive regulation of protein kinase C activity
ENSG00000164850	-4.23708	3.41375	0.00248977	0.0497331	GPER1	7	1133451	1121844	G protein-coupled estrogen receptor 1 [Source:HGNC Symbol;Acc:4485]	2852	GPER1	positive regulation of protein phosphorylation, positive regulation of protein phosphorylation, positive regulation of neurotransmitter secretion, negative regulation of leukocyte activation, inflammatory response, cell cycle, G-protein coupled receptor signaling pathway, elevation of cytosolic calcium ion concentration, positive regulation of cell proliferation, negative regulation of cell proli…
ENSG00000039068	4.21533	8.60659	7.11387e-07	6.18496e-05	CDH1	16	68869451	68771128	cadherin 1, type 1, E-cadherin (epithelial) [Source:HGNC Symbol;Acc:1748]	999	CDH1	trophectodermal cell differentiation, epithelial cell morphogenesis, apoptotic process, cellular component disassembly involved in execution phase of apoptosis, homophilic cell adhesion, synapse assembly, sensory perception of sound, response to toxic substance, cell-cell adhesion, protein metabolic process, pituitary gland development, negative regulation of cell-cell adhesion, extracellular mat…
ENSG00000049089	-4.1873	4.33184	0.000265398	0.00893198	COL9A2	1	40783488	40766159	collagen, type IX, alpha 2 [Source:HGNC Symbol;Acc:2218]	1298	COL9A2	skeletal system development, axon guidance, extracellular matrix disassembly, extracellular matrix organization, collagen catabolic process
ENSG00000196188	4.17791	5.2971	0.000335403	0.0107798	CTSE	1	206332104	206317459	cathepsin E [Source:HGNC Symbol;Acc:2530]	1510	CTSE	proteolysis, digestion, protein autoprocessing, antigen processing and presentation of exogenous peptide antigen via MHC class II
ENSG00000099377	-4.16866	4.78671	6.17295e-05	0.00273819	HSD3B7	16	31000473	30996519	hydroxy-delta-5-steroid dehydrogenase, 3 beta- and steroid delta-isomerase 7 [Source:HGNC Symbol;Acc:18324]	80270	HSD3B7	bile acid biosynthetic process, bile acid metabolic process, small molecule metabolic process
ENSG00000184384	-4.14372	5.0825	0.000551724	0.01603	MAML2	11	96076344	95709762	mastermind-like 2 (Drosophila) [Source:HGNC Symbol;Acc:16259]	84441	MAML2	transcription initiation from RNA polymerase II promoter, Notch signaling pathway, Notch signaling pathway, gene expression, positive regulation of transcription from RNA polymerase II promoter
ENSG00000073849	-4.14214	8.04462	1.53681e-07	1.66476e-05	ST6GAL1	3	186796341	186648274	ST6 beta-galactosamide alpha-2,6-sialyltranferase 1 [Source:HGNC Symbol;Acc:10860]	6480	ST6GAL1	N-acetylneuraminate metabolic process, humoral immune response, O-glycan processing, protein N-linked glycosylation via asparagine, protein N-linked glycosylation via asparagine, post-translational protein modification, cellular protein metabolic process, NA
ENSG00000158874	-4.13122	10.8666	2.51107e-05	0.00126139	APOA2	1	161193421	161192082	apolipoprotein A-II [Source:HGNC Symbol;Acc:601]	336	APOA2	retinoid metabolic process, acute inflammatory response, negative regulation of cytokine secretion involved in immune response, protein folding, triglyceride metabolic process, phosphatidylcholine biosynthetic process, phototransduction, visible light, cholesterol metabolic process, phospholipid catabolic process, response to glucose stimulus, positive regulation of cholesterol esterification, ne…
ENSG00000189143	4.08293	7.09393	0.000167637	0.00603094	CLDN4	7	73247014	73213872	claudin 4 [Source:HGNC Symbol;Acc:2046]	1364	CLDN4	signal transduction, female pregnancy, calcium-independent cell-cell adhesion, response to progesterone stimulus
ENSG00000166145	4.08075	6.95365	7.23501e-06	0.000460697	SPINT1	15	41150405	41136216	serine peptidase inhibitor, Kunitz type 1 [Source:HGNC Symbol;Acc:11246]	6692	SPINT1	negative regulation of endopeptidase activity, extracellular matrix organization, branching involved in labyrinthine layer morphogenesis, placenta blood vessel development
ENSG00000114529	4.07895	5.20698	1.24139e-05	0.000732045	C3orf52	3	111849851	111805182	chromosome 3 open reading frame 52 [Source:HGNC Symbol;Acc:26255]	79669	C3orf52
ENSG00000185269	-4.06144	6.3985	1.76127e-07	1.82352e-05	NOTUM	17	79919716	79910388	notum pectinacetylesterase homolog (Drosophila) [Source:HGNC Symbol;Acc:27106]	147111	NOTUM
ENSG00000126016	4.04304	4.90504	0.00200057	0.0419629	AMOT	X	112084043	112017731	angiomotin [Source:HGNC Symbol;Acc:17810]	154796	AMOT	vasculogenesis, in utero embryonic development, gastrulation with mouth forming second, establishment of cell polarity involved in ameboidal cell migration, chemotaxis, cell-cell junction assembly, negative regulation of angiogenesis, actin cytoskeleton organization, regulation of cell migration, negative regulation of GTPase activity, cellular protein localization, hippo signaling cascade, hippo…
ENSG00000123104	-4.04086	7.46686	2.47712e-07	2.42073e-05	ITPR2	12	26986131	26490342	inositol 1,4,5-trisphosphate receptor, type 2 [Source:HGNC Symbol;Acc:6181]	3709	ITPR2	response to hypoxia, energy reserve metabolic process, transport, signal transduction, epidermal growth factor receptor signaling pathway, activation of phospholipase C activity, blood coagulation, fibroblast growth factor receptor signaling pathway, platelet activation, Fc-epsilon receptor signaling pathway, Fc-gamma receptor signaling pathway involved in phagocytosis, small molecule metabolic p…
ENSG00000198074	-4.02419	5.41928	0.000209442	0.00731791	AKR1B10	7	134226160	134212344	aldo-keto reductase family 1, member B10 (aldose reductase) [Source:HGNC Symbol;Acc:382]	57016	AKR1B10	retinoid metabolic process, cellular aldehyde metabolic process, digestion, phototransduction, visible light, steroid metabolic process, farnesol catabolic process, daunorubicin metabolic process, doxorubicin metabolic process
ENSG00000081320	4.01044	6.13184	7.76572e-07	6.66623e-05	STK17B	2	197041227	196998290	serine/threonine kinase 17b [Source:HGNC Symbol;Acc:11396]	9262	STK17B	protein phosphorylation, apoptotic process, intracellular signal transduction, protein autophosphorylation, positive regulation of fibroblast apoptotic process
ENSG00000164442	3.99729	6.24733	2.48088e-07	2.42073e-05	CITED2	6	139695757	139693393	Cbp/p300-interacting transactivator, with Glu/Asp-rich carboxy-terminal domain, 2 [Source:HGNC Symbol;Acc:1987]	10370	CITED2	negative regulation of transcription from RNA polymerase II promoter, vasculogenesis, response to hypoxia, response to hypoxia, trophectodermal cell differentiation, neural tube closure, liver development, embryonic placenta development, heart looping, lens morphogenesis in camera-type eye, hematopoietic progenitor cell differentiation, outflow tract morphogenesis, regulation of organ formation, …
ENSG00000213949	-3.96234	5.50827	4.5846e-06	0.000315639	ITGA1	5	52255040	52083730	integrin, alpha 1 [Source:HGNC Symbol;Acc:6134]	3672	ITGA1	activation of MAPK activity, muscle contraction, cell adhesion, integrin-mediated signaling pathway, axon guidance, blood coagulation, negative regulation of cell proliferation, extracellular matrix organization, neutrophil chemotaxis, positive regulation of phosphoprotein phosphatase activity, negative regulation of epidermal growth factor receptor signaling pathway, vasodilation, positive regul…
ENSG00000142910	3.93189	7.39252	0.00015906	0.00576826	TINAGL1	1	32053288	32042116	tubulointerstitial nephritis antigen-like 1 [Source:HGNC Symbol;Acc:19168]	64129	TINAGL1	proteolysis, immune response, endosomal transport
ENSG00000132170	-3.9281	4.05859	0.00120459	0.0289165	PPARG	3	12475855	12328867	peroxisome proliferator-activated receptor gamma [Source:HGNC Symbol;Acc:9236]	5468	PPARG	negative regulation of transcription from RNA polymerase II promoter, negative regulation of transcription from RNA polymerase II promoter, placenta development, negative regulation of acute inflammatory response, transcription initiation from RNA polymerase II promoter, lipid metabolic process, activation of cysteine-type endopeptidase activity involved in apoptotic process, signal transduction,…
ENSG00000092758	-3.92602	6.84975	2.6226e-05	0.00131256	COL9A3	20	61472511	61447596	collagen, type IX, alpha 3 [Source:HGNC Symbol;Acc:2219]	1299	COL9A3	axon guidance, male gonad development, female gonad development, extracellular matrix disassembly, extracellular matrix organization, collagen catabolic process
ENSG00000196083	-3.90794	4.86603	0.000107063	0.00419682	IL1RAP	3	190375843	190231840	interleukin 1 receptor accessory protein [Source:HGNC Symbol;Acc:5995]	3556	IL1RAP	protein complex assembly, inflammatory response, immune response, interleukin-2 biosynthetic process
ENSG00000113580	-3.90139	4.56384	0.000977879	0.0250352	NR3C1	5	142815077	142657496	nuclear receptor subfamily 3, group C, member 1 (glucocorticoid receptor) [Source:HGNC Symbol;Acc:7978]	2908	NR3C1	regulation of gluconeogenesis, transcription, DNA-dependent, transcription from RNA polymerase II promoter, transcription initiation from RNA polymerase II promoter, signal transduction, glucocorticoid metabolic process, gene expression, chromatin modification, adrenal gland development, regulation of glucocorticoid biosynthetic process, positive regulation of neuron apoptotic process, mammary gl…
ENSG00000165959	-3.89293	3.82076	0.00172282	0.0372565	CLMN	14	95786243	95648277	calmin (calponin-like, transmembrane) [Source:HGNC Symbol;Acc:19972]	79789	CLMN	negative regulation of cell proliferation, neuron projection development
ENSG00000171130	-3.88862	6.09419	1.82796e-06	0.000138506	ATP6V0E2	7	149577784	149570057	ATPase, H+ transporting V0 subunit e2 [Source:HGNC Symbol;Acc:21723]	155066	ATP6V0E2	cellular iron ion homeostasis, vacuolar acidification, insulin receptor signaling pathway, ATP hydrolysis coupled proton transport, cell growth, transferrin transport, interaction with host, transmembrane transport, phagosome maturation
ENSG00000250722	-3.87471	9.64235	7.96266e-05	0.00333326	SEPP1	5	42887494	42799982	selenoprotein P, plasma, 1 [Source:HGNC Symbol;Acc:10751]	6414	SEPP1	selenium compound metabolic process, response to oxidative stress, brain development, locomotory behavior, post-embryonic development, sexual reproduction, growth
ENSG00000164946	-3.87064	4.78496	0.00171846	0.0372565	FREM1	9	14910993	14734664	FRAS1 related extracellular matrix 1 [Source:HGNC Symbol;Acc:23399]	158326	FREM1	cell communication, cell-matrix adhesion, craniofacial suture morphogenesis
ENSG00000171345	3.8611	9.29288	9.03841e-07	7.61416e-05	KRT19	17	39684560	39679869	keratin 19 [Source:HGNC Symbol;Acc:6436]	3880	KRT19	viral process, response to estrogen stimulus, sarcomere organization, cell differentiation involved in embryonic placenta development
ENSG00000184368	-3.82329	5.29027	8.43113e-05	0.00349699	MAP7D2	X	20135035	20024831	MAP7 domain containing 2 [Source:HGNC Symbol;Acc:25899]	256714	MAP7D2	microtubule cytoskeleton organization
ENSG00000110436	-3.80478	4.89998	0.00144945	0.0332077	SLC1A2	11	35441610	35272753	solute carrier family 1 (glial high affinity glutamate transporter), member 2 [Source:HGNC Symbol;Acc:10940]	6506	SLC1A2	ion transport, synaptic transmission, visual behavior, response to wounding, multicellular organismal aging, telencephalon development, adult behavior, cellular response to extracellular stimulus, multicellular organism growth, response to drug, response to amino acid stimulus, positive regulation of glucose import, L-glutamate import, transmembrane transport, D-aspartate import
ENSG00000187134	-3.78851	7.89536	0.000566133	0.0163372	AKR1C1	10	5025475	4934796	aldo-keto reductase family 1, member C1 [Source:HGNC Symbol;Acc:384]	1645	AKR1C1	retinoid metabolic process, xenobiotic metabolic process, digestion, phototransduction, visible light, bile acid metabolic process, bile acid and bile salt transport, intestinal cholesterol absorption, epithelial cell differentiation, progesterone metabolic process, retinal metabolic process, cholesterol homeostasis, daunorubicin metabolic process, doxorubicin metabolic process, response to organ…
ENSG00000163191	3.78616	7.03336	1.01773e-06	8.42708e-05	S100A11	1	152020383	152004982	S100 calcium binding protein A11 [Source:HGNC Symbol;Acc:10488]	6282	S100A11	signal transduction, negative regulation of DNA replication, negative regulation of cell proliferation
ENSG00000128567	3.75306	8.38052	0.000180337	0.00645321	PODXL	7	131242976	131185021	podocalyxin-like [Source:HGNC Symbol;Acc:9171]	5420	PODXL	cell adhesion, negative regulation of cell adhesion, cell migration, negative regulation of cell-cell adhesion, positive regulation of cell migration, regulation of microvillus assembly, positive regulation of cell-cell adhesion mediated by integrin, leukocyte migration, glomerular visceral epithelial cell development, epithelial tube formation
ENSG00000139112	3.73861	7.19326	1.53798e-05	0.000867652	GABARAPL1	12	10375727	10365057	GABA(A) receptor-associated protein like 1 [Source:HGNC Symbol;Acc:4068]	23710	GABARAPL1	autophagy
ENSG00000164690	3.72521	5.11193	7.16094e-05	0.00307354	SHH	7	155604967	155592680	sonic hedgehog [Source:HGNC Symbol;Acc:10848]	6469	SHH	negative regulation of transcription from RNA polymerase II promoter, patterning of blood vessels, vasculogenesis, metanephros development, branching involved in ureteric bud morphogenesis, cell fate specification, neural crest cell migration, heart looping, positive regulation of neuroblast proliferation, osteoblast development, lymphoid progenitor cell differentiation, determination of left/rig…
ENSG00000103187	3.71155	7.57545	9.0082e-06	0.000555356	COTL1	16	84651683	84599200	coactosin-like 1 (Dictyostelium) [Source:HGNC Symbol;Acc:18304]	23406	COTL1	biological_process, defense response to fungus
ENSG00000165475	-3.69109	4.14871	0.00247567	0.0495975	CRYL1	13	21099996	20977806	crystallin, lambda 1 [Source:HGNC Symbol;Acc:18246]	51084	CRYL1	fatty acid metabolic process
ENSG00000203326	3.68741	5.69107	4.61259e-05	0.00210954	ZNF525	19	53895470	53868946	zinc finger protein 525 [Source:HGNC Symbol;Acc:29423]	NA	ZNF525	transcription, DNA-dependent, regulation of transcription, DNA-dependent
ENSG00000063660	3.66753	5.36102	0.000453065	0.0136554	GPC1	2	241407493	241375088	glypican 1 [Source:HGNC Symbol;Acc:4449]	2817	GPC1	retinoid metabolic process, carbohydrate metabolic process, glycosaminoglycan biosynthetic process, glycosaminoglycan catabolic process, axon guidance, phototransduction, visible light, Schwann cell differentiation, heparan sulfate proteoglycan catabolic process, glycosaminoglycan metabolic process, chondroitin sulfate metabolic process, myelin assembly, negative regulation of fibroblast growth f…
ENSG00000156515	3.65825	4.77064	0.000479586	0.0142645	HK1	10	71161638	71029740	hexokinase 1 [Source:HGNC Symbol;Acc:4922]	3098	HK1	cellular glucose homeostasis, carbohydrate metabolic process, glycolysis, cell death, hexose transport, glucose transport, small molecule metabolic process, carbohydrate phosphorylation, carbohydrate phosphorylation, glucose 6-phosphate metabolic process, transmembrane transport
ENSG00000171992	3.63841	5.15007	0.000445875	0.0134987	SYNPO	5	150038782	149980642	synaptopodin [Source:HGNC Symbol;Acc:30672]	11346	SYNPO	positive regulation of actin filament bundle assembly, positive regulation of actin filament bundle assembly, regulation of stress fiber assembly, regulation of stress fiber assembly
ENSG00000139044	3.62485	4.88361	0.000551943	0.01603	B4GALNT3	12	672675	569530	beta-1,4-N-acetyl-galactosaminyl transferase 3 [Source:HGNC Symbol;Acc:24137]	283358	B4GALNT3	metabolic process
ENSG00000116774	3.5964	7.19831	0.000934024	0.0242255	OLFML3	1	114524876	114522063	olfactomedin-like 3 [Source:HGNC Symbol;Acc:24956]	56944	OLFML3	multicellular organismal development
ENSG00000119900	3.5901	5.78104	8.55088e-05	0.00353584	OGFRL1	6	72018653	71998506	opioid growth factor receptor-like 1 [Source:HGNC Symbol;Acc:21378]	79627	OGFRL1
ENSG00000164251	3.58679	7.40171	7.48048e-06	0.000474102	F2RL1	5	76131140	76114758	coagulation factor II (thrombin) receptor-like 1 [Source:HGNC Symbol;Acc:3538]	2150	F2RL1	T cell activation involved in immune response, positive regulation of leukocyte chemotaxis, positive regulation of cytokine secretion involved in immune response, positive regulation of glomerular filtration, inflammatory response, G-protein coupled receptor signaling pathway, elevation of cytosolic calcium ion concentration, elevation of cytosolic calcium ion concentration, blood coagulation, ne…
ENSG00000101670	3.56184	5.63264	0.000135826	0.00506099	LIPG	18	47119272	47087069	lipase, endothelial [Source:HGNC Symbol;Acc:6623]	9388	LIPG	lipid metabolic process, response to nutrient, cell proliferation, phospholipid catabolic process, positive regulation of high-density lipoprotein particle clearance, positive regulation of cholesterol transport, high-density lipoprotein particle remodeling, cholesterol homeostasis, reverse cholesterol transport, regulation of lipoprotein metabolic process, phospholipid homeostasis
ENSG00000141505	-3.55293	7.603	0.000586497	0.0168174	ASGR1	17	7082883	7076750	asialoglycoprotein receptor 1 [Source:HGNC Symbol;Acc:742]	432	ASGR1	receptor-mediated endocytosis, cellular response to extracellular stimulus
ENSG00000108846	-3.55134	4.95967	0.00248019	0.0496147	ABCC3	17	48769613	48712138	ATP-binding cassette, sub-family C (CFTR/MRP), member 3 [Source:HGNC Symbol;Acc:54]	8714	ABCC3	transport, bile acid metabolic process, bile acid and bile salt transport, small molecule metabolic process, transmembrane transport
ENSG00000182718	3.53616	9.60902	0.000223345	0.00770796	ANXA2	15	60695082	60639333	annexin A2 [Source:HGNC Symbol;Acc:537]	302	ANXA2	angiogenesis, membrane raft assembly, positive regulation of protein phosphorylation, membrane budding, body fluid secretion, collagen fibril organization, positive regulation of vesicle fusion, osteoclast development, fibrinolysis, negative regulation of catalytic activity, positive regulation of fibroblast proliferation, positive regulation of binding, protein heterotetramerization, cellular re…
ENSG00000169174	-3.52778	5.52157	0.0011314	0.0277993	PCSK9	1	55530525	55505221	proprotein convertase subtilisin/kexin type 9 [Source:HGNC Symbol;Acc:20001]	255738	PCSK9	kidney development, liver development, negative regulation of receptor recycling, positive regulation of receptor internalization, proteolysis, triglyceride metabolic process, phospholipid metabolic process, apoptotic process, lysosomal transport, cholesterol metabolic process, cellular response to starvation, regulation of receptor activity, negative regulation of low-density lipoprotein particl…
ENSG00000163293	3.52631	5.48708	0.00174391	0.0375002	NIPAL1	4	48042188	47916159	NIPA-like domain containing 1 [Source:HGNC Symbol;Acc:27194]	101927157	NIPAL1
ENSG00000155850	3.52561	7.35128	0.000560205	0.0162005	SLC26A2	5	149373018	149340300	solute carrier family 26 (anion exchanger), member 2 [Source:HGNC Symbol;Acc:10994]	1836	SLC26A2	ossification, carbohydrate metabolic process, xenobiotic metabolic process, ion transport, sulfate transport, glycosaminoglycan metabolic process, small molecule metabolic process, 3'-phosphoadenosine 5'-phosphosulfate metabolic process, 3'-phosphoadenosine 5'-phosphosulfate biosynthetic process, transmembrane transport, sulfate transmembrane transport
ENSG00000023839	-3.51436	9.07634	0.000145285	0.00538386	ABCC2	10	101611949	101542489	ATP-binding cassette, sub-family C (CFTR/MRP), member 2 [Source:HGNC Symbol;Acc:53]	1244	ABCC2	transport, drug transmembrane transport, response to oxidative stress, response to heat, prostaglandin transport, cellular chloride ion homeostasis, response to methotrexate, response to estrogen stimulus, response to arsenic-containing substance, transmembrane transport, thyroid hormone transport
ENSG00000141526	-3.50396	7.19943	0.00035227	0.0111632	SLC16A3	17	80219005	80186273	solute carrier family 16 (monocarboxylate transporter), member 3 [Source:HGNC Symbol;Acc:10924]	102465472	SLC16A3	pyruvate metabolic process, blood coagulation, monocarboxylic acid transport, cellular metabolic process, small molecule metabolic process, leukocyte migration, transmembrane transport
ENSG00000135744	-3.49631	9.1087	0.00169828	0.0370914	AGT	1	230850043	230838269	angiotensinogen (serpin peptidase inhibitor, clade A, member 8) [Source:HGNC Symbol;Acc:333]	183	AGT	ovarian follicle rupture, regulation of cell growth, blood vessel development, branching involved in ureteric bud morphogenesis, positive regulation of cytokine production, kidney development, blood vessel remodeling, angiotensin mediated vasoconstriction involved in regulation of systemic arterial blood pressure, renal response to blood flow involved in circulatory renin-angiotensin regulation o…
ENSG00000170485	-3.48131	4.95749	0.000514266	0.0152292	NPAS2	2	101613291	101436614	neuronal PAS domain protein 2 [Source:HGNC Symbol;Acc:7895]	4862	NPAS2	transcription, DNA-dependent, central nervous system development, circadian sleep/wake cycle, cellular lipid metabolic process, small molecule metabolic process, locomotor rhythm, positive regulation of transcription from RNA polymerase II promoter
ENSG00000141448	3.47011	6.35854	0.000263791	0.00889999	GATA6	18	19782491	19749404	GATA binding protein 6 [Source:HGNC Symbol;Acc:4174]	2627	GATA6	negative regulation of transcription from RNA polymerase II promoter, in utero embryonic development, liver development, outflow tract septum morphogenesis, type B pancreatic cell differentiation, pancreatic A cell differentiation, transcription from RNA polymerase II promoter, phospholipid metabolic process, endodermal cell fate determination, blood coagulation, male gonad development, cardiac m…
ENSG00000111057	3.46282	11.5055	1.54432e-05	0.000867652	KRT18	12	53346685	53342655	keratin 18 [Source:HGNC Symbol;Acc:6430]	3875	KRT18	cell cycle, anatomical structure morphogenesis, viral process, tumor necrosis factor-mediated signaling pathway, Golgi to plasma membrane CFTR protein transport, negative regulation of apoptotic process, extrinsic apoptotic signaling pathway, hepatocyte apoptotic process
ENSG00000086289	-3.43582	4.94999	0.000313809	0.0102559	EPDR1	7	37991543	37723446	ependymin related 1 [Source:HGNC Symbol;Acc:17572]	54749	EPDR1	cell-matrix adhesion
ENSG00000059804	3.41646	11.8202	0.000112845	0.00439803	SLC2A3	12	8088871	8071826	solute carrier family 2 (facilitated glucose transporter), member 3 [Source:HGNC Symbol;Acc:11007]	6515	SLC2A3	carbohydrate metabolic process, vitamin metabolic process, water-soluble vitamin metabolic process, hexose transport, glucose transport, L-ascorbic acid metabolic process, small molecule metabolic process, transmembrane transport
ENSG00000132481	-3.38143	4.26702	0.00234546	0.0473537	TRIM47	17	73874656	73870242	tripartite motif containing 47 [Source:HGNC Symbol;Acc:19020]	91107	TRIM47
ENSG00000196139	-3.35345	7.46511	1.76902e-05	0.00096358	AKR1C3	10	5149878	5077546	aldo-keto reductase family 1, member C3 [Source:HGNC Symbol;Acc:386]	8644	AKR1C3	protein import into nucleus, translocation, retinoid metabolic process, prostaglandin metabolic process, prostaglandin metabolic process, G-protein coupled receptor signaling pathway, response to nutrient, phototransduction, visible light, steroid metabolic process, positive regulation of cell proliferation, positive regulation of cell proliferation, male gonad development, cellular response to s…
ENSG00000135074	3.34896	5.74591	2.69944e-05	0.00134605	ADAM19	5	157002783	156822542	ADAM metallopeptidase domain 19 [Source:HGNC Symbol;Acc:197]	8728	ADAM19	membrane protein ectodomain proteolysis, heart development
ENSG00000170421	3.32027	12.1672	1.40236e-05	0.000805939	KRT8	12	53343738	53290977	keratin 8 [Source:HGNC Symbol;Acc:6446]	3856	KRT8	viral process, tumor necrosis factor-mediated signaling pathway, sarcomere organization, response to hydrostatic pressure, response to other organism, cell differentiation involved in embryonic placenta development, extrinsic apoptotic signaling pathway, hepatocyte apoptotic process
ENSG00000135047	3.31954	8.23842	6.63779e-05	0.00286715	CTSL	9	90346308	90340434	cathepsin L [Source:HGNC Symbol;Acc:2537]	1514	CTSL	toll-like receptor signaling pathway, adaptive immune response, proteolysis, antigen processing and presentation, antigen processing and presentation of exogenous peptide antigen via MHC class II, extracellular matrix disassembly, extracellular matrix organization, collagen catabolic process, innate immune response, macrophage apoptotic process, cellular response to thyroid hormone stimulus
ENSG00000096088	-3.30851	5.83391	0.000718691	0.0198235	PGC	6	41721847	41704449	progastricsin (pepsinogen C) [Source:HGNC Symbol;Acc:8890]	5225	PGC	proteolysis, digestion
ENSG00000204444	-3.29652	6.94632	0.00128104	0.0301928	APOM	6	31625987	31620193	apolipoprotein M [Source:HGNC Symbol;Acc:13916]	55937	APOM	response to glucose stimulus, cholesterol efflux, cholesterol efflux, high-density lipoprotein particle remodeling, high-density lipoprotein particle assembly, high-density lipoprotein particle clearance, negative regulation of plasma lipoprotein particle oxidation, lipoprotein metabolic process, cholesterol homeostasis, reverse cholesterol transport
ENSG00000205269	-3.29147	4.71505	0.000797156	0.0214708	TMEM170B	6	11583757	11537938	transmembrane protein 170B [Source:HGNC Symbol;Acc:34244]	100113407	TMEM170B
ENSG00000132205	3.25511	5.36414	0.000131501	0.00492903	EMILIN2	18	2915991	2847028	elastin microfibril interfacer 2 [Source:HGNC Symbol;Acc:19881]	84034	EMILIN2	cell adhesion, biological_process
ENSG00000077616	3.2409	6.82392	1.23199e-05	0.000732045	NAALAD2	11	89926062	89864683	N-acetylated alpha-linked acidic dipeptidase 2 [Source:HGNC Symbol;Acc:14526]	10003	NAALAD2	proteolysis, neurotransmitter catabolic process
ENSG00000006210	-3.23549	4.59707	0.00223913	0.0456982	CX3CL1	16	57418960	57406370	chemokine (C-X3-C motif) ligand 1 [Source:HGNC Symbol;Acc:10647]	6376	CX3CL1	chemotaxis, defense response, immune response, cell adhesion, cytokine-mediated signaling pathway, neutrophil chemotaxis, leukocyte chemotaxis, positive regulation of transforming growth factor beta1 production, positive regulation of angiogenesis, macrophage chemotaxis, lymphocyte chemotaxis, positive regulation of inflammatory response, leukocyte adhesive activation, positive regulation of calc…
ENSG00000151746	3.23522	5.549	0.000104383	0.00411553	BICD1	12	32536567	32259769	bicaudal D homolog 1 (Drosophila) [Source:HGNC Symbol;Acc:1049]	636	BICD1	RNA processing, intracellular mRNA localization, anatomical structure morphogenesis, viral process, protein localization to organelle, stress granule assembly, positive regulation of receptor-mediated endocytosis, minus-end-directed organelle transport along microtubule, microtubule anchoring at microtubule organizing center, negative regulation of phospholipase C activity, regulation of proteina…
ENSG00000114019	3.23107	7.38609	5.43261e-05	0.00243982	AMOTL2	3	134094321	134074716	angiomotin like 2 [Source:HGNC Symbol;Acc:17812]	51421	AMOTL2	Wnt receptor signaling pathway, hippo signaling cascade
ENSG00000146904	3.22937	4.9166	0.00127595	0.0301506	EPHA1	7	143105985	143087382	EPH receptor A1 [Source:HGNC Symbol;Acc:3385]	2041	EPHA1	angiogenesis, positive regulation of cell-matrix adhesion, negative regulation of protein kinase activity, cell surface receptor signaling pathway, positive regulation of cell proliferation, peptidyl-tyrosine phosphorylation, positive regulation of cell migration, negative regulation of cell migration, regulation of Rac GTPase activity, activation of Rho GTPase activity, substrate adhesion-depend…
ENSG00000146386	3.20985	5.28964	0.000217491	0.00752508	ABRACL	6	139364439	139349819	ABRA C-terminal like [Source:HGNC Symbol;Acc:21230]	58527	ABRACL
ENSG00000244405	-3.19512	5.70066	7.20468e-05	0.00308256	ETV5	3	185828107	185764097	ets variant 5 [Source:HGNC Symbol;Acc:3494]	2119	ETV5	neuromuscular synaptic transmission, locomotory behavior, cellular response to oxidative stress, positive regulation of neuron differentiation, positive regulation of transcription, DNA-dependent, male germ-line stem cell division, regulation of synapse organization, positive regulation of glial cell proliferation, regulation of branching involved in mammary gland duct morphogenesis, skeletal mus…
ENSG00000007944	3.17827	5.08511	0.000377693	0.0118033	MYLIP	6	16148479	16129356	myosin regulatory light chain interacting protein [Source:HGNC Symbol;Acc:21155]	29116	MYLIP	cellular component movement, nervous system development, negative regulation of low-density lipoprotein particle clearance, protein ubiquitination, protein destabilization, regulation of low-density lipoprotein particle receptor catabolic process, cholesterol homeostasis, protein ubiquitination involved in ubiquitin-dependent protein catabolic process, positive regulation of protein catabolic pro…
ENSG00000111885	-3.16749	8.67579	0.000320227	0.0104154	MAN1A1	6	119670926	119498374	mannosidase, alpha, class 1A, member 1 [Source:HGNC Symbol;Acc:6821]	4121	MAN1A1	protein N-linked glycosylation via asparagine, post-translational protein modification, cellular protein metabolic process
ENSG00000185818	-3.13847	5.28212	0.00197605	0.0415522	NAT8L	4	2070816	2061239	N-acetyltransferase 8-like (GCN5-related, putative) [Source:HGNC Symbol;Acc:26742]	339983	NAT8L	metabolic process, positive regulation of dopamine uptake involved in synaptic transmission
ENSG00000196700	-3.13786	6.67464	4.0009e-05	0.00186475	ZNF512B	20	62680113	62588055	zinc finger protein 512B [Source:HGNC Symbol;Acc:29212]	57473	ZNF512B	transcription, DNA-dependent, regulation of transcription, DNA-dependent
ENSG00000114541	3.13285	5.63304	0.00202469	0.0421986	FRMD4B	3	69591734	69219141	FERM domain containing 4B [Source:HGNC Symbol;Acc:24886]	23150	FRMD4B	establishment of epithelial cell polarity
ENSG00000165626	-3.13106	4.5845	0.00177172	0.0378422	BEND7	10	13570974	13480484	BEN domain containing 7 [Source:HGNC Symbol;Acc:23514]	222389	BEND7
ENSG00000117289	-3.09784	6.12395	3.97967e-05	0.00186125	TXNIP	1	145442635	145438469	thioredoxin interacting protein [Source:HGNC Symbol;Acc:16952]	10628	TXNIP	negative regulation of transcription from RNA polymerase II promoter, transcription, DNA-dependent, protein import into nucleus, cell cycle, response to mechanical stimulus, response to glucose stimulus, keratinocyte differentiation, response to estradiol stimulus, response to progesterone stimulus, nucleotide-binding domain, leucine rich repeat containing receptor signaling pathway, regulation o…
ENSG00000214944	-3.08106	5.48967	0.00140776	0.0325271	ARHGEF28	5	73237818	72921983	Rho guanine nucleotide exchange factor (GEF) 28 [Source:HGNC Symbol;Acc:30322]	64283	ARHGEF28	cell differentiation, intracellular signal transduction
ENSG00000112773	3.07071	6.74692	2.90574e-05	0.00141764	FAM46A	6	82462491	82201156	family with sequence similarity 46, member A [Source:HGNC Symbol;Acc:18345]	55603	FAM46A
ENSG00000166900	3.04443	8.03863	7.45944e-05	0.00317155	STX3	11	59573354	59480929	syntaxin 3 [Source:HGNC Symbol;Acc:11438]	6809	STX3	neurotransmitter transport, intracellular protein transport, exocytosis, neuron projection development, membrane fusion
ENSG00000165443	-3.0213	6.20388	0.000180802	0.00645321	PHYHIPL	10	61007534	60936350	phytanoyl-CoA 2-hydroxylase interacting protein-like [Source:HGNC Symbol;Acc:29378]	84457	PHYHIPL
ENSG00000133816	2.9956	6.92185	0.0013947	0.0324724	MICAL2	11	12285334	12115543	microtubule associated monooxygenase, calponin and LIM domain containing 2 [Source:HGNC Symbol;Acc:24693]	9645	MICAL2	sulfur oxidation, actin filament depolymerization, oxidation-reduction process
ENSG00000105707	-2.99384	5.89517	0.000355477	0.0112124	HPN	19	35557475	35531410	hepsin [Source:HGNC Symbol;Acc:5155]	3249	HPN	proteolysis, regulation of cell shape, positive regulation of gene expression, negative regulation of epithelial to mesenchymal transition, positive regulation of plasminogen activation, positive regulation of cell growth, basement membrane disassembly, negative regulation of apoptotic process, positive regulation by host of viral transcription, negative regulation of epithelial cell proliferatio…
ENSG00000124942	2.98532	10.418	0.000117983	0.0045076	AHNAK	11	62323707	62201016	AHNAK nucleoprotein [Source:HGNC Symbol;Acc:347]	79026	AHNAK	regulation of RNA splicing, protein oligomerization, regulation of voltage-gated calcium channel activity
ENSG00000180210	-2.98519	8.16191	0.00206265	0.0428419	F2	11	46761056	46740730	coagulation factor II (thrombin) [Source:HGNC Symbol;Acc:3535]	2147	F2	positive regulation of protein phosphorylation, proteolysis, acute-phase response, cell surface receptor signaling pathway, multicellular organismal development, blood coagulation, blood coagulation, intrinsic pathway, positive regulation of cell proliferation, regulation of cell shape, response to wounding, regulation of gene expression, negative regulation of platelet activation, positive regul…
ENSG00000010404	2.98414	6.32173	0.000402334	0.0123738	IDS	X	148615470	148558521	iduronate 2-sulfatase [Source:HGNC Symbol;Acc:5389]	3423	IDS	carbohydrate metabolic process, glycosaminoglycan catabolic process, glycosaminoglycan metabolic process, chondroitin sulfate metabolic process, chondroitin sulfate catabolic process, small molecule metabolic process
ENSG00000159176	2.96285	6.54121	0.00176758	0.0378135	CSRP1	1	201478584	201452658	cysteine and glycine-rich protein 1 [Source:HGNC Symbol;Acc:2469]	1465	CSRP1
ENSG00000159423	-2.95208	5.57447	0.000534131	0.0156806	ALDH4A1	1	19229275	19197926	aldehyde dehydrogenase 4 family, member A1 [Source:HGNC Symbol;Acc:406]	8659	ALDH4A1	proline metabolic process, proline biosynthetic process, proline catabolic process, proline catabolic process to glutamate, 4-hydroxyproline catabolic process, cellular nitrogen compound metabolic process, small molecule metabolic process
ENSG00000174684	-2.94189	5.89788	0.000545679	0.0159505	B3GNT1	11	66115163	66112843	UDP-GlcNAc:betaGal beta-1,3-N-acetylglucosaminyltransferase 1 [Source:HGNC Symbol;Acc:15685]	11041	B3GNT1	carbohydrate metabolic process, protein glycosylation, axon guidance, keratan sulfate biosynthetic process, glycosaminoglycan metabolic process, poly-N-acetyllactosamine biosynthetic process, keratan sulfate metabolic process, small molecule metabolic process
ENSG00000187097	-2.91112	6.42836	0.00029906	0.00984502	ENTPD5	14	74486102	74424713	ectonucleoside triphosphate diphosphohydrolase 5 [Source:HGNC Symbol;Acc:3367]	957	ENTPD5	glycolysis, protein N-linked glycosylation, cell proliferation, regulation of phosphatidylinositol 3-kinase cascade, cell growth, positive regulation of glycolysis, ATP metabolic process, 'de novo' posttranslational protein folding
ENSG00000060762	-2.91103	5.55678	0.00155648	0.0350091	MPC1	6	166796486	166778407	mitochondrial pyruvate carrier 1 [Source:HGNC Symbol;Acc:21606]	51660	MPC1	pyruvate metabolic process, mitochondrial pyruvate transport, biological_process, cellular metabolic process, small molecule metabolic process
ENSG00000174718	2.90671	7.81183	0.000197702	0.00700112	KIAA1551	12	32146039	32112304	KIAA1551 [Source:HGNC Symbol;Acc:25559]	55196	KIAA1551
ENSG00000196417	2.89753	5.61127	0.000761193	0.0208495	ZNF765	19	53930574	53893046	zinc finger protein 765 [Source:HGNC Symbol;Acc:25092]	91661	ZNF765	transcription, DNA-dependent, regulation of transcription, DNA-dependent
ENSG00000148468	-2.8967	6.07605	0.000533396	0.0156806	FAM171A1	10	15413061	15253642	family with sequence similarity 171, member A1 [Source:HGNC Symbol;Acc:23522]	221061	FAM171A1
ENSG00000092010	-2.86579	6.37001	0.00171849	0.0372565	PSME1	14	24608176	24605367	proteasome (prosome, macropain) activator subunit 1 (PA28 alpha) [Source:HGNC Symbol;Acc:9568]	5720	PSME1	G1/S transition of mitotic cell cycle, protein polyubiquitination, mitotic cell cycle, antigen processing and presentation of peptide antigen via MHC class I, antigen processing and presentation of exogenous peptide antigen via MHC class I, TAP-dependent, regulation of cellular amino acid metabolic process, apoptotic process, DNA damage response, signal transduction by p53 class mediator resultin…
ENSG00000075651	-2.85856	6.03203	0.00159166	0.0354478	PLD1	3	171528740	171318195	phospholipase D1, phosphatidylcholine-specific [Source:HGNC Symbol;Acc:9067]	5337	PLD1	phospholipid metabolic process, phosphatidic acid biosynthetic process, phosphatidylglycerol biosynthetic process, chemotaxis, small GTPase mediated signal transduction, Ras protein signal transduction, lipid catabolic process, small molecule metabolic process, glycerophospholipid biosynthetic process, defense response to Gram-positive bacterium
ENSG00000068366	-2.85824	9.0213	0.000329578	0.010643	ACSL4	X	108976632	108867473	acyl-CoA synthetase long-chain family member 4 [Source:HGNC Symbol;Acc:3571]	2182	ACSL4	long-chain fatty acid metabolic process, lipid metabolic process, response to nutrient, lipid biosynthetic process, fatty acid transport, triglyceride biosynthetic process, positive regulation of cell growth, negative regulation of prostaglandin secretion, long-chain fatty-acyl-CoA biosynthetic process, cellular lipid metabolic process, small molecule metabolic process, embryonic process involved…
ENSG00000087074	2.84533	6.5459	0.000957781	0.0246966	PPP1R15A	19	49379314	49375649	protein phosphatase 1, regulatory subunit 15A [Source:HGNC Symbol;Acc:14375]	23645	PPP1R15A	regulation of translation, apoptotic process, response to DNA damage stimulus, cell cycle arrest, transforming growth factor beta receptor signaling pathway, negative regulation of transforming growth factor beta receptor signaling pathway, endoplasmic reticulum unfolded protein response
ENSG00000147872	-2.82801	7.90487	0.000132847	0.00496364	PLIN2	9	19149288	19108373	perilipin 2 [Source:HGNC Symbol;Acc:248]	123	PLIN2	response to organic cyclic compound, long-chain fatty acid transport, lipid storage, response to drug, cellular lipid metabolic process, small molecule metabolic process
ENSG00000143367	2.80908	6.03894	0.00118668	0.0287409	TUFT1	1	151556059	151512781	tuftelin 1 [Source:HGNC Symbol;Acc:12422]	7286	TUFT1	bone mineralization, odontogenesis
ENSG00000092820	2.75947	8.47054	0.001929	0.0407524	EZR	6	159240444	159186773	ezrin [Source:HGNC Symbol;Acc:12691]	7430	EZR	cytoskeletal anchoring at plasma membrane, leukocyte cell-cell adhesion, axon guidance, regulation of cell shape, positive regulation of gene expression, membrane to membrane docking, receptor internalization, establishment or maintenance of apical/basal cell polarity, filopodium assembly, actin filament bundle assembly, establishment of endothelial barrier
ENSG00000149476	-2.75624	6.62981	0.000467688	0.0139719	DAK	11	61120767	61100682	dihydroxyacetone kinase 2 homolog (S. cerevisiae) [Source:HGNC Symbol;Acc:24552]	26007	DAK	glycerol metabolic process, cellular carbohydrate metabolic process, innate immune response, regulation of innate immune response, carbohydrate phosphorylation
ENSG00000162878	2.75592	5.8552	0.0017989	0.0383021	PKDCC	2	42285668	42275160	protein kinase domain containing, cytoplasmic [Source:HGNC Symbol;Acc:25123]	91461	PKDCC	skeletal system development, protein transport, cell differentiation, bone mineralization, positive regulation of bone mineralization, positive regulation of chondrocyte differentiation, multicellular organism growth, negative regulation of Golgi to plasma membrane protein transport, lung alveolus development, embryonic digestive tract development, palate development
ENSG00000157227	2.73754	7.39334	0.000467325	0.0139719	MMP14	14	23318236	23305766	matrix metallopeptidase 14 (membrane-inserted) [Source:HGNC Symbol;Acc:7160]	4323	MMP14	ossification, angiogenesis, ovarian follicle development, response to hypoxia, endothelial cell proliferation, proteolysis, response to oxidative stress, male gonad development, response to mechanical stimulus, extracellular matrix disassembly, extracellular matrix organization, positive regulation of cell growth, lung development, positive regulation of cell migration, collagen catabolic process…
ENSG00000159399	-2.71626	7.70779	0.000274902	0.00922895	HK2	2	75120486	75061108	hexokinase 2 [Source:HGNC Symbol;Acc:4923]	3099	HK2	cellular glucose homeostasis, carbohydrate metabolic process, glycolysis, lactation, apoptotic mitochondrial changes, hexose transport, glucose transport, small molecule metabolic process, regulation of glucose import, glucose 6-phosphate metabolic process, transmembrane transport
ENSG00000102218	2.69537	6.73965	0.000261857	0.00887892	RP2	X	46741793	46696375	retinitis pigmentosa 2 (X-linked recessive) [Source:HGNC Symbol;Acc:10274]	6102	RP2	cell morphogenesis, GTP biosynthetic process, UTP biosynthetic process, CTP biosynthetic process, protein folding, post-Golgi vesicle-mediated transport, post-Golgi vesicle-mediated transport, cytoskeleton organization, visual perception, protein transport, positive regulation of GTPase activity
ENSG00000146376	-2.67491	6.70709	0.00139821	0.0324724	ARHGAP18	6	130031370	129897277	Rho GTPase activating protein 18 [Source:HGNC Symbol;Acc:21035]	93663	ARHGAP18	small GTPase mediated signal transduction, regulation of small GTPase mediated signal transduction
ENSG00000182378	-2.65919	6.83358	0.000323677	0.0105025	PLCXD1	X	220023	192989	phosphatidylinositol-specific phospholipase C, X domain containing 1 [Source:HGNC Symbol;Acc:23148]	55344	PLCXD1	lipid metabolic process
ENSG00000198721	-2.65278	6.36765	0.000645486	0.018051	ECI2	6	4135831	4115923	enoyl-CoA delta isomerase 2 [Source:HGNC Symbol;Acc:14601]	10455	ECI2	fatty acid catabolic process
ENSG00000165801	-2.64512	5.91074	0.000933071	0.0242255	ARHGEF40	14	21558399	21538429	Rho guanine nucleotide exchange factor (GEF) 40 [Source:HGNC Symbol;Acc:25516]	55701	ARHGEF40
ENSG00000132386	-2.64199	8.04425	0.000921041	0.0240695	SERPINF1	17	1680868	1665253	serpin peptidase inhibitor, clade F (alpha-2 antiplasmin, pigment epithelium derived factor), member 1 [Source:HGNC Symbol;Acc:8824]	5176	SERPINF1	kidney development, multicellular organismal development, aging, short-term memory, cell proliferation, negative regulation of endopeptidase activity, negative regulation of angiogenesis, regulation of proteolysis, response to retinoic acid, negative regulation of inflammatory response, positive regulation of neurogenesis, response to glucocorticoid stimulus, negative regulation of epithelial cel…
ENSG00000101928	2.63303	6.57479	0.000555376	0.0160952	MOSPD1	X	134049297	134021656	motile sperm domain containing 1 [Source:HGNC Symbol;Acc:25235]	56180	MOSPD1	negative regulation of transcription from RNA polymerase II promoter, positive regulation of transcription from RNA polymerase II promoter
ENSG00000125629	-2.61339	6.20954	0.00169797	0.0370914	INSIG2	2	118868573	118846028	insulin induced gene 2 [Source:HGNC Symbol;Acc:20452]	51141	INSIG2	triglyceride metabolic process, cholesterol biosynthetic process, negative regulation of steroid biosynthetic process, response to insulin stimulus, SREBP signaling pathway, inner ear morphogenesis, middle ear morphogenesis, small molecule metabolic process, negative regulation of fatty acid biosynthetic process, palate development, cranial suture morphogenesis, response to fatty acid
ENSG00000175183	2.6034	5.38616	0.00172011	0.0372565	CSRP2	12	77272840	77252495	cysteine and glycine-rich protein 2 [Source:HGNC Symbol;Acc:2470]	1466	CSRP2	multicellular organismal development, cell differentiation
ENSG00000173559	2.59333	7.48188	0.00066972	0.0186136	NABP1	2	192561385	192542794	nucleic acid binding protein 1 [Source:HGNC Symbol;Acc:26232]	64859	NABP1	double-strand break repair via homologous recombination, DNA repair, response to DNA damage stimulus, mitotic cell cycle checkpoint, response to ionizing radiation
ENSG00000205336	2.57305	5.9134	0.000881767	0.0233127	GPR56	16	57698944	57644564	G protein-coupled receptor 56 [Source:HGNC Symbol;Acc:4512]	9289	GPR56	angiogenesis, cell adhesion, G-protein coupled receptor signaling pathway, neuropeptide signaling pathway, Rho protein signal transduction, cell-cell signaling, brain development, negative regulation of cell proliferation, vascular endothelial growth factor production, cerebral cortex radial glia guided migration, layer formation in cerebral cortex, positive regulation of Rho protein signal trans…
ENSG00000064393	-2.54809	7.30745	0.000851301	0.0226396	HIPK2	7	139477577	139246316	homeodomain interacting protein kinase 2 [Source:HGNC Symbol;Acc:14402]	28996	HIPK2	negative regulation of transcription from RNA polymerase II promoter, eye development, protein phosphorylation, DNA damage response, signal transduction by p53 class mediator resulting in transcription of p21 class mediator, transforming growth factor beta receptor signaling pathway, smoothened signaling pathway, adult walking behavior, positive regulation of cell proliferation, anterior/posterio…
ENSG00000197747	2.54703	8.34794	0.00078857	0.0213414	S100A10	1	151966866	151955391	S100 calcium binding protein A10 [Source:HGNC Symbol;Acc:10487]	6281	S100A10	membrane raft assembly, membrane budding, positive regulation of Rac GTPase activity, positive regulation of binding, protein heterotetramerization, positive regulation of stress fiber assembly, positive regulation of focal adhesion assembly, cellular response to acid, establishment of protein localization to plasma membrane, positive regulation of substrate adhesion-dependent cell spreading
ENSG00000109099	2.5172	5.74768	0.00207696	0.0430074	PMP22	17	15168643	15133095	peripheral myelin protein 22 [Source:HGNC Symbol;Acc:9118]	5376	PMP22	synaptic transmission, peripheral nervous system development, negative regulation of cell proliferation, negative regulation of neuron projection development, myelin assembly
ENSG00000136943	2.51436	6.84943	0.00236293	0.0476203	CTSV	9	99801925	99794940	cathepsin V [Source:HGNC Symbol;Acc:2538]	1515	CTSV	proteolysis, spermatogenesis, cellular response to starvation, response to glucose stimulus, multicellular organismal aging, antigen processing and presentation of exogenous peptide antigen via MHC class II, nerve development, extracellular matrix disassembly, extracellular matrix organization, response to gonadotropin stimulus, decidualization, autophagic cell death, response to glucocorticoid s…
ENSG00000069702	-2.49957	7.61877	0.000617135	0.0174743	TGFBR3	1	92371892	92145902	transforming growth factor, beta receptor III [Source:HGNC Symbol;Acc:11774]	7049	TGFBR3	blood vessel development, response to hypoxia, blastocyst development, epithelial to mesenchymal transition, liver development, heart morphogenesis, immune response, transforming growth factor beta receptor signaling pathway, transforming growth factor beta receptor signaling pathway, transforming growth factor beta receptor complex assembly, negative regulation of epithelial cell migration, nega…
ENSG00000175416	2.47838	5.91672	0.00174704	0.0375002	CLTB	5	175843570	175819456	clathrin, light chain B [Source:HGNC Symbol;Acc:2091]	1212	CLTB	intracellular protein transport, vesicle-mediated transport
ENSG00000180263	2.47731	6.00223	0.00091687	0.0240068	FGD6	12	95611258	95470525	FYVE, RhoGEF and PH domain containing 6 [Source:HGNC Symbol;Acc:21740]	55785	FGD6	cytoskeleton organization, regulation of cell shape, actin cytoskeleton organization, regulation of Cdc42 GTPase activity, filopodium assembly
ENSG00000122779	-2.45852	7.48227	0.000571715	0.016434	TRIM24	7	138274738	138145079	tripartite motif containing 24 [Source:HGNC Symbol;Acc:11812]	8805	TRIM24	transcription from RNA polymerase II promoter, negative regulation of cell proliferation, protein ubiquitination, protein catabolic process, regulation of protein stability, regulation of apoptotic process, response to peptide hormone stimulus, negative regulation of transcription, DNA-dependent, positive regulation of transcription, DNA-dependent, protein autophosphorylation, calcium ion homeost…
ENSG00000176153	-2.4493	7.54506	0.000984744	0.0251054	GPX2	14	65409531	65405870	glutathione peroxidase 2 (gastrointestinal) [Source:HGNC Symbol;Acc:4554]	2877	GPX2	temperature homeostasis, negative regulation of inflammatory response to antigenic stimulus, response to oxidative stress, response to symbiotic bacterium, interaction with symbiont
ENSG00000162337	-2.44369	7.27449	0.000776446	0.0211465	LRP5	11	68216743	68080077	low density lipoprotein receptor-related protein 5 [Source:HGNC Symbol;Acc:6697]	4041	LRP5	gastrulation with mouth forming second, positive regulation of mesenchymal cell proliferation, osteoblast development, glucose catabolic process, endocytosis, regulation of blood pressure, positive regulation of cell proliferation, anterior/posterior pattern specification, Wnt receptor signaling pathway, embryonic limb morphogenesis, cholesterol homeostasis, Wnt receptor signaling pathway involve…
ENSG00000078804	-2.43886	6.15769	0.000850453	0.0226396	TP53INP2	20	33301243	33292094	tumor protein p53 inducible nuclear protein 2 [Source:HGNC Symbol;Acc:16104]	58476	TP53INP2	autophagic vacuole assembly, osteoblast differentiation, transcription, DNA-dependent, positive regulation of autophagy, positive regulation of transcription, DNA-dependent
ENSG00000130844	2.43644	7.67108	0.00244852	0.0491262	ZNF331	19	54083523	54024235	zinc finger protein 331 [Source:HGNC Symbol;Acc:15489]	55422	ZNF331	transcription, DNA-dependent, regulation of transcription, DNA-dependent
ENSG00000107798	-2.43386	6.72924	0.00165077	0.0364055	LIPA	10	91174314	90973326	lipase A, lysosomal acid, cholesterol esterase [Source:HGNC Symbol;Acc:6617]	3988	LIPA	cell morphogenesis, cytokine production, inflammatory response, cell proliferation, lipid catabolic process, lung development, tissue remodeling, homeostasis of number of cells within a tissue
ENSG00000172057	-2.42348	6.82748	0.00067693	0.0187755	ORMDL3	17	38083854	38077294	ORM1-like 3 (S. cerevisiae) [Source:HGNC Symbol;Acc:16038]	94103	ORMDL3	ceramide metabolic process
ENSG00000137414	-2.41744	7.01752	0.00180457	0.0383626	FAM8A1	6	17611950	17600586	family with sequence similarity 8, member A1 [Source:HGNC Symbol;Acc:16372]	51439	FAM8A1
ENSG00000090339	-2.41313	6.34701	0.00212969	0.0439649	ICAM1	19	10397291	10381511	intercellular adhesion molecule 1 [Source:HGNC Symbol;Acc:5344]	3383	ICAM1	ovarian follicle development, regulation of leukocyte mediated cytotoxicity, response to amphetamine, T cell activation via T cell receptor contact with antigen bound to MHC molecule on antigen presenting cell, T cell antigen processing and presentation, positive regulation of cellular extravasation, cell adhesion, heterophilic cell-cell adhesion, leukocyte cell-cell adhesion, cell aging, regulat…
ENSG00000183077	-2.41019	6.09915	0.00197274	0.0415522	AFMID	17	76203782	76183398	arylformamidase [Source:HGNC Symbol;Acc:20910]	125061	AFMID	tryptophan catabolic process, tryptophan catabolic process to kynurenine, 'de novo' NAD biosynthetic process from tryptophan, cellular nitrogen compound metabolic process, small molecule metabolic process
ENSG00000131389	2.38863	7.48961	0.000908661	0.0238378	SLC6A6	3	14530857	14444076	solute carrier family 6 (neurotransmitter transporter), member 6 [Source:HGNC Symbol;Acc:11052]	6533	SLC6A6	cellular amino acid metabolic process, transport, ion transport, amino acid transport, taurine transport, transmembrane transport
ENSG00000151491	-2.3676	5.90797	0.00139386	0.0324724	EPS8	12	16035263	15773092	epidermal growth factor receptor pathway substrate 8 [Source:HGNC Symbol;Acc:3420]	2059	EPS8	signal transduction, epidermal growth factor receptor signaling pathway, cell proliferation, adult locomotory behavior, regulation of cell shape, positive regulation of signal transduction, exit from mitosis, Rac protein signal transduction, regulation of actin filament length, actin cytoskeleton reorganization, dendritic cell migration, behavioral response to ethanol, barbed-end actin filament c…
ENSG00000185551	2.35682	6.46418	0.00104959	0.026411	NR2F2	15	96883492	96869167	nuclear receptor subfamily 2, group F, member 2 [Source:HGNC Symbol;Acc:7976]	7026	NR2F2	negative regulation of transcription from RNA polymerase II promoter, neuron migration, maternal placenta development, negative regulation of endothelial cell proliferation, regulation of transcription from RNA polymerase II promoter, lipid metabolic process, signal transduction, skeletal muscle tissue development, fertilization, anterior/posterior pattern specification, radial pattern formation,…
ENSG00000137831	2.34345	7.05731	0.00119909	0.0288391	UACA	15	71055932	70946893	uveal autoantigen with coiled-coil domains and ankyrin repeats [Source:HGNC Symbol;Acc:15947]	55075	UACA	biological_process, intrinsic apoptotic signaling pathway in response to DNA damage, intrinsic apoptotic signaling pathway in response to oxidative stress, response to UV, positive regulation of protein import into nucleus, negative regulation of NF-kappaB import into nucleus, positive regulation of apoptotic process, positive regulation of cysteine-type endopeptidase activity involved in apoptot…
ENSG00000057294	2.32057	8.07184	0.00168308	0.0369977	PKP2	12	33049774	32943679	plakophilin 2 [Source:HGNC Symbol;Acc:9024]	5318	PKP2	desmosome assembly, heart development, negative regulation of cell proliferation, positive regulation of sodium ion transport, gap junction assembly, cell-cell adhesion, cell-cell adhesion, negative regulation of cell migration, adherens junction maintenance, intermediate filament bundle assembly, maintenance of organ identity, ventricular cardiac muscle tissue morphogenesis, lipid homeostasis, r…
ENSG00000072210	-2.30161	7.22355	0.00182074	0.0385254	ALDH3A2	17	19580911	19551449	aldehyde dehydrogenase 3 family, member A2 [Source:HGNC Symbol;Acc:403]	224	ALDH3A2	cellular aldehyde metabolic process, cellular aldehyde metabolic process, sesquiterpenoid metabolic process, central nervous system development, peripheral nervous system development, epidermis development, phytol metabolic process, oxidation-reduction process
ENSG00000163513	-2.2931	7.32518	0.00169749	0.0370914	TGFBR2	3	30735634	30647994	transforming growth factor, beta receptor II (70/80kDa) [Source:HGNC Symbol;Acc:11773]	7048	TGFBR2	blood vessel development, patterning of blood vessels, vasculogenesis, in utero embryonic development, positive regulation of mesenchymal cell proliferation, lens development in camera-type eye, positive regulation of tolerance induction to self antigen, positive regulation of B cell tolerance induction, positive regulation of T cell tolerance induction, protein phosphorylation, receptor-mediated…
ENSG00000118257	2.25284	7.03932	0.0015564	0.0350091	NRP2	2	206662857	206546714	neuropilin 2 [Source:HGNC Symbol;Acc:8005]	8828	NRP2	angiogenesis, neural crest cell migration, positive regulation of endothelial cell proliferation, cell adhesion, axon guidance, axon guidance, heart development, positive regulation of endothelial cell migration, nerve development, vascular endothelial growth factor receptor signaling pathway, axon extension involved in axon guidance, negative chemotaxis, sympathetic ganglion development, sympath…
ENSG00000169696	-2.2524	6.17512	0.00200177	0.0419629	ASPSCR1	17	79975282	79934683	alveolar soft part sarcoma chromosome region, candidate 1 [Source:HGNC Symbol;Acc:13825]	79058	ASPSCR1	intracellular protein transport, biological_process, glucose homeostasis, regulation of glucose import, membrane organization

## Sheet: Up-regulated in Embryonal
	logFC	logCPM	PValue	FDR	symbol	chr	end	start	description	entrezID	external_gene_id	biological_process
ENSG00000169851	12.4676	3.16643	4.70291e-05	0.00214045	PCDH7	4	31148422	30722037	protocadherin 7 [Source:HGNC Symbol;Acc:8659]	5099	PCDH7	homophilic cell adhesion
ENSG00000164434	12.1147	2.83429	1.11128e-05	0.000666916	FABP7	6	123105219	123100620	fatty acid binding protein 7, brain [Source:HGNC Symbol;Acc:3562]	2173	FABP7	nervous system development, negative regulation of cell proliferation, cell proliferation in forebrain, neurogenesis, epithelial cell proliferation, prepulse inhibition
ENSG00000078399	12.0513	2.76006	3.48083e-06	0.00025112	HOXA9	7	27210117	27202054	homeobox A9 [Source:HGNC Symbol;Acc:5109]	442920	HOXA9	transcription, DNA-dependent, multicellular organismal development, anterior/posterior pattern specification, proximal/distal pattern formation, mammary gland development, embryonic forelimb morphogenesis, endothelial cell activation, negative regulation of myeloid cell differentiation, embryonic skeletal system development, definitive hemopoiesis
ENSG00000182578	11.9357	2.64745	5.15565e-06	0.000346168	CSF1R	5	149492935	149432854	colony stimulating factor 1 receptor [Source:HGNC Symbol;Acc:2433]	1436	CSF1R	positive regulation of protein phosphorylation, inflammatory response, signal transduction, transmembrane receptor protein tyrosine kinase signaling pathway, multicellular organismal development, cell proliferation, positive regulation of cell proliferation, regulation of cell shape, peptidyl-tyrosine phosphorylation, cytokine-mediated signaling pathway, hemopoiesis, monocyte differentiation, mac…
ENSG00000179344	11.8336	2.53261	0.00167112	0.0367945	HLA-DQB1	6	32636160	32627244	major histocompatibility complex, class II, DQ beta 1 [Source:HGNC Symbol;Acc:4944]	101060835	HLA-DQB1	immunoglobulin production involved in immunoglobulin mediated immune response, humoral immune response mediated by circulating immunoglobulin, immune response, cytokine-mediated signaling pathway, antigen processing and presentation of exogenous peptide antigen via MHC class II, T cell costimulation, T cell receptor signaling pathway, interferon-gamma-mediated signaling pathway
ENSG00000086548	11.774	2.48031	1.32395e-05	0.000777347	CEACAM6	19	42276113	42254885	carcinoembryonic antigen-related cell adhesion molecule 6 (non-specific cross reacting antigen) [Source:HGNC Symbol;Acc:1818]	4680	CEACAM6	signal transduction, cell-cell signaling
ENSG00000079841	11.5542	2.28195	4.12674e-05	0.00191027	RIMS1	6	73112845	72596406	regulating synaptic membrane exocytosis 1 [Source:HGNC Symbol;Acc:17282]	22999	RIMS1	protein complex assembly, intracellular protein transport, synaptic transmission, neurotransmitter secretion, visual perception, glutamate secretion, synaptic vesicle exocytosis, calcium ion-dependent exocytosis, regulation of membrane potential, regulated secretory pathway, secretion, regulation of long-term neuronal synaptic plasticity, calcium ion-dependent exocytosis of neurotransmitter, regu…
ENSG00000197614	11.3616	4.38726	3.08207e-05	0.00148762	MFAP5	12	8815484	8789942	microfibrillar associated protein 5 [Source:HGNC Symbol;Acc:29673]	8076	MFAP5	extracellular matrix organization, extracellular fibril organization
ENSG00000123572	11.2863	1.98649	0.000845283	0.0225681	NRK	X	105202602	105066536	Nik related kinase [Source:HGNC Symbol;Acc:25391]	203447	NRK	signal transduction by phosphorylation
ENSG00000165072	11.2847	1.98842	0.000128609	0.00488271	MAMDC2	9	72841886	72658497	MAM domain containing 2 [Source:HGNC Symbol;Acc:23673]	256691	MAMDC2	peptide cross-linking via chondroitin 4-sulfate glycosaminoglycan
ENSG00000182742	11.1169	1.82491	0.000116739	0.00448536	HOXB4	17	46657473	46652875	homeobox B4 [Source:HGNC Symbol;Acc:5115]	3214	HOXB4	negative regulation of transcription from RNA polymerase II promoter, morphogenesis of an epithelial sheet, transcription, DNA-dependent, cell proliferation, anterior/posterior pattern specification, positive regulation of transcription from RNA polymerase II promoter, somatic stem cell division, spleen development, bone marrow development, embryonic skeletal system morphogenesis, definitive hemo…
ENSG00000165359	11.0514	1.76936	8.1212e-05	0.00338917	DDX26B	X	134716435	134654584	DEAD/H (Asp-Glu-Ala-Asp/His) box polypeptide 26B [Source:HGNC Symbol;Acc:27334]	203522	DDX26B
ENSG00000137440	11.036	1.73901	0.000387622	0.0120581	FGFBP1	4	15940363	15937192	fibroblast growth factor binding protein 1 [Source:HGNC Symbol;Acc:19695]	9982	FGFBP1	signal transduction, cell-cell signaling, positive regulation of cell proliferation, negative regulation of cell proliferation, positive regulation of fibroblast growth factor receptor signaling pathway
ENSG00000038295	10.9819	1.71174	9.81619e-05	0.00393897	TLL1	4	167025047	166794410	tolloid-like 1 [Source:HGNC Symbol;Acc:11843]	7092	TLL1	skeletal system development, proteolysis, extracellular matrix disassembly, cell differentiation, extracellular matrix organization
ENSG00000156466	10.8622	1.57479	0.000215153	0.00746323	GDF6	8	97173020	97154562	growth differentiation factor 6 [Source:HGNC Symbol;Acc:4221]	392255	GDF6	apoptotic process, positive regulation of pathway-restricted SMAD protein phosphorylation, BMP signaling pathway, activin receptor signaling pathway, growth, positive regulation of neuron differentiation, positive regulation of transcription, DNA-dependent, pathway-restricted SMAD protein phosphorylation, retinal cell apoptotic process
ENSG00000115380	10.8367	1.54417	0.000357985	0.0112653	EFEMP1	2	56151274	56093102	EGF containing fibulin-like extracellular matrix protein 1 [Source:HGNC Symbol;Acc:3218]	2202	EFEMP1	regulation of transcription, DNA-dependent, epidermal growth factor receptor signaling pathway, visual perception, peptidyl-tyrosine phosphorylation, extracellular matrix organization, negative regulation of chondrocyte differentiation
ENSG00000170370	10.7913	1.49338	0.00174741	0.0375002	EMX2	10	119309056	119301955	empty spiracles homeobox 2 [Source:HGNC Symbol;Acc:3341]	2018	EMX2	anterior/posterior pattern specification, dentate gyrus development, cerebral cortex regionalization, cell proliferation in forebrain, forebrain cell migration, neuron differentiation, response to drug, renal system development
ENSG00000111432	10.7763	1.47903	0.00118642	0.0287409	FZD10	12	130650285	130647004	frizzled family receptor 10 [Source:HGNC Symbol;Acc:4039]	11211	FZD10	vasculature development, brain development, gonad development, embryo development, neuron differentiation, positive regulation of Rac GTPase activity, regulation of actin cytoskeleton organization, negative regulation of Rho GTPase activity, non-canonical Wnt receptor signaling pathway via JNK cascade, positive regulation of JUN kinase activity, canonical Wnt receptor signaling pathway, cellular …
ENSG00000197406	10.6476	3.73034	1.78744e-05	0.000969722	DIO3	14	102029789	102027688	deiodinase, iodothyronine, type III [Source:HGNC Symbol;Acc:2885]	1735	DIO3	thyroid hormone generation, biological_process, cellular nitrogen compound metabolic process, hormone biosynthetic process, small molecule metabolic process
ENSG00000174080	10.496	1.2237	0.000285295	0.00950139	CTSF	11	66336312	66330934	cathepsin F [Source:HGNC Symbol;Acc:2531]	8722	CTSF	proteolysis, cell death, antigen processing and presentation of exogenous peptide antigen via MHC class II
ENSG00000184254	10.4834	4.39113	8.85309e-07	7.50466e-05	ALDH1A3	15	101456831	101417919	aldehyde dehydrogenase 1 family, member A3 [Source:HGNC Symbol;Acc:409]	220	ALDH1A3	optic cup morphogenesis involved in camera-type eye development, retinoic acid biosynthetic process, locomotory behavior, nucleus accumbens development, inner ear morphogenesis, retinol metabolic process, retinoic acid metabolic process, retinal metabolic process, positive regulation of apoptotic process, embryonic eye morphogenesis, neuromuscular process controlling balance, righting reflex, olf…
ENSG00000156076	10.3728	4.79578	6.17774e-05	0.00273819	WIF1	12	65515346	65444406	WNT inhibitory factor 1 [Source:HGNC Symbol;Acc:18081]	11197	WIF1	signal transduction, multicellular organismal development, Wnt receptor signaling pathway, positive regulation of fat cell differentiation
ENSG00000164116	10.3213	3.35712	1.38974e-06	0.000109587	GUCY1A3	4	156653501	156587863	guanylate cyclase 1, soluble, alpha 3 [Source:HGNC Symbol;Acc:4685]	2982	GUCY1A3	nitric oxide mediated signal transduction, blood coagulation, blood circulation, regulation of blood pressure, positive regulation of cGMP biosynthetic process, response to defense-related host nitric oxide production, relaxation of vascular smooth muscle
ENSG00000181143	10.3136	1.0212	0.00143854	0.0330133	MUC16	19	9092018	8959520	mucin 16, cell surface associated [Source:HGNC Symbol;Acc:15582]	94025	MUC16	cell adhesion, O-glycan processing, post-translational protein modification, cellular protein metabolic process
ENSG00000143502	10.2277	3.31938	1.54629e-06	0.000119842	SUSD4	1	223537544	223394161	sushi domain containing 4 [Source:HGNC Symbol;Acc:25470]	55061	SUSD4
ENSG00000164120	10.2141	6.14116	3.86879e-19	5.83027e-16	HPGD	4	175444305	175411328	hydroxyprostaglandin dehydrogenase 15-(NAD) [Source:HGNC Symbol;Acc:5154]	3248	HPGD	prostaglandin metabolic process, transforming growth factor beta receptor signaling pathway, female pregnancy, parturition, arachidonic acid metabolic process, cyclooxygenase pathway, lipoxygenase pathway, ovulation, small molecule metabolic process, negative regulation of cell cycle, thrombin receptor signaling pathway, ductus arteriosus closure, lipoxin metabolic process
ENSG00000105492	10.0151	3.04642	2.27301e-05	0.0011722	SIGLEC6	19	52035110	52022779	sialic acid binding Ig-like lectin 6 [Source:HGNC Symbol;Acc:10875]	946	SIGLEC6	cell adhesion, cell-cell signaling
ENSG00000084207	9.94432	9.20508	2.70154e-22	1.83205e-18	GSTP1	11	67354131	67351066	glutathione S-transferase pi 1 [Source:HGNC Symbol;Acc:4638]	2950	GSTP1	response to reactive oxygen species, negative regulation of acute inflammatory response, negative regulation of protein kinase activity, glutathione metabolic process, xenobiotic metabolic process, xenobiotic metabolic process, central nervous system development, negative regulation of biosynthetic process, negative regulation of tumor necrosis factor-mediated signaling pathway, negative regulati…
ENSG00000016082	9.91357	2.9977	2.7566e-05	0.00135463	ISL1	5	50690564	50678921	ISL LIM homeobox 1 [Source:HGNC Symbol;Acc:6132]	3670	ISL1	negative regulation of transcription from RNA polymerase II promoter, neural crest cell migration, secondary heart field specification, outflow tract septum morphogenesis, outflow tract morphogenesis, endocardial cushion morphogenesis, cardiac right ventricle morphogenesis, regulation of secondary heart field cardioblast proliferation, positive regulation of cell proliferation, positive regulatio…
ENSG00000165685	9.90841	6.26723	8.69172e-20	1.68408e-16	TMEM52B	12	10344400	10323141	transmembrane protein 52B [Source:HGNC Symbol;Acc:26438]	120939	TMEM52B	biological_process
ENSG00000170561	9.88422	2.90733	0.000802588	0.0214777	IRX2	5	2752969	2745959	iroquois homeobox 2 [Source:HGNC Symbol;Acc:14359]	153572	IRX2	specification of loop of Henle identity, proximal/distal pattern formation involved in metanephric nephron development
ENSG00000037965	9.88347	3.76805	6.62494e-08	7.95168e-06	HOXC8	12	54407570	54402832	homeobox C8 [Source:HGNC Symbol;Acc:5129]	3224	HOXC8	negative regulation of transcription from RNA polymerase II promoter, transcription, DNA-dependent, anterior/posterior pattern specification, neuron differentiation, skeletal system morphogenesis
ENSG00000106631	9.8824	4.31312	6.5027e-10	1.1454e-07	MYL7	7	44180931	44178463	myosin, light chain 7, regulatory [Source:HGNC Symbol;Acc:21719]	58498	MYL7
ENSG00000111799	9.83042	6.76449	1.30965e-21	4.44071e-18	COL12A1	6	75915767	75794042	collagen, type XII, alpha 1 [Source:HGNC Symbol;Acc:2188]	1303	COL12A1	skeletal system development, cell adhesion, extracellular matrix disassembly, extracellular matrix organization, collagen fibril organization, collagen catabolic process
ENSG00000184347	9.828	4.6416	9.87995e-12	2.52834e-09	SLIT3	5	168728133	168088745	slit homolog 3 (Drosophila) [Source:HGNC Symbol;Acc:11087]	6586	SLIT3	axon guidance, axon guidance, negative regulation of cell proliferation, organ morphogenesis, negative regulation of gene expression, negative regulation of cell growth, cellular response to hormone stimulus, Roundabout signaling pathway, axon extension involved in axon guidance, negative chemotaxis, response to cortisol stimulus, apoptotic process involved in luteolysis, negative regulation of c…
ENSG00000176788	9.78825	4.27312	1.01295e-08	1.43111e-06	BASP1	5	17276943	17065707	brain abundant, membrane attached signal protein 1 [Source:HGNC Symbol;Acc:957]	10409	BASP1	thorax and anterior abdomen determination, gonad development, substantia nigra development, negative regulation of transcription, DNA-dependent, negative regulation of transcription, DNA-dependent, mesenchymal to epithelial transition, positive regulation of heart growth, diaphragm development, metanephric mesenchyme development, glomerular visceral epithelial cell differentiation, positive regul…
ENSG00000101144	9.78662	5.73362	1.30185e-14	6.53964e-12	BMP7	20	55841685	55743804	bone morphogenetic protein 7 [Source:HGNC Symbol;Acc:1074]	655	BMP7	skeletal system development, ossification, metanephros development, ureteric bud development, mesoderm formation, mesonephros development, epithelial to mesenchymal transition, axon guidance, embryonic pattern specification, negative regulation of striated muscle cell apoptotic process, positive regulation of peptidyl-threonine phosphorylation, positive regulation of pathway-restricted SMAD prote…
ENSG00000152661	9.78266	6.91886	2.81699e-07	2.6718e-05	GJA1	6	121770873	121756838	gap junction protein, alpha 1, 43kDa [Source:HGNC Symbol;Acc:4274]	2697	GJA1	osteoblast differentiation, in utero embryonic development, neuron migration, heart looping, epithelial cell maturation, lens development in camera-type eye, chronic inflammatory response, positive regulation of glomerular filtration, endothelium development, atrial ventricular junction remodeling, transport, apoptotic process, muscle contraction, signal transduction, elevation of cytosolic calci…
ENSG00000133110	9.78048	6.12726	1.38543e-05	0.000803016	POSTN	13	38172981	38136720	periostin, osteoblast specific factor [Source:HGNC Symbol;Acc:16953]	10631	POSTN	skeletal system development, cell adhesion, regulation of Notch signaling pathway, tissue development, extracellular matrix organization
ENSG00000150556	9.74465	2.83006	7.7906e-05	0.00328149	LYPD6B	2	150071776	149894621	LY6/PLAUR domain containing 6B [Source:HGNC Symbol;Acc:27018]	130576	LYPD6B
ENSG00000164736	9.74457	2.77994	2.11965e-05	0.00110149	SOX17	8	55373448	55370495	SRY (sex determining region Y)-box 17 [Source:HGNC Symbol;Acc:18122]	64321	SOX17	negative regulation of transcription from RNA polymerase II promoter, angiogenesis, vasculogenesis, endoderm formation, inner cell mass cellular morphogenesis, heart looping, cardiogenic plate morphogenesis, embryonic heart tube morphogenesis, outflow tract morphogenesis, negative regulation of Wnt receptor signaling pathway involved in heart development, regulation of transcription, DNA-dependen…
ENSG00000116729	9.73621	5.98787	1.02214e-10	2.23602e-08	WLS	1	68698803	68564142	wntless Wnt ligand secretion mediator [Source:HGNC Symbol;Acc:30238]	79971	WLS	mesoderm formation, anterior/posterior axis specification, Wnt receptor signaling pathway, positive regulation of I-kappaB kinase/NF-kappaB cascade, positive regulation of canonical Wnt receptor signaling pathway
ENSG00000183878	9.73507	3.64788	8.85793e-08	1.00958e-05	UTY	Y	15592553	15360259	ubiquitously transcribed tetratricopeptide repeat containing, Y-linked [Source:HGNC Symbol;Acc:12638]	7404	UTY	in utero embryonic development, heart development, regulation of chromatin silencing, establishment of protein localization, canonical Wnt receptor signaling pathway, cardiac muscle cell contraction
ENSG00000065833	9.72171	7.11696	1.71096e-21	4.64115e-18	ME1	6	84140797	83920108	malic enzyme 1, NADP(+)-dependent, cytosolic [Source:HGNC Symbol;Acc:6983]	4199	ME1	carbohydrate metabolic process, malate metabolic process, NADP biosynthetic process, response to hormone stimulus, response to carbohydrate stimulus, cellular lipid metabolic process, small molecule metabolic process, protein tetramerization
ENSG00000132334	9.71367	2.80489	9.14677e-06	0.000561347	PTPRE	10	129884119	129705325	protein tyrosine phosphatase, receptor type, E [Source:HGNC Symbol;Acc:9669]	5791	PTPRE	protein dephosphorylation, transmembrane receptor protein tyrosine phosphatase signaling pathway, regulation of mast cell activation, negative regulation of insulin receptor signaling pathway
ENSG00000197757	9.70533	3.65243	1.57945e-07	1.68678e-05	HOXC6	12	54424607	54384408	homeobox C6 [Source:HGNC Symbol;Acc:5128]	3223	HOXC6	transcription, DNA-dependent, regulation of transcription from RNA polymerase II promoter, multicellular organismal development, anterior/posterior pattern specification, embryonic skeletal system development
ENSG00000260027	9.68805	2.72996	1.23669e-05	0.000732045	HOXB7	17	46710934	46684594	homeobox B7 [Source:HGNC Symbol;Acc:5118]	3217	HOXB7	transcription, DNA-dependent, regulation of transcription, DNA-dependent, multicellular organismal development, anterior/posterior pattern specification, myeloid cell differentiation, embryonic skeletal system morphogenesis, positive regulation of branching involved in ureteric bud morphogenesis
ENSG00000163520	9.65668	6.01507	1.11703e-14	5.82703e-12	FBLN2	3	13679922	13573824	fibulin 2 [Source:HGNC Symbol;Acc:3601]	2199	FBLN2	positive regulation of cell-substrate adhesion, extracellular matrix organization
ENSG00000103489	9.64309	2.75522	0.00039153	0.012124	XYLT1	16	17564738	17195626	xylosyltransferase I [Source:HGNC Symbol;Acc:15516]	64131	XYLT1	glycosaminoglycan biosynthetic process, heparan sulfate proteoglycan biosynthetic process, chondroitin sulfate biosynthetic process, cellular response to heat
ENSG00000041982	9.61905	5.97796	2.4291e-05	0.00123077	TNC	9	117880536	117782806	tenascin C [Source:HGNC Symbol;Acc:5318]	3371	TNC	cell adhesion, negative regulation of cell adhesion, neuromuscular junction development, positive regulation of cell proliferation, response to wounding, response to mechanical stimulus, positive regulation of gene expression, peripheral nervous system axon regeneration, extracellular matrix organization, wound healing, odontogenesis of dentin-containing tooth, response to ethanol, bud outgrowth …
ENSG00000140873	9.6179	3.53751	5.06553e-07	4.51999e-05	ADAMTS18	16	77469011	77281710	ADAM metallopeptidase with thrombospondin type 1 motif, 18 [Source:HGNC Symbol;Acc:17110]	170692	ADAMTS18	eye development, proteolysis
ENSG00000078114	9.61396	5.71504	3.043e-14	1.33136e-11	NEBL	10	21463116	21068902	nebulette [Source:HGNC Symbol;Acc:16932]	10529	NEBL	cardiac muscle thin filament assembly
ENSG00000135750	9.61308	2.70184	1.82898e-05	0.000980492	KCNK1	1	233808258	233749750	potassium channel, subfamily K, member 1 [Source:HGNC Symbol;Acc:6272]	3775	KCNK1	potassium ion transport, synaptic transmission, response to nicotine
ENSG00000116106	9.60085	4.0575	3.40191e-09	5.07034e-07	EPHA4	2	222438922	222282747	EPH receptor A4 [Source:HGNC Symbol;Acc:3388]	2043	EPHA4	cell adhesion, adult walking behavior, motor neuron axon guidance, glial cell migration, peptidyl-tyrosine phosphorylation, corticospinal tract morphogenesis, regulation of Rac GTPase activity, regulation of Rap GTPase activity, positive regulation of JUN kinase activity, protein autophosphorylation, negative regulation of axon regeneration, regulation of astrocyte differentiation, regulation of …
ENSG00000120068	9.56352	2.65035	4.38254e-05	0.00201493	HOXB8	17	46692478	46688739	homeobox B8 [Source:HGNC Symbol;Acc:5119]	3218	HOXB8	transcription, DNA-dependent, grooming behavior, adult locomotory behavior, anterior/posterior pattern specification, sensory perception of pain, dorsal spinal cord development, negative regulation of myeloid cell differentiation, embryonic skeletal system morphogenesis
ENSG00000079112	9.54457	8.89555	4.71783e-14	1.93903e-11	CDH17	8	95229531	95139399	cadherin 17, LI cadherin (liver-intestine) [Source:HGNC Symbol;Acc:1756]	1015	CDH17	transport, cell adhesion, homophilic cell adhesion, calcium-dependent cell-cell adhesion
ENSG00000111716	9.52362	8.06082	1.00276e-21	4.44071e-18	LDHB	12	21910791	21788276	lactate dehydrogenase B [Source:HGNC Symbol;Acc:6541]	3945	LDHB	lactate metabolic process, pyruvate metabolic process, glycolysis, NAD metabolic process, cellular metabolic process, cellular carbohydrate metabolic process, small molecule metabolic process
ENSG00000105894	9.52356	6.2902	6.15074e-18	6.41711e-15	PTN	7	137028611	136912088	pleiotrophin [Source:HGNC Symbol;Acc:9630]	5764	PTN	transmembrane receptor protein tyrosine phosphatase signaling pathway, nervous system development, learning, positive regulation of cell proliferation, bone mineralization, negative regulation of catalytic activity, positive regulation of cell division
ENSG00000120093	9.50719	3.4548	1.12151e-06	9.21885e-05	HOXB3	17	46682274	46626232	homeobox B3 [Source:HGNC Symbol;Acc:5114]	3213	HOXB3	negative regulation of transcription from RNA polymerase II promoter, angiogenesis, transcription, DNA-dependent, anterior/posterior pattern specification, rhombomere development, glossopharyngeal nerve morphogenesis, thyroid gland development, embryonic skeletal system morphogenesis, regulation of neurogenesis, cartilage development, definitive hemopoiesis, face development
ENSG00000187498	9.50514	8.87819	2.01868e-18	2.48904e-15	COL4A1	13	110959496	110801318	collagen, type IV, alpha 1 [Source:HGNC Symbol;Acc:2202]	1282	COL4A1	angiogenesis, axon guidance, neuromuscular junction development, extracellular matrix disassembly, extracellular matrix organization, collagen catabolic process, epithelial cell differentiation, cellular response to amino acid stimulus
ENSG00000074416	9.48339	2.50685	0.00133438	0.0313661	MGLL	3	127542051	127407909	monoglyceride lipase [Source:HGNC Symbol;Acc:17038]	11343	MGLL	lipid metabolic process, fatty acid biosynthetic process, phospholipid metabolic process, inflammatory response, blood coagulation, regulation of signal transduction, arachidonic acid metabolic process, triglyceride catabolic process, triglyceride catabolic process, platelet activation, acylglycerol acyl-chain remodeling, small molecule metabolic process, acylglycerol catabolic process, glyceroph…
ENSG00000157570	9.47164	5.09424	1.00737e-13	4.01854e-11	TSPAN18	11	44953972	44748015	tetraspanin 18 [Source:HGNC Symbol;Acc:20660]	90139	TSPAN18
ENSG00000139174	9.45939	3.94647	4.74647e-06	0.000323499	PRICKLE1	12	42984157	42852140	prickle homolog 1 (Drosophila) [Source:HGNC Symbol;Acc:17019]	144165	PRICKLE1	neural tube closure, protein import into nucleus, protein import into nucleus, positive regulation of protein ubiquitination, positive regulation of proteasomal ubiquitin-dependent protein catabolic process, negative regulation of transcription, DNA-dependent, negative regulation of canonical Wnt receptor signaling pathway, negative regulation of cardiac muscle cell myoblast differentiation
ENSG00000079215	9.42157	6.80732	2.75466e-20	6.22692e-17	SLC1A3	5	36688436	36606457	solute carrier family 1 (glial high affinity glutamate transporter), member 3 [Source:HGNC Symbol;Acc:10941]	6507	SLC1A3	neurotransmitter uptake, glutamate biosynthetic process, ion transport, synaptic transmission, sensory perception of sound, response to light stimulus, gamma-aminobutyric acid biosynthetic process, response to wounding, cranial nerve development, auditory behavior, response to drug, response to antibiotic, cell morphogenesis involved in neuron differentiation, positive regulation of synaptic tran…
ENSG00000048740	9.41524	4.56109	2.77426e-06	0.000203391	CELF2	10	11378674	11047259	CUGBP, Elav-like family member 2 [Source:HGNC Symbol;Acc:2550]	10659	CELF2	RNA processing, mRNA processing, regulation of heart contraction
ENSG00000196126	9.40075	4.54737	2.36436e-05	0.00120556	HLA-DRB1	6	32557625	32546546	major histocompatibility complex, class II, DR beta 1 [Source:HGNC Symbol;Acc:4948]	100996809	HLA-DRB1	immunoglobulin production involved in immunoglobulin mediated immune response, immunoglobulin production involved in immunoglobulin mediated immune response, inflammatory response to antigenic stimulus, humoral immune response mediated by circulating immunoglobulin, humoral immune response mediated by circulating immunoglobulin, immune response, immune response, detection of bacterium, cytokine-m…
ENSG00000108511	9.39501	3.31283	7.88686e-07	6.72764e-05	HOXB6	17	46682354	46671639	homeobox B6 [Source:HGNC Symbol;Acc:5117]	3216	HOXB6	transcription, DNA-dependent, anterior/posterior pattern specification, erythrocyte homeostasis, embryonic skeletal system morphogenesis
ENSG00000149295	9.38589	4.77656	1.95357e-11	4.73147e-09	DRD2	11	113346413	113280318	dopamine receptor D2 [Source:HGNC Symbol;Acc:3023]	1813	DRD2	temperature homeostasis, response to hypoxia, synaptic transmission, dopaminergic, response to amphetamine, neurological system process involved in regulation of systemic arterial blood pressure, regulation of heart rate, regulation of sodium ion transport, G-protein coupled receptor internalization, positive regulation of neuroblast proliferation, positive regulation of receptor internalization,…
ENSG00000168143	9.37907	3.33072	1.57706e-06	0.000121532	FAM83B	6	54806820	54711569	family with sequence similarity 83, member B [Source:HGNC Symbol;Acc:21357]	222584	FAM83B
ENSG00000198502	9.36008	2.38369	0.00157283	0.0352158	HLA-DRB5	6	32498064	32485120	major histocompatibility complex, class II, DR beta 5 [Source:HGNC Symbol;Acc:4953]	3127	HLA-DRB5	immunoglobulin production involved in immunoglobulin mediated immune response, inflammatory response to antigenic stimulus, humoral immune response mediated by circulating immunoglobulin, immune response, detection of bacterium, cytokine-mediated signaling pathway, antigen processing and presentation of exogenous peptide antigen via MHC class II, T cell costimulation, regulation of interleukin-4 …
ENSG00000087510	9.33342	4.19324	0.000608098	0.017327	TFAP2C	20	55214339	55204358	transcription factor AP-2 gamma (activating enhancer binding protein 2 gamma) [Source:HGNC Symbol;Acc:11744]	7022	TFAP2C	negative regulation of transcription from RNA polymerase II promoter, trophectodermal cell differentiation, hair follicle development, keratinocyte development, regulation of transcription from RNA polymerase II promoter, cell-cell signaling, male gonad development, forebrain neuron fate commitment, cerebral cortex development, germ-line stem cell maintenance, somatic stem cell maintenance, regul…
ENSG00000203857	9.30463	3.74297	4.15092e-06	0.000291704	HSD3B1	1	120057681	120049821	hydroxy-delta-5-steroid dehydrogenase, 3 beta- and steroid delta-isomerase 1 [Source:HGNC Symbol;Acc:5217]	3283	HSD3B1	steroid biosynthetic process, androgen biosynthetic process, estrogen biosynthetic process, glucocorticoid biosynthetic process, mineralocorticoid biosynthetic process, steroid metabolic process, small molecule metabolic process
ENSG00000163430	9.29579	6.63494	1.32575e-10	2.85416e-08	FSTL1	3	120170100	120111140	follistatin-like 1 [Source:HGNC Symbol;Acc:3972]	11167	FSTL1	BMP signaling pathway
ENSG00000165659	9.23849	3.73362	0.000363319	0.0114067	DACH1	13	72441330	72012098	dachshund homolog 1 (Drosophila) [Source:HGNC Symbol;Acc:2663]	1602	DACH1	suckling behavior, respiratory gaseous exchange, cell proliferation, negative regulation of transcription by competitive promoter binding, negative regulation of cell migration, development of primary female sexual characteristics, negative regulation of fibroblast proliferation, negative regulation of cell proliferation involved in contact inhibition
ENSG00000180818	9.21386	3.18883	0.000800748	0.0214777	HOXC10	12	54384063	54378849	homeobox C10 [Source:HGNC Symbol;Acc:5122]	3226	HOXC10	skeletal system development, transcription, DNA-dependent, positive regulation of cell proliferation, anterior/posterior pattern specification, proximal/distal pattern formation, spinal cord motor neuron cell fate specification, embryonic limb morphogenesis, neuromuscular process
ENSG00000077009	9.20783	2.24288	0.000129241	0.00488271	NMRK2	19	3942414	3933101	nicotinamide riboside kinase 2 [Source:HGNC Symbol;Acc:17871]	27231	NMRK2	NAD biosynthetic process, negative regulation of myoblast differentiation
ENSG00000069431	9.16605	4.96816	3.24945e-13	1.19114e-10	ABCC9	12	22094336	21950335	ATP-binding cassette, sub-family C (CFTR/MRP), member 9 [Source:HGNC Symbol;Acc:60]	10060	ABCC9	potassium ion transport, signal transduction, signal transduction, synaptic transmission, potassium ion import, defense response to virus, transmembrane transport
ENSG00000218336	9.15797	6.16782	1.38942e-17	1.25631e-14	TENM3	4	183724177	183065140	teneurin transmembrane protein 3 [Source:HGNC Symbol;Acc:29944]	55714	TENM3	homophilic cell adhesion, signal transduction, positive regulation of neuron projection development
ENSG00000175093	9.15713	2.2034	6.27673e-05	0.00275506	SPSB4	3	140867453	140770244	splA/ryanodine receptor domain and SOCS box containing 4 [Source:HGNC Symbol;Acc:30630]	92369	SPSB4	protein ubiquitination, intracellular signal transduction
ENSG00000196628	9.13786	4.4973	3.29245e-10	6.1172e-08	TCF4	18	53332018	52889562	transcription factor 4 [Source:HGNC Symbol;Acc:11634]	6925	TCF4	DNA-dependent transcription, initiation, transcription initiation from RNA polymerase II promoter, positive regulation of neuron differentiation, positive regulation of transcription, DNA-dependent, positive regulation of transcription from RNA polymerase II promoter, protein-DNA complex assembly
ENSG00000125266	9.11366	8.26878	7.52464e-08	8.8745e-06	EFNB2	13	107187462	107142079	ephrin-B2 [Source:HGNC Symbol;Acc:3227]	1948	EFNB2	lymph vessel development, cell migration involved in sprouting angiogenesis, cell adhesion, cell-cell signaling, axon guidance, anatomical structure morphogenesis, organ morphogenesis, negative regulation of keratinocyte proliferation, viral process, ephrin receptor signaling pathway, regulation of chemotaxis, positive regulation of cardiac muscle cell differentiation
ENSG00000134871	9.05629	8.95672	1.68329e-16	1.26836e-13	COL4A2	13	111165374	110958159	collagen, type IV, alpha 2 [Source:HGNC Symbol;Acc:2203]	1284	COL4A2	angiogenesis, transcription, DNA-dependent, axon guidance, negative regulation of angiogenesis, extracellular matrix disassembly, extracellular matrix organization, extracellular matrix organization, collagen catabolic process, cellular response to transforming growth factor beta stimulus
ENSG00000178695	9.05179	2.14178	0.000638098	0.0178812	KCTD12	13	77460540	77454312	potassium channel tetramerization domain containing 12 [Source:HGNC Symbol;Acc:14678]	115207	KCTD12	protein homooligomerization
ENSG00000071205	9.00354	4.78175	5.31343e-12	1.38589e-09	ARHGAP10	4	148993931	148653214	Rho GTPase activating protein 10 [Source:HGNC Symbol;Acc:26099]	79658	ARHGAP10	apoptotic process, cytoskeleton organization, small GTPase mediated signal transduction, regulation of apoptotic process, negative regulation of apoptotic process, regulation of small GTPase mediated signal transduction
ENSG00000104413	8.99011	5.85511	2.98631e-17	2.53145e-14	ESRP1	8	95719694	95653302	epithelial splicing regulatory protein 1 [Source:HGNC Symbol;Acc:25966]	54845	ESRP1	mRNA processing, RNA splicing, regulation of RNA splicing
ENSG00000134531	8.97761	5.62997	1.45177e-06	0.000113774	EMP1	12	13369708	13349650	epithelial membrane protein 1 [Source:HGNC Symbol;Acc:3333]	2012	EMP1	multicellular organismal development, cell proliferation, epidermis development, cell growth
ENSG00000152749	8.96248	3.79528	1.181e-07	1.32781e-05	GPR180	13	95286899	95254157	G protein-coupled receptor 180 [Source:HGNC Symbol;Acc:28899]	160897	GPR180	G-protein coupled receptor signaling pathway, response to pheromone
ENSG00000214711	8.94375	2.05627	0.000117623	0.00450656	CAPN14	2	31456724	31395924	calpain 14 [Source:HGNC Symbol;Acc:16664]	440854	CAPN14	proteolysis
ENSG00000163638	8.91227	5.02634	2.58343e-10	5.07813e-08	ADAMTS9	3	64673676	64501333	ADAM metallopeptidase with thrombospondin type 1 motif, 9 [Source:HGNC Symbol;Acc:13202]	56999	ADAMTS9	proteolysis, glycoprotein catabolic process, multicellular organismal development, protein transport, vesicle-mediated transport, positive regulation of melanocyte differentiation
ENSG00000135046	8.91057	7.32345	1.04148e-11	2.61584e-09	ANXA1	9	75785309	75766673	annexin A1 [Source:HGNC Symbol;Acc:533]	301	ANXA1	neutrophil homeostasis, negative regulation of acute inflammatory response, cellular component movement, inflammatory response, signal transduction, cell surface receptor signaling pathway, response to X-ray, peptide cross-linking, insulin secretion, keratinocyte differentiation, endocrine pancreas development, positive regulation of vesicle fusion, positive regulation of prostaglandin biosynthet…
ENSG00000062038	8.90634	5.39408	2.12562e-09	3.43211e-07	CDH3	16	68756519	68670092	cadherin 3, type 1, P-cadherin (placental) [Source:HGNC Symbol;Acc:1762]	1001	CDH3	cell adhesion, homophilic cell adhesion, visual perception, cell junction assembly, adherens junction organization, wound healing, response to drug, cell-cell junction organization
ENSG00000147065	8.8687	7.978	3.89271e-17	3.1057e-14	MSN	X	64961791	64808257	moesin [Source:HGNC Symbol;Acc:7373]	4478	MSN	cellular component movement, leukocyte cell-cell adhesion, positive regulation of gene expression, membrane to membrane docking, leukocyte migration, establishment of endothelial barrier, regulation of lymphocyte migration
ENSG00000162981	8.8672	5.01143	9.19301e-05	0.00375557	FAM84A	2	14790933	14772810	family with sequence similarity 84, member A [Source:HGNC Symbol;Acc:20743]	151354	FAM84A
ENSG00000213626	8.82106	5.29922	1.07664e-12	3.47678e-10	LBH	2	30546596	30454397	limb bud and heart development [Source:HGNC Symbol;Acc:29532]	81606	LBH	transcription, DNA-dependent, multicellular organismal development, positive regulation of transcription, DNA-dependent
ENSG00000138829	8.81092	7.05397	9.44751e-18	9.15261e-15	FBN2	5	127994878	127593601	fibrillin 2 [Source:HGNC Symbol;Acc:3604]	2201	FBN2	anatomical structure morphogenesis, extracellular matrix disassembly, extracellular matrix organization, embryonic limb morphogenesis, positive regulation of bone mineralization, sequestering of TGFbeta in extracellular matrix, positive regulation of osteoblast differentiation, bone trabecula formation
ENSG00000139329	8.80683	2.71749	0.00101441	0.0256763	LUM	12	91505608	91496406	lumican [Source:HGNC Symbol;Acc:6724]	4060	LUM	carbohydrate metabolic process, visual perception, response to organic cyclic compound, keratan sulfate biosynthetic process, extracellular matrix organization, collagen fibril organization, glycosaminoglycan metabolic process, keratan sulfate metabolic process, keratan sulfate catabolic process, small molecule metabolic process, positive regulation of transcription from RNA polymerase II promote…
ENSG00000145247	8.79794	3.25744	0.000131557	0.00492903	OCIAD2	4	48908954	48887036	OCIA domain containing 2 [Source:HGNC Symbol;Acc:28685]	132299	OCIAD2
ENSG00000115339	8.78317	4.17269	2.78346e-08	3.59543e-06	GALNT3	2	166651192	166604101	UDP-N-acetyl-alpha-D-galactosamine:polypeptide N-acetylgalactosaminyltransferase 3 (GalNAc-T3) [Source:HGNC Symbol;Acc:4125]	2591	GALNT3	carbohydrate metabolic process, O-glycan processing, protein O-linked glycosylation via serine, protein O-linked glycosylation via threonine, post-translational protein modification, cellular protein metabolic process
ENSG00000172020	8.76547	3.15209	0.00151668	0.0343418	GAP43	3	115440337	115342171	growth associated protein 43 [Source:HGNC Symbol;Acc:4140]	2596	GAP43	protein kinase C-activating G-protein coupled receptor signaling pathway, response to wounding, glial cell differentiation, axon choice point recognition, regulation of growth, tissue regeneration, cell fate commitment, regulation of filopodium assembly
ENSG00000165556	8.74941	5.33001	2.32151e-14	1.04956e-11	CDX2	13	28545276	28536274	caudal type homeobox 2 [Source:HGNC Symbol;Acc:1806]	1045	CDX2	negative regulation of transcription from RNA polymerase II promoter, blood vessel development, trophectodermal cell differentiation, transcription from RNA polymerase II promoter, positive regulation of cell proliferation, endosome to lysosome transport, organ morphogenesis, anterior/posterior pattern specification, somatic stem cell maintenance, establishment or maintenance of epithelial cell a…
ENSG00000170689	8.69366	3.50344	1.96648e-06	0.000148174	HOXB9	17	46703839	46698518	homeobox B9 [Source:HGNC Symbol;Acc:5120]	3219	HOXB9	transcription, DNA-dependent, anterior/posterior pattern specification, mammary gland development, positive regulation of transcription from RNA polymerase II promoter, embryonic skeletal system development, canonical Wnt receptor signaling pathway, cell chemotaxis
ENSG00000064270	8.68662	1.71785	0.00102692	0.0259369	ATP2C2	16	84497793	84402133	ATPase, Ca++ transporting, type 2C, member 2 [Source:HGNC Symbol;Acc:29103]	9914	ATP2C2	ion transmembrane transport, transmembrane transport
ENSG00000065618	8.68454	4.64618	1.65466e-09	2.70387e-07	COL17A1	10	105845760	105791044	collagen, type XVII, alpha 1 [Source:HGNC Symbol;Acc:2194]	1308	COL17A1	cell-matrix adhesion, epidermis development, extracellular matrix disassembly, extracellular matrix organization, collagen catabolic process, hemidesmosome assembly, hemidesmosome assembly, cell junction assembly
ENSG00000101441	8.67906	6.36087	1.67797e-06	0.000127855	CST4	20	23669677	23666277	cystatin S [Source:HGNC Symbol;Acc:2476]	1472	CST4	detection of chemical stimulus involved in sensory perception of bitter taste, retina homeostasis
ENSG00000144619	8.67266	3.14004	4.53668e-06	0.000313934	CNTN4	3	3099645	2140497	contactin 4 [Source:HGNC Symbol;Acc:2174]	152330	CNTN4	neuron cell-cell adhesion, nervous system development, axonogenesis, axon guidance, axonal fasciculation, brain development, neuron projection development, negative regulation of neuron differentiation, regulation of synaptic plasticity
ENSG00000146250	8.65925	6.38126	1.06684e-12	3.47678e-10	PRSS35	6	84235423	84222194	protease, serine, 35 [Source:HGNC Symbol;Acc:21387]	167681	PRSS35
ENSG00000135525	8.63722	5.41422	4.94277e-15	2.79328e-12	MAP7	6	136871957	136663875	microtubule-associated protein 7 [Source:HGNC Symbol;Acc:6869]	9053	MAP7	microtubule cytoskeleton organization, cell morphogenesis, microtubule bundle formation, glycosphingolipid metabolic process, response to osmotic stress, nucleus organization, establishment or maintenance of cell polarity, germ cell development, spermatogenesis, cell proliferation, fertilization, response to retinoic acid, Leydig cell differentiation, organ growth, homeostasis of number of cells,…
ENSG00000137747	8.6203	4.23279	0.000213108	0.00741122	TMPRSS13	11	117800174	117771358	transmembrane protease, serine 13 [Source:HGNC Symbol;Acc:29808]	84000	TMPRSS13	proteolysis
ENSG00000081138	8.58541	1.68509	0.000394928	0.0122014	CDH7	18	63548638	63417488	cadherin 7, type 2 [Source:HGNC Symbol;Acc:1766]	1005	CDH7	homophilic cell adhesion, cell-cell adhesion, cell junction assembly, adherens junction organization, cell-cell junction organization
ENSG00000092068	8.58393	5.20894	4.4026e-11	9.95207e-09	SLC7A8	14	23652883	23594504	solute carrier family 7 (amino acid transporter light chain, L system), member 8 [Source:HGNC Symbol;Acc:11066]	23428	SLC7A8	cellular amino acid metabolic process, transport, ion transport, amino acid transport, amino acid transport, blood coagulation, response to toxic substance, organic cation transport, neutral amino acid transport, leukocyte migration, metal ion homeostasis, transmembrane transport, toxin transport
ENSG00000134258	8.57192	2.53037	0.00147967	0.033729	VTCN1	1	117753556	117686209	V-set domain containing T cell activation inhibitor 1 [Source:HGNC Symbol;Acc:28873]	79679	VTCN1	response to protozoan, immune system process, negative regulation of T cell activation, interleukin-4 secretion, interferon-gamma secretion
ENSG00000235750	8.57032	3.67158	8.90629e-05	0.00366049	KIAA0040	1	175162135	175126123	KIAA0040 [Source:HGNC Symbol;Acc:28950]	9674	KIAA0040
ENSG00000164220	8.55773	1.58738	0.00197354	0.0415522	F2RL2	5	75919259	75911307	coagulation factor II (thrombin) receptor-like 2 [Source:HGNC Symbol;Acc:3539]	2151	F2RL2	blood coagulation, metabolic process, response to wounding, platelet activation
ENSG00000054983	8.55647	3.681	0.000287921	0.00950139	GALC	14	88460009	88304164	galactosylceramidase [Source:HGNC Symbol;Acc:4115]	2581	GALC	carbohydrate metabolic process, sphingolipid metabolic process, galactosylceramide catabolic process, glycosphingolipid metabolic process, small molecule metabolic process
ENSG00000183722	8.54733	5.04523	3.18432e-10	5.99847e-08	LHFP	13	40177665	39917029	lipoma HMGIC fusion partner [Source:HGNC Symbol;Acc:6586]	10186	LHFP
ENSG00000167634	8.53213	2.49901	6.91585e-05	0.00297777	NLRP7	19	55477680	55434877	NLR family, pyrin domain containing 7 [Source:HGNC Symbol;Acc:22947]	199713	NLRP7
ENSG00000123560	8.52951	5.50469	3.08121e-07	2.86236e-05	PLP1	X	103047548	103028647	proteolipid protein 1 [Source:HGNC Symbol;Acc:9086]	5354	PLP1	integrin-mediated signaling pathway, synaptic transmission, cell death, axon ensheathment, positive regulation of gene expression, substantia nigra development, central nervous system myelination, long-chain fatty acid biosynthetic process, cell maturation
ENSG00000153012	8.51888	3.68924	1.16578e-06	9.41161e-05	LGI2	4	25032501	25000469	leucine-rich repeat LGI family, member 2 [Source:HGNC Symbol;Acc:18710]	55203	LGI2
ENSG00000166025	8.51488	5.27653	2.45473e-12	6.93614e-10	AMOTL1	11	94609918	94439597	angiomotin like 1 [Source:HGNC Symbol;Acc:17811]	154810	AMOTL1	establishment of cell polarity involved in ameboidal cell migration, Wnt receptor signaling pathway, hippo signaling cascade, positive regulation of blood vessel endothelial cell migration
ENSG00000206075	8.46924	5.17954	5.91755e-06	0.000382189	SERPINB5	18	61172318	61143994	serpin peptidase inhibitor, clade B (ovalbumin), member 5 [Source:HGNC Symbol;Acc:8949]	5268	SERPINB5	morphogenesis of an epithelium, cellular component movement, negative regulation of endopeptidase activity, regulation of proteolysis, extracellular matrix organization, regulation of epithelial cell proliferation, prostate gland morphogenesis
ENSG00000135052	8.41636	6.40757	2.69395e-18	3.04483e-15	GOLM1	9	88715088	88641061	golgi membrane protein 1 [Source:HGNC Symbol;Acc:15451]	51280	GOLM1	nucleus organization, regulation of lipid metabolic process
ENSG00000198121	8.4036	3.24004	5.13208e-06	0.000346168	LPAR1	9	113800981	113635543	lysophosphatidic acid receptor 1 [Source:HGNC Symbol;Acc:3166]	1902	LPAR1	activation of MAPK activity, G-protein coupled receptor signaling pathway, activation of phospholipase C activity, elevation of cytosolic calcium ion concentration, negative regulation of neuron projection development, bleb assembly, positive regulation of Rho protein signal transduction, myelination, positive regulation of apoptotic process, positive regulation of I-kappaB kinase/NF-kappaB casca…
ENSG00000181885	8.39071	6.04348	1.66102e-14	7.76843e-12	CLDN7	17	7167302	7163222	claudin 7 [Source:HGNC Symbol;Acc:2049]	1366	CLDN7	calcium-independent cell-cell adhesion
ENSG00000106688	8.38633	4.49435	6.84416e-10	1.19009e-07	SLC1A1	9	4587469	4490444	solute carrier family 1 (neuronal/epithelial high affinity glutamate transporter, system Xag), member 1 [Source:HGNC Symbol;Acc:10939]	6505	SLC1A1	ion transport, synaptic transmission, protein homooligomerization, L-glutamate import, transmembrane transport, D-aspartate import
ENSG00000111348	8.37117	3.98372	3.28593e-06	0.000239608	ARHGDIB	12	15114662	15094951	Rho GDP dissociation inhibitor (GDI) beta [Source:HGNC Symbol;Acc:679]	397	ARHGDIB	cellular component movement, immune response, negative regulation of cell adhesion, small GTPase mediated signal transduction, Rho protein signal transduction, multicellular organismal development, actin cytoskeleton organization, regulation of catalytic activity, regulation of small GTPase mediated signal transduction
ENSG00000057657	8.3654	3.99835	6.86876e-08	8.17202e-06	PRDM1	6	106557814	106534195	PR domain containing 1, with ZNF domain [Source:HGNC Symbol;Acc:9346]	639	PRDM1	negative regulation of transcription from RNA polymerase II promoter, maternal placenta development, transcription, DNA-dependent, germ cell development, positive regulation of gene expression, negative regulation of B cell proliferation, negative regulation of lipopolysaccharide-mediated signaling pathway, eye photoreceptor cell development, cell fate commitment, positive regulation of B cell di…
ENSG00000204175	8.35242	2.80244	0.000324492	0.0105038	GPRIN2	10	47005643	46994087	G protein regulated inducer of neurite outgrowth 2 [Source:HGNC Symbol;Acc:23730]	9721	GPRIN2
ENSG00000176697	8.32633	1.4246	0.00114397	0.0280067	BDNF	11	27743605	27676440	brain-derived neurotrophic factor [Source:HGNC Symbol;Acc:1033]	627	BDNF	ureteric bud development, behavioral fear response, response to hypoxia, chronic inflammatory response, mitochondrial electron transport, NADH to ubiquinone, nervous system development, negative regulation of neuroblast proliferation, axon guidance, axon target recognition, learning or memory, feeding behavior, neuron recognition, response to hormone stimulus, glutamate secretion, response to flu…
ENSG00000110723	8.30982	2.23224	9.56433e-05	0.00385043	EXPH5	11	108464465	108376158	exophilin 5 [Source:HGNC Symbol;Acc:30578]	23086	EXPH5	keratinocyte development, intracellular protein transport, positive regulation of exocytosis, positive regulation of protein secretion, multivesicular body sorting pathway
ENSG00000196611	8.30972	4.53648	6.27433e-10	1.13465e-07	MMP1	11	102668891	102660651	matrix metallopeptidase 1 (interstitial collagenase) [Source:HGNC Symbol;Acc:7155]	4312	MMP1	proteolysis, blood coagulation, viral process, extracellular matrix disassembly, extracellular matrix organization, collagen catabolic process, cellular protein metabolic process, leukocyte migration
ENSG00000173391	8.29849	4.58231	8.37106e-08	9.62175e-06	OLR1	12	10324737	10310902	oxidized low density lipoprotein (lectin-like) receptor 1 [Source:HGNC Symbol;Acc:8133]	4973	OLR1	proteolysis, inflammatory response, leukocyte cell-cell adhesion, blood coagulation, blood circulation, cell death, lipoprotein metabolic process, response to hydrogen peroxide, leukocyte migration
ENSG00000131620	8.29488	1.37916	0.00149309	0.0339209	ANO1	11	70035634	69924408	anoctamin 1, calcium activated chloride channel [Source:HGNC Symbol;Acc:21625]	55107	ANO1	chloride transport, multicellular organismal development, ion transmembrane transport, regulation of membrane potential, transmembrane transport, NA, NA, NA
ENSG00000083307	8.27793	4.63954	5.59634e-06	0.000364919	GRHL2	8	102681954	102504660	grainyhead-like 2 (Drosophila) [Source:HGNC Symbol;Acc:2799]	79977	GRHL2	in utero embryonic development, neural tube closure, transcription, DNA-dependent, regulation of transcription, DNA-dependent
ENSG00000157064	8.27291	2.23129	0.000401354	0.0123718	NMNAT2	1	183387737	183217372	nicotinamide nucleotide adenylyltransferase 2 [Source:HGNC Symbol;Acc:16789]	23057	NMNAT2	vitamin metabolic process, water-soluble vitamin metabolic process, NAD biosynthetic process, NAD biosynthetic process, NAD metabolic process, small molecule metabolic process
ENSG00000111186	8.27093	3.44695	2.46719e-06	0.000182855	WNT5B	12	1756409	1639057	wingless-type MMTV integration site family, member 5B [Source:HGNC Symbol;Acc:16265]	81029	WNT5B	chondrocyte differentiation, Wnt receptor signaling pathway, Wnt receptor signaling pathway, neuron differentiation, neuron differentiation, positive regulation of cell migration, wound healing, cell fate commitment, fat cell differentiation, positive regulation of fat cell differentiation, lens fiber cell development, cellular response to retinoic acid, negative regulation of canonical Wnt recep…
ENSG00000150687	8.269	8.57209	1.59754e-15	1.14039e-12	PRSS23	11	86663952	86502101	protease, serine, 23 [Source:HGNC Symbol;Acc:14370]	11098	PRSS23	proteolysis
ENSG00000120162	8.25091	3.61054	1.35263e-06	0.000107916	MOB3B	9	27529779	27325207	MOB kinase activator 3B [Source:HGNC Symbol;Acc:23825]	79817	MOB3B
ENSG00000162949	8.24598	2.18654	0.000149947	0.00551147	CAPN13	2	31043408	30945637	calpain 13 [Source:HGNC Symbol;Acc:16663]	92291	CAPN13	proteolysis
ENSG00000149294	8.24567	3.41163	0.000598569	0.0171274	NCAM1	11	113149158	112831997	neural cell adhesion molecule 1 [Source:HGNC Symbol;Acc:7656]	4684	NCAM1	cell adhesion, axon guidance, cytokine-mediated signaling pathway, extracellular matrix organization, interferon-gamma-mediated signaling pathway
ENSG00000147027	8.2219	3.11083	5.28007e-05	0.00237919	TMEM47	X	34675405	34645181	transmembrane protein 47 [Source:HGNC Symbol;Acc:18515]	83604	TMEM47	biological_process
ENSG00000089472	8.21035	6.09749	1.00815e-14	5.46941e-12	HEPH	X	65488709	65382391	hephaestin [Source:HGNC Symbol;Acc:4866]	9843	HEPH	copper ion transport, iron ion transport, cellular iron ion homeostasis, transmembrane transport
ENSG00000001626	8.20804	4.03535	2.50395e-07	2.42579e-05	CFTR	7	117356025	117105838	cystic fibrosis transmembrane conductance regulator (ATP-binding cassette sub-family C, member 7) [Source:HGNC Symbol;Acc:1884]	1080	CFTR	cholesterol biosynthetic process, transport, water transport, respiratory gaseous exchange, iodide transport, cholesterol transport, transepithelial chloride transport, lung development, cellular response to hormone stimulus, response to cytokine stimulus, vasodilation, response to drug, response to peptide hormone stimulus, response to estrogen stimulus, positive regulation of vasodilation, sper…
ENSG00000186377	8.19407	3.6586	0.000199538	0.00704774	CYP4X1	1	47516423	47427036	cytochrome P450, family 4, subfamily X, polypeptide 1 [Source:HGNC Symbol;Acc:20244]	260293	CYP4X1
ENSG00000105855	8.19324	3.60367	0.000105916	0.00416387	ITGB8	7	20455377	20370325	integrin, beta 8 [Source:HGNC Symbol;Acc:6163]	3696	ITGB8	ganglioside metabolic process, cell adhesion, cell-matrix adhesion, integrin-mediated signaling pathway, extracellular matrix organization, placenta blood vessel development
ENSG00000058085	8.1675	6.59326	3.48501e-07	3.21546e-05	LAMC2	1	183214035	183155373	laminin, gamma 2 [Source:HGNC Symbol;Acc:6493]	3918	LAMC2	cell adhesion, epidermis development, extracellular matrix disassembly, extracellular matrix organization, hemidesmosome assembly, cell junction assembly
ENSG00000164692	8.15175	6.5958	1.69874e-12	5.12001e-10	COL1A2	7	94060544	94023873	collagen, type I, alpha 2 [Source:HGNC Symbol;Acc:2198]	1278	COL1A2	skeletal system development, blood vessel development, transforming growth factor beta receptor signaling pathway, Rho protein signal transduction, blood coagulation, regulation of blood pressure, extracellular matrix disassembly, platelet activation, extracellular matrix organization, collagen fibril organization, collagen catabolic process, odontogenesis, skin morphogenesis, leukocyte migration…
ENSG00000185652	8.14717	2.11213	0.000230148	0.00790251	NTF3	12	5630702	5541278	neurotrophin 3 [Source:HGNC Symbol;Acc:8023]	4908	NTF3	activation of MAPK activity, positive regulation of receptor internalization, signal transduction, transmembrane receptor protein tyrosine kinase signaling pathway, cell-cell signaling, neuromuscular synaptic transmission, nervous system development, glial cell fate determination, axon guidance, brain development, peripheral nervous system development, positive regulation of cell proliferation, e…
ENSG00000136250	8.13868	1.27048	0.000755278	0.0207365	AOAH	7	36764154	36552456	acyloxyacyl hydrolase (neutrophil) [Source:HGNC Symbol;Acc:548]	313	AOAH	lipid metabolic process, inflammatory response, lipopolysaccharide metabolic process, negative regulation of inflammatory response
ENSG00000182983	8.13526	3.30883	1.62525e-05	0.000900818	ZNF662	3	42960825	42947223	zinc finger protein 662 [Source:HGNC Symbol;Acc:31930]	389114	ZNF662	transcription, DNA-dependent, regulation of transcription, DNA-dependent
ENSG00000109452	8.13184	2.01192	0.000354023	0.0111926	INPP4B	4	143768585	142944313	inositol polyphosphate-4-phosphatase, type II, 105kDa [Source:HGNC Symbol;Acc:6075]	8821	INPP4B	phospholipid metabolic process, phosphatidylinositol biosynthetic process, cellular calcium ion homeostasis, signal transduction, inositol phosphate metabolic process, small molecule metabolic process, negative regulation of osteoclast differentiation, regulation of nucleocytoplasmic transport, regulation of bone remodeling, regulation of protein kinase B signaling cascade
ENSG00000167641	8.12062	2.0364	0.000479482	0.0142645	PPP1R14A	19	38747231	38741877	protein phosphatase 1, regulatory (inhibitor) subunit 14A [Source:HGNC Symbol;Acc:14871]	94274	PPP1R14A	regulation of phosphorylation
ENSG00000179178	8.09652	2.93906	1.94267e-05	0.00102365	TMEM125	1	43739673	43735665	transmembrane protein 125 [Source:HGNC Symbol;Acc:28275]	128218	TMEM125	biological_process
ENSG00000178538	8.07437	1.9892	0.000899923	0.0237263	CA8	8	61193971	61099906	carbonic anhydrase VIII [Source:HGNC Symbol;Acc:1382]	767	CA8	one-carbon metabolic process, phosphatidylinositol-mediated signaling
ENSG00000064195	8.06522	2.49653	0.000209885	0.00731791	DLX3	17	48072588	48067369	distal-less homeobox 3 [Source:HGNC Symbol;Acc:2916]	1747	DLX3	blood vessel development, placenta development, odontogenesis of dentin-containing tooth, odontoblast differentiation
ENSG00000141447	8.03925	3.21315	6.31363e-05	0.002759	OSBPL1A	18	21977844	21742008	oxysterol binding protein-like 1A [Source:HGNC Symbol;Acc:16398]	114876	OSBPL1A	lipid transport, cholesterol metabolic process, vesicle-mediated transport, antigen processing and presentation of exogenous peptide antigen via MHC class II
ENSG00000117595	8.01431	4.90672	1.15834e-08	1.61965e-06	IRF6	1	209979465	209959036	interferon regulatory factor 6 [Source:HGNC Symbol;Acc:6121]	3664	IRF6	transcription, DNA-dependent, cell cycle arrest, negative regulation of cell proliferation, cytokine-mediated signaling pathway, keratinocyte differentiation, keratinocyte proliferation, positive regulation of transcription, DNA-dependent, cell development, interferon-gamma-mediated signaling pathway, type I interferon-mediated signaling pathway, mammary gland epithelial cell differentiation
ENSG00000106541	8.00302	6.0509	2.89768e-09	4.46605e-07	AGR2	7	16873057	16831435	anterior gradient 2 [Source:HGNC Symbol;Acc:328]	10551	AGR2	lung goblet cell differentiation, mucus secretion
ENSG00000163359	7.99138	4.68172	2.24461e-05	0.00116197	COL6A3	2	238323018	238232646	collagen, type VI, alpha 3 [Source:HGNC Symbol;Acc:2213]	1293	COL6A3	cell adhesion, axon guidance, muscle organ development, extracellular matrix disassembly, extracellular matrix organization, collagen catabolic process
ENSG00000163814	7.99053	4.07826	1.4619e-07	1.59901e-05	CDCP1	3	45187914	45123770	CUB domain containing protein 1 [Source:HGNC Symbol;Acc:24357]	64866	CDCP1
ENSG00000184005	7.98905	2.41819	0.000635458	0.0178441	ST6GALNAC3	1	77100286	76540404	ST6 (alpha-N-acetyl-neuraminyl-2,3-beta-galactosyl-1,3)-N-acetylgalactosaminide alpha-2,6-sialyltransferase 3 [Source:HGNC Symbol;Acc:19343]	256435	ST6GALNAC3	protein glycosylation, glycosylceramide metabolic process, glycosphingolipid metabolic process, glycoprotein metabolic process, NA
ENSG00000081479	7.98119	6.97427	4.0261e-13	1.437e-10	LRP2	2	170219195	169983619	low density lipoprotein receptor-related protein 2 [Source:HGNC Symbol;Acc:6694]	4036	LRP2	retinoid metabolic process, protein glycosylation, lipid metabolic process, endocytosis, receptor-mediated endocytosis, phototransduction, visible light, steroid metabolic process, cell proliferation, forebrain development, vitamin D metabolic process, small molecule metabolic process
ENSG00000006611	7.95359	3.96498	1.15699e-06	9.41161e-05	USH1C	11	17565963	17515442	Usher syndrome 1C (autosomal recessive, severe) [Source:HGNC Symbol;Acc:12597]	10083	USH1C	G2/M transition of mitotic cell cycle, sensory perception of sound, parallel actin filament bundle assembly, inner ear morphogenesis, auditory receptor cell differentiation, photoreceptor cell maintenance, sensory perception of light stimulus, equilibrioception
ENSG00000223865	7.93272	3.34636	8.10771e-06	0.000506751	HLA-DPB1	6	33054978	33043703	major histocompatibility complex, class II, DP beta 1 [Source:HGNC Symbol;Acc:4940]	3115	HLA-DPB1	cytokine-mediated signaling pathway, antigen processing and presentation of exogenous peptide antigen via MHC class II, T cell costimulation, T cell receptor signaling pathway, interferon-gamma-mediated signaling pathway
ENSG00000106278	7.92548	2.75976	0.000375768	0.0117703	PTPRZ1	7	121702090	121513143	protein tyrosine phosphatase, receptor-type, Z polypeptide 1 [Source:HGNC Symbol;Acc:9685]	5803	PTPRZ1	protein dephosphorylation, axonogenesis, central nervous system development, learning or memory, peptidyl-tyrosine dephosphorylation, oligodendrocyte differentiation, regulation of oligodendrocyte progenitor proliferation
ENSG00000091986	7.91126	1.87354	0.000995419	0.0252825	CCDC80	3	112368377	112323407	coiled-coil domain containing 80 [Source:HGNC Symbol;Acc:30649]	151887	CCDC80	positive regulation of cell-substrate adhesion, extracellular matrix organization
ENSG00000150893	7.90781	6.59384	1.35556e-10	2.87272e-08	FREM2	13	39460074	39261266	FRAS1 related extracellular matrix protein 2 [Source:HGNC Symbol;Acc:25396]	341640	FREM2	morphogenesis of an epithelium, cell communication, homophilic cell adhesion, inner ear development
ENSG00000089327	7.89729	4.22563	2.45336e-05	0.00123699	FXYD5	19	35660786	35645633	FXYD domain containing ion transport regulator 5 [Source:HGNC Symbol;Acc:4029]	53827	FXYD5	microvillus assembly, negative regulation of calcium-dependent cell-cell adhesion
ENSG00000139946	7.89697	3.2701	3.31528e-05	0.00156673	PELI2	14	56768244	56584532	pellino E3 ubiquitin protein ligase family member 2 [Source:HGNC Symbol;Acc:8828]	57161	PELI2	positive regulation of protein phosphorylation, toll-like receptor signaling pathway, MyD88-dependent toll-like receptor signaling pathway, Toll signaling pathway, protein ubiquitination, toll-like receptor 2 signaling pathway, toll-like receptor 4 signaling pathway, toll-like receptor 5 signaling pathway, toll-like receptor 9 signaling pathway, toll-like receptor 10 signaling pathway, toll-like …
ENSG00000153294	7.8824	3.29548	1.67556e-05	0.000920067	GPR115	6	47689757	47653600	G protein-coupled receptor 115 [Source:HGNC Symbol;Acc:19011]	221393	GPR115	G-protein coupled receptor signaling pathway, neuropeptide signaling pathway
ENSG00000165025	7.87561	3.02746	0.001276	0.0301506	SYK	9	93660831	93564069	spleen tyrosine kinase [Source:HGNC Symbol;Acc:11491]	6850	SYK	angiogenesis, lymph vessel development, adaptive immune response, macrophage activation involved in immune response, neutrophil activation involved in immune response, leukocyte activation involved in immune response, serotonin secretion by platelet, protein phosphorylation, leukocyte cell-cell adhesion, enzyme linked receptor protein signaling pathway, integrin-mediated signaling pathway, integr…
ENSG00000132698	7.87337	4.0894	7.69551e-08	8.99778e-06	RAB25	1	156040295	156030951	RAB25, member RAS oncogene family [Source:HGNC Symbol;Acc:18238]	57111	RAB25	small GTPase mediated signal transduction, positive regulation of cell proliferation, protein transport, pseudopodium organization
ENSG00000196639	7.84804	1.77825	0.000312365	0.0102334	HRH1	3	11305243	11178779	histamine receptor H1 [Source:HGNC Symbol;Acc:5182]	3269	HRH1	inflammatory response, G-protein coupled receptor signaling pathway, phospholipase C-activating G-protein coupled receptor signaling pathway, memory, visual learning, positive regulation of inositol trisphosphate biosynthetic process, regulation of vascular permeability, positive regulation of vasoconstriction, inositol phosphate-mediated signaling, regulation of synaptic plasticity, eosinophil c…
ENSG00000124429	7.82497	3.95946	2.47975e-07	2.42073e-05	POF1B	X	84634748	84532402	premature ovarian failure, 1B [Source:HGNC Symbol;Acc:13711]	79983	POF1B
ENSG00000120149	7.81569	5.90104	1.7571e-15	1.19157e-12	MSX2	5	174157896	174151536	msh homeobox 2 [Source:HGNC Symbol;Acc:7392]	4488	MSX2	negative regulation of transcription from RNA polymerase II promoter, osteoblast differentiation, chondrocyte development, osteoblast development, outflow tract septum morphogenesis, epithelial to mesenchymal transition involved in endocardial cushion formation, endochondral bone growth, negative regulation of cell proliferation, anterior/posterior pattern specification, signal transduction invol…
ENSG00000113657	7.80294	7.49842	2.17775e-12	6.42105e-10	DPYSL3	5	146889619	146770374	dihydropyrimidinase-like 3 [Source:HGNC Symbol;Acc:3015]	1809	DPYSL3	pyrimidine nucleobase catabolic process, axon guidance, positive regulation of neuron projection development, negative regulation of neuron projection development, negative regulation of cell migration, response to axon injury, actin filament bundle assembly, protein homooligomerization, positive regulation of filopodium assembly, actin crosslink formation, cellular response to cytokine stimulus
ENSG00000121005	7.77926	3.91201	1.40153e-05	0.000805939	CRISPLD1	8	75946793	75896750	cysteine-rich secretory protein LCCL domain containing 1 [Source:HGNC Symbol;Acc:18206]	83690	CRISPLD1
ENSG00000133019	7.71921	1.65579	0.000418644	0.0127885	CHRM3	1	240078750	239549865	cholinergic receptor, muscarinic 3 [Source:HGNC Symbol;Acc:1952]	1131	CHRM3	regulation of vascular smooth muscle contraction, energy reserve metabolic process, cellular protein modification process, smooth muscle contraction, signal transduction, G-protein coupled receptor signaling pathway, nervous system development, cell proliferation, small molecule metabolic process, positive regulation of smooth muscle contraction, saliva secretion, regulation of insulin secretion
ENSG00000171310	7.71535	1.67932	0.00242133	0.0486527	CHST11	12	105155792	104849073	carbohydrate (chondroitin 4) sulfotransferase 11 [Source:HGNC Symbol;Acc:17422]	50515	CHST11	chondrocyte development, carbohydrate metabolic process, respiratory gaseous exchange, post-embryonic development, carbohydrate biosynthetic process, glycosaminoglycan metabolic process, chondroitin sulfate metabolic process, chondroitin sulfate biosynthetic process, chondroitin sulfate biosynthetic process, negative regulation of transforming growth factor beta receptor signaling pathway, polysa…
ENSG00000005001	7.6812	2.52482	9.29184e-05	0.00377193	PRSS22	16	2908171	2902728	protease, serine, 22 [Source:HGNC Symbol;Acc:14368]	64063	PRSS22	proteolysis
ENSG00000109586	7.67692	5.77585	4.71994e-15	2.78333e-12	GALNT7	4	174245118	174089904	UDP-N-acetyl-alpha-D-galactosamine:polypeptide N-acetylgalactosaminyltransferase 7 (GalNAc-T7) [Source:HGNC Symbol;Acc:4129]	51809	GALNT7	carbohydrate metabolic process, protein O-linked glycosylation, O-glycan processing, post-translational protein modification, cellular protein metabolic process
ENSG00000157613	7.65131	3.10776	0.0002044	0.00718206	CREB3L1	11	46342972	46299212	cAMP responsive element binding protein 3-like 1 [Source:HGNC Symbol;Acc:18856]	90993	CREB3L1	response to unfolded protein, regulation of bone mineralization
ENSG00000163171	7.64966	4.0481	2.02253e-05	0.00105506	CDC42EP3	2	37965611	37869032	CDC42 effector protein (Rho GTPase binding) 3 [Source:HGNC Symbol;Acc:16943]	10602	CDC42EP3	signal transduction, regulation of cell shape
ENSG00000120937	7.64391	4.33857	2.16143e-06	0.000161074	NPPB	1	11918988	11917521	natriuretic peptide B [Source:HGNC Symbol;Acc:7940]	4879	NPPB	cGMP biosynthetic process, cell surface receptor signaling pathway, receptor guanylyl cyclase signaling pathway, body fluid secretion, regulation of blood pressure, negative regulation of angiogenesis, negative regulation of cell growth, positive regulation of urine volume, positive regulation of renal sodium excretion, regulation of vasodilation, regulation of vascular permeability, regulation o…
ENSG00000123901	7.61441	4.38828	4.32631e-08	5.38327e-06	GPR83	11	94134585	94110477	G protein-coupled receptor 83 [Source:HGNC Symbol;Acc:4523]	10888	GPR83	response to glucocorticoid stimulus
ENSG00000021645	7.61281	3.26711	0.00105458	0.0264875	NRXN3	14	80330762	78708734	neurexin 3 [Source:HGNC Symbol;Acc:8010]	9369	NRXN3	angiogenesis, neuron cell-cell adhesion, neurotransmitter secretion, axon guidance, synapse assembly, learning, adult behavior, social behavior, positive regulation of synapse assembly, vocalization behavior, positive regulation of synapse maturation
ENSG00000182240	7.61124	3.7321	0.000236733	0.0081081	BACE2	21	42654445	42539728	beta-site APP-cleaving enzyme 2 [Source:HGNC Symbol;Acc:934]	25825	BACE2	proteolysis, membrane protein ectodomain proteolysis, peptide hormone processing, negative regulation of amyloid precursor protein biosynthetic process
ENSG00000057704	7.60177	3.27408	0.000173493	0.00622509	TMCC3	12	95044338	94960900	transmembrane and coiled-coil domain family 3 [Source:HGNC Symbol;Acc:29199]	57458	TMCC3
ENSG00000070526	7.5986	1.56892	0.00140019	0.0324724	ST6GALNAC1	17	74639920	74620843	ST6 (alpha-N-acetyl-neuraminyl-2,3-beta-galactosyl-1,3)-N-acetylgalactosaminide alpha-2,6-sialyltransferase 1 [Source:HGNC Symbol;Acc:23614]	55808	ST6GALNAC1	protein glycosylation, protein glycosylation, oligosaccharide biosynthetic process, NA
ENSG00000153707	7.59644	5.92118	2.88757e-15	1.78019e-12	PTPRD	9	10612723	8314246	protein tyrosine phosphatase, receptor type, D [Source:HGNC Symbol;Acc:9668]	5789	PTPRD	protein dephosphorylation, phosphate-containing compound metabolic process, heterophilic cell-cell adhesion, transmembrane receptor protein tyrosine phosphatase signaling pathway, neuron differentiation, peptidyl-tyrosine dephosphorylation, positive regulation of dendrite morphogenesis, presynaptic membrane assembly
ENSG00000137975	7.55705	1.5282	0.00147619	0.033729	CLCA2	1	86922241	86889769	chloride channel accessory 2 [Source:HGNC Symbol;Acc:2016]	9635	CLCA2	transport, cell adhesion, NA
ENSG00000170571	7.54493	3.8454	0.00157605	0.0352158	EMB	5	49739082	49692026	embigin [Source:HGNC Symbol;Acc:30465]	133418	EMB	cell adhesion, plasma membrane lactate transport
ENSG00000166863	7.53079	4.2631	5.26406e-06	0.000351048	TAC3	12	57422667	57403784	tachykinin 3 [Source:HGNC Symbol;Acc:11521]	6866	TAC3	tachykinin receptor signaling pathway, neuropeptide signaling pathway, female pregnancy
ENSG00000152229	7.51032	6.44542	1.67321e-12	5.12001e-10	PSTPIP2	18	43652238	43563502	proline-serine-threonine phosphatase interacting protein 2 [Source:HGNC Symbol;Acc:9581]	9050	PSTPIP2
ENSG00000112541	7.50252	2.89655	0.000334432	0.0107741	PDE10A	6	166400091	165740776	phosphodiesterase 10A [Source:HGNC Symbol;Acc:8772]	10846	PDE10A	cAMP catabolic process, signal transduction, blood coagulation, regulation of protein kinase A signaling cascade, regulation of cAMP-mediated signaling, cGMP catabolic process
ENSG00000160808	7.49185	2.37667	0.000204372	0.00718206	MYL3	3	46923659	46899362	myosin, light chain 3, alkali; ventricular, skeletal, slow [Source:HGNC Symbol;Acc:7584]	4634	MYL3	regulation of the force of heart contraction, regulation of striated muscle contraction, skeletal muscle tissue development, muscle filament sliding, positive regulation of ATPase activity, ventricular cardiac muscle tissue morphogenesis, cardiac muscle contraction
ENSG00000164619	7.48994	1.95761	0.00127472	0.0301506	BMPER	7	34195484	33944523	BMP binding endothelial regulator [Source:HGNC Symbol;Acc:24154]	168667	BMPER	ureteric bud development, blood vessel endothelial cell proliferation involved in sprouting angiogenesis, regulation of endothelial cell migration, negative regulation of BMP signaling pathway, endothelial cell activation, inner ear development, regulation of pathway-restricted SMAD protein phosphorylation, positive regulation of ERK1 and ERK2 cascade
ENSG00000187098	7.48591	5.54097	4.19898e-13	1.46027e-10	MITF	3	70017488	69788586	microphthalmia-associated transcription factor [Source:HGNC Symbol;Acc:7105]	4286	MITF	regulation of transcription, DNA-dependent, protein complex assembly, osteoclast differentiation, melanocyte differentiation, regulation of cell proliferation, camera-type eye development, canonical Wnt receptor signaling pathway involved in negative regulation of apoptotic process, cell fate commitment, regulation of osteoclast differentiation, positive regulation of transcription, DNA-dependent…
ENSG00000144366	7.47419	5.30051	2.94003e-05	0.00142923	GULP1	2	189460653	189156396	GULP, engulfment adaptor PTB domain containing 1 [Source:HGNC Symbol;Acc:18649]	51454	GULP1	lipid transport, phagocytosis, engulfment, apoptotic process, signal transduction
ENSG00000183742	7.45561	3.59083	5.54732e-05	0.00248311	MACC1	7	20257027	20174278	metastasis associated in colon cancer 1 [Source:HGNC Symbol;Acc:30215]	346389	MACC1	transcription, DNA-dependent, regulation of transcription, DNA-dependent, positive regulation of cell division
ENSG00000149090	7.42996	3.22254	3.12973e-05	0.00150062	PAMR1	11	35551848	35453370	peptidase domain containing associated with muscle regeneration 1 [Source:HGNC Symbol;Acc:24554]	25891	PAMR1
ENSG00000100285	7.39608	5.57022	0.000741361	0.0203957	NEFH	22	29887379	29876219	neurofilament, heavy polypeptide [Source:HGNC Symbol;Acc:7737]	4744	NEFH	microtubule cytoskeleton organization, axonogenesis, cell death, cell projection assembly, intermediate filament bundle assembly, peripheral nervous system neuron axonogenesis, neurofilament cytoskeleton organization
ENSG00000111913	7.38086	5.63607	5.21055e-12	1.3857e-09	FAM65B	6	25042238	24797601	family with sequence similarity 65, member B [Source:HGNC Symbol;Acc:13872]	9750	FAM65B	muscle organ development, cell differentiation
ENSG00000060140	7.37907	2.21734	0.000983307	0.0251054	STYK1	12	10826917	10771538	serine/threonine/tyrosine kinase 1 [Source:HGNC Symbol;Acc:18889]	55359	STYK1
ENSG00000151388	7.36359	3.51321	0.000282956	0.00945255	ADAMTS12	5	33892297	33523640	ADAM metallopeptidase with thrombospondin type 1 motif, 12 [Source:HGNC Symbol;Acc:14605]	81792	ADAMTS12	proteolysis
ENSG00000178033	7.35878	1.33726	0.00162678	0.0361112	FAM26E	6	116845955	116832809	family with sequence similarity 26, member E [Source:HGNC Symbol;Acc:21568]	254228	FAM26E	ion transport
ENSG00000158764	7.34885	5.35478	1.69434e-07	1.76772e-05	ITLN2	1	160924589	160914815	intelectin 2 [Source:HGNC Symbol;Acc:20599]	142683	ITLN2
ENSG00000107485	7.31441	2.17479	0.000240932	0.00821046	GATA3	10	8117161	8095567	GATA binding protein 3 [Source:HGNC Symbol;Acc:4172]	2625	GATA3	in utero embryonic development, cell fate determination, neuron migration, type IV hypersensitivity, kidney development, mesonephros development, lens development in camera-type eye, pro-T cell differentiation, aortic valve morphogenesis, cardiac right ventricle morphogenesis, ventricular septum development, transcription from RNA polymerase II promoter, defense response, humoral immune response,…
ENSG00000134198	7.28424	1.73786	0.000526297	0.0155177	TSPAN2	1	115632121	115590632	tetraspanin 2 [Source:HGNC Symbol;Acc:20659]	10100	TSPAN2	brain development
ENSG00000064042	7.27684	3.41349	0.000340148	0.0108807	LIMCH1	4	41702061	41361624	LIM and calponin homology domains 1 [Source:HGNC Symbol;Acc:29191]	22998	LIMCH1	actomyosin structure organization
ENSG00000148143	7.25994	4.61854	5.44696e-06	0.000358993	ZNF462	9	109775915	109625378	zinc finger protein 462 [Source:HGNC Symbol;Acc:21684]	58499	ZNF462	chromatin organization, transcription, DNA-dependent, negative regulation of DNA binding, positive regulation of transcription from RNA polymerase II promoter
ENSG00000013588	7.25133	6.92123	2.94959e-07	2.7656e-05	GPRC5A	12	13070871	13043716	G protein-coupled receptor, family C, group 5, member A [Source:HGNC Symbol;Acc:9836]	9052	GPRC5A	signal transduction
ENSG00000111907	7.22954	5.44081	3.08082e-08	3.942e-06	TPD52L1	6	125585553	125440195	tumor protein D52-like 1 [Source:HGNC Symbol;Acc:12006]	7164	TPD52L1	G2/M transition of mitotic cell cycle, regulation of cysteine-type endopeptidase activity involved in apoptotic process, positive regulation of MAP kinase activity, positive regulation of JNK cascade, positive regulation of apoptotic signaling pathway
ENSG00000143320	7.20892	5.25928	6.36539e-07	5.60609e-05	CRABP2	1	156675608	156669398	cellular retinoic acid binding protein 2 [Source:HGNC Symbol;Acc:2339]	1382	CRABP2	regulation of transcription, DNA-dependent, signal transduction, epidermis development, embryonic forelimb morphogenesis, retinoic acid metabolic process
ENSG00000122592	7.20648	2.59012	0.000157177	0.00571526	HOXA7	7	27197555	27193335	homeobox A7 [Source:HGNC Symbol;Acc:5108]	3204	HOXA7	negative regulation of transcription from RNA polymerase II promoter, angiogenesis, negative regulation of cell-matrix adhesion, negative regulation of leukocyte migration, transcription, DNA-dependent, anterior/posterior pattern specification, negative regulation of keratinocyte differentiation, negative regulation of monocyte differentiation, negative regulation of transcription, DNA-dependent,…
ENSG00000123364	7.18518	1.08276	0.00222585	0.0456029	HOXC13	12	54340328	54332535	homeobox C13 [Source:HGNC Symbol;Acc:5125]	3229	HOXC13	hair follicle development, anatomical structure morphogenesis, anterior/posterior pattern specification, nail development, tongue morphogenesis
ENSG00000128045	7.16609	5.93663	2.74523e-10	5.31907e-08	RASL11B	4	53733000	53728457	RAS-like, family 11, member B [Source:HGNC Symbol;Acc:23804]	65997	RASL11B	GTP catabolic process, small GTPase mediated signal transduction
ENSG00000134954	7.15684	5.9987	3.37621e-08	4.27958e-06	ETS1	11	128457453	128328656	v-ets avian erythroblastosis virus E26 oncogene homolog 1 [Source:HGNC Symbol;Acc:3488]	2113	ETS1	response to hypoxia, transcription, DNA-dependent, transcription from RNA polymerase II promoter, immune response, female pregnancy, positive regulation of cell proliferation, negative regulation of cell proliferation, response to mechanical stimulus, positive regulation of endothelial cell migration, regulation of extracellular matrix disassembly, hypothalamus development, pituitary gland develo…
ENSG00000076716	7.12958	3.74644	1.45988e-05	0.000831946	GPC4	X	132549518	132434131	glypican 4 [Source:HGNC Symbol;Acc:4452]	2239	GPC4	retinoid metabolic process, carbohydrate metabolic process, glycosaminoglycan biosynthetic process, glycosaminoglycan catabolic process, phototransduction, visible light, cell proliferation, anatomical structure morphogenesis, glycosaminoglycan metabolic process, chondroitin sulfate metabolic process, small molecule metabolic process
ENSG00000115221	7.10444	3.50794	0.00106925	0.0268029	ITGB6	2	161128399	160956177	integrin, beta 6 [Source:HGNC Symbol;Acc:6161]	100505984	ITGB6	inflammatory response, cell adhesion, cell-matrix adhesion, integrin-mediated signaling pathway, multicellular organismal development, viral process, extracellular matrix organization
ENSG00000196482	7.05646	2.26473	0.000684474	0.018946	ESRRG	1	217311097	216676588	estrogen-related receptor gamma [Source:HGNC Symbol;Acc:3474]	2104	ESRRG	regulation of transcription, DNA-dependent, transcription initiation from RNA polymerase II promoter, gene expression, positive regulation of transcription, DNA-dependent
ENSG00000101443	7.01361	2.61617	0.000966607	0.0248768	WFDC2	20	44110172	44098346	WAP four-disulfide core domain 2 [Source:HGNC Symbol;Acc:15939]	10406	WFDC2	proteolysis, spermatogenesis, negative regulation of endopeptidase activity
ENSG00000164949	7.00367	3.673	4.64033e-06	0.000317862	GEM	8	95274578	95261481	GTP binding protein overexpressed in skeletal muscle [Source:HGNC Symbol;Acc:4234]	2669	GEM	immune response, mitosis, signal transduction, cell surface receptor signaling pathway, small GTPase mediated signal transduction, chromosome organization, metaphase plate congression
ENSG00000134369	6.95137	3.60088	9.31651e-05	0.00377193	NAV1	1	201796102	201592411	neuron navigator 1 [Source:HGNC Symbol;Acc:15989]	89796	NAV1	microtubule bundle formation, neuron migration
ENSG00000116991	6.95106	5.52344	9.08526e-09	1.29709e-06	SIPA1L2	1	232697304	232533711	signal-induced proliferation-associated 1 like 2 [Source:HGNC Symbol;Acc:23800]	57568	SIPA1L2	regulation of small GTPase mediated signal transduction
ENSG00000088756	6.93812	2.42061	0.00128224	0.0301928	ARHGAP28	18	6915715	6729717	Rho GTPase activating protein 28 [Source:HGNC Symbol;Acc:25509]	79822	ARHGAP28	small GTPase mediated signal transduction, regulation of small GTPase mediated signal transduction
ENSG00000155254	6.92715	3.24778	0.000344837	0.0110048	MARVELD1	10	99477907	99472930	MARVEL domain containing 1 [Source:HGNC Symbol;Acc:28674]	83742	MARVELD1	cell cycle
ENSG00000108821	6.90634	5.67319	1.00111e-09	1.69726e-07	COL1A1	17	48278993	48260650	collagen, type I, alpha 1 [Source:HGNC Symbol;Acc:2197]	1277	COL1A1	skeletal system development, blood vessel development, osteoblast differentiation, intramembranous ossification, endochondral ossification, response to nutrient, blood coagulation, visual perception, sensory perception of sound, positive regulation of epithelial to mesenchymal transition, negative regulation of cell-substrate adhesion, protein transport, extracellular matrix disassembly, platelet…
ENSG00000120278	6.89587	4.27154	2.75674e-07	2.65175e-05	PLEKHG1	6	151164799	150920999	pleckstrin homology domain containing, family G (with RhoGef domain) member 1 [Source:HGNC Symbol;Acc:20884]	57480	PLEKHG1
ENSG00000121236	6.88844	3.31435	7.92324e-05	0.00332703	TRIM6	11	5634188	5617339	tripartite motif containing 6 [Source:HGNC Symbol;Acc:16277]	117854	TRIM6	protein trimerization
ENSG00000188158	6.88639	3.52568	0.000155124	0.00565578	NHS	X	17754114	17393543	Nance-Horan syndrome (congenital cataracts and dental anomalies) [Source:HGNC Symbol;Acc:7820]	4810	NHS	lens development in camera-type eye, cell differentiation
ENSG00000133958	6.88032	2.3045	0.000523356	0.0154647	UNC79	14	94174222	93799565	unc-79 homolog (C. elegans) [Source:HGNC Symbol;Acc:19966]	57578	UNC79	ion transmembrane transport, multicellular organism growth, behavioral response to ethanol, transmembrane transport
ENSG00000155465	6.82702	6.57322	4.94904e-13	1.6781e-10	SLC7A7	14	23299029	23242431	solute carrier family 7 (amino acid transporter light chain, y+L system), member 7 [Source:HGNC Symbol;Acc:11065]	9056	SLC7A7	protein complex assembly, cellular amino acid metabolic process, transport, ion transport, amino acid transport, blood coagulation, leukocyte migration, transmembrane transport
ENSG00000007171	6.81157	3.8774	0.000143525	0.00533324	NOS2	17	26127525	26083792	nitric oxide synthase 2, inducible [Source:HGNC Symbol;Acc:7873]	4843	NOS2	response to hypoxia, positive regulation of leukocyte mediated cytotoxicity, innate immune response in mucosa, arginine catabolic process, superoxide metabolic process, nitric oxide biosynthetic process, inflammatory response, nitric oxide mediated signal transduction, blood coagulation, response to bacterium, negative regulation of gene expression, peptidyl-cysteine S-nitrosylation, positive reg…
ENSG00000154734	6.80171	3.57975	0.00229169	0.0466699	ADAMTS1	21	28217728	28208066	ADAM metallopeptidase with thrombospondin type 1 motif, 1 [Source:HGNC Symbol;Acc:217]	9510	ADAMTS1	ovulation from ovarian follicle, kidney development, proteolysis, integrin-mediated signaling pathway, negative regulation of cell proliferation, heart trabecula formation
ENSG00000153162	6.79132	4.91402	1.33653e-05	0.00078135	BMP6	6	7881655	7727030	bone morphogenetic protein 6 [Source:HGNC Symbol;Acc:1073]	654	BMP6	skeletal system development, osteoblast differentiation, eye development, kidney development, positive regulation of endothelial cell proliferation, endochondral ossification, type B pancreatic cell development, inflammatory response, immune response, response to iron ion, positive regulation of pathway-restricted SMAD protein phosphorylation, response to activity, positive regulation of bone min…
ENSG00000154153	6.72401	3.48118	0.000115702	0.00447086	FAM134B	5	16617167	16473147	family with sequence similarity 134, member B [Source:HGNC Symbol;Acc:25964]	54463	FAM134B	sensory perception of pain
ENSG00000187123	6.65568	2.47487	0.00119248	0.0287802	LYPD6	2	150330662	150186499	LY6/PLAUR domain containing 6 [Source:HGNC Symbol;Acc:28751]	130574	LYPD6
ENSG00000197442	6.63933	1.49296	0.00175406	0.0375835	MAP3K5	6	137113656	136878185	mitogen-activated protein kinase kinase kinase 5 [Source:HGNC Symbol;Acc:6857]	4217	MAP3K5	MAPK cascade, activation of MAPKK activity, response to ischemia, activation of cysteine-type endopeptidase activity involved in apoptotic process, JNK cascade, activation of JUN kinase activity, intrinsic apoptotic signaling pathway in response to oxidative stress, viral process, positive regulation of apoptotic process, positive regulation of cysteine-type endopeptidase activity involved in apo…
ENSG00000175029	6.6185	5.62188	2.89439e-09	4.46605e-07	CTBP2	10	126849739	126676421	C-terminal binding protein 2 [Source:HGNC Symbol;Acc:2495]	1488	CTBP2	transcription, DNA-dependent, negative regulation of cell proliferation, viral genome replication, negative regulation of transcription, DNA-dependent, white fat cell differentiation
ENSG00000145687	6.59113	1.48664	0.00164552	0.0364055	SSBP2	5	81047616	80708840	single-stranded DNA binding protein 2 [Source:HGNC Symbol;Acc:15831]	23635	SSBP2	regulation of transcription, DNA-dependent
ENSG00000167333	6.58273	1.78278	0.00124965	0.0297352	TRIM68	11	4629489	4619902	tripartite motif containing 68 [Source:HGNC Symbol;Acc:21161]	55128	TRIM68	protein autoubiquitination, regulation of androgen receptor signaling pathway
ENSG00000140511	6.56623	3.48212	0.000103972	0.00411553	HAPLN3	15	89438857	89420519	hyaluronan and proteoglycan link protein 3 [Source:HGNC Symbol;Acc:21446]	145864	HAPLN3	cell adhesion
ENSG00000203727	6.48191	3.67157	6.09625e-05	0.00271985	SAMD5	6	148058683	147830063	sterile alpha motif domain containing 5 [Source:HGNC Symbol;Acc:21180]	389432	SAMD5
ENSG00000167642	6.47568	4.28896	0.000665495	0.0185341	SPINT2	19	38783254	38734675	serine peptidase inhibitor, Kunitz type, 2 [Source:HGNC Symbol;Acc:11247]	10653	SPINT2	cellular component movement, negative regulation of endopeptidase activity
ENSG00000135636	6.46405	4.12106	1.67005e-06	0.000127855	DYSF	2	71913898	71680852	dysferlin [Source:HGNC Symbol;Acc:3097]	8291	DYSF	plasma membrane repair, vesicle fusion
ENSG00000128652	6.46284	2.07872	0.000863066	0.0229076	HOXD3	2	177037830	177001340	homeobox D3 [Source:HGNC Symbol;Acc:5137]	401021	HOXD3	transcription, DNA-dependent, cell-matrix adhesion, Notch signaling pathway, anterior/posterior pattern specification, positive regulation of gene expression, glossopharyngeal nerve morphogenesis, thyroid gland development, positive regulation of neuron differentiation, embryonic skeletal system morphogenesis, cartilage development, transcription, DNA-dependent, multicellular organismal developme…
ENSG00000136167	6.42839	8.9985	1.48561e-09	2.45724e-07	LCP1	13	46786006	46700055	lymphocyte cytosolic protein 1 (L-plastin) [Source:HGNC Symbol;Acc:6528]	3936	LCP1	T cell activation involved in immune response, protein kinase A signaling cascade, cell migration, organ regeneration, regulation of intracellular protein transport, actin filament bundle assembly
ENSG00000172818	6.42532	3.33363	0.000286561	0.00950139	OVOL1	11	65564690	65554493	ovo-like zinc finger 1 [Source:HGNC Symbol;Acc:8525]	5017	OVOL1	kidney development, transcription from RNA polymerase II promoter, spermatogenesis, mesoderm development, epidermis development, germline cell cycle switching, mitotic to meiotic cell cycle, negative regulation of meiotic cell cycle phase transition
ENSG00000103544	6.42527	4.01187	8.0976e-06	0.000506751	C16orf62	16	19718115	19566562	chromosome 16 open reading frame 62 [Source:HGNC Symbol;Acc:24641]	57020	C16orf62
ENSG00000070019	6.40065	3.84133	0.00107704	0.0269022	GUCY2C	12	14849519	14765576	guanylate cyclase 2C (heat stable enterotoxin receptor) [Source:HGNC Symbol;Acc:4688]	2984	GUCY2C	receptor guanylyl cyclase signaling pathway, response to toxic substance, intracellular signal transduction, regulation of cell proliferation
ENSG00000103534	6.37228	2.76018	0.00122411	0.0292816	TMC5	16	19510435	19421818	transmembrane channel-like 5 [Source:HGNC Symbol;Acc:22999]	79838	TMC5	ion transport
ENSG00000139219	6.37027	9.62028	2.27261e-07	2.30026e-05	COL2A1	12	48398269	48366748	collagen, type II, alpha 1 [Source:HGNC Symbol;Acc:2200]	1280	COL2A1	skeletal system development, cartilage condensation, tissue homeostasis, endochondral ossification, chondrocyte differentiation, heart morphogenesis, proteoglycan metabolic process, axon guidance, central nervous system development, visual perception, sensory perception of sound, regulation of gene expression, extracellular matrix disassembly, extracellular matrix organization, collagen fibril or…
ENSG00000058091	6.3288	3.01299	0.000389784	0.0120976	CDK14	7	90839905	90095738	cyclin-dependent kinase 14 [Source:HGNC Symbol;Acc:8883]	5218	CDK14	G2/M transition of mitotic cell cycle, Wnt receptor signaling pathway, cell division, regulation of canonical Wnt receptor signaling pathway
ENSG00000121966	6.30432	3.65026	4.97964e-05	0.00225539	CXCR4	2	136875735	136871919	chemokine (C-X-C motif) receptor 4 [Source:HGNC Symbol;Acc:2561]	7852	CXCR4	activation of MAPK activity, patterning of blood vessels, response to hypoxia, ameboidal cell migration, neuron migration, dendritic cell chemotaxis, apoptotic process, inflammatory response, G-protein coupled receptor signaling pathway, elevation of cytosolic calcium ion concentration, germ cell development, brain development, motor neuron axon guidance, germ cell migration, response to virus, v…
ENSG00000067798	6.30297	4.71406	3.54876e-06	0.000254665	NAV3	12	78606790	78224685	neuron navigator 3 [Source:HGNC Symbol;Acc:15998]	89795	NAV3
ENSG00000107731	6.29782	3.82519	3.22089e-05	0.0015328	UNC5B	10	73062621	72972327	unc-5 homolog B (C. elegans) [Source:HGNC Symbol;Acc:12568]	219699	UNC5B	apoptotic process, signal transduction, axon guidance, positive regulation of phosphatidylinositol 3-kinase cascade, anterior/posterior axon guidance, regulation of apoptotic process, positive regulation of apoptotic process, negative regulation of neuron apoptotic process, negative regulation of extrinsic apoptotic signaling pathway in absence of ligand
ENSG00000181652	6.27849	4.44722	0.000251216	0.00853944	ATG9B	7	150721586	150709297	autophagy related 9B [Source:HGNC Symbol;Acc:21899]	285973	ATG9B	autophagic vacuole assembly
ENSG00000112812	6.27365	2.72266	0.000969574	0.0249059	PRSS16	6	27224403	27215480	protease, serine, 16 (thymus) [Source:HGNC Symbol;Acc:9480]	10279	PRSS16	proteolysis, protein catabolic process
ENSG00000166923	6.25452	7.35372	5.55848e-06	0.000364201	GREM1	15	33026870	33010175	gremlin 1, DAN family BMP antagonist [Source:HGNC Symbol;Acc:2001]	26585	GREM1	cell morphogenesis, branching involved in ureteric bud morphogenesis, cell migration involved in sprouting angiogenesis, positive regulation of receptor internalization, positive regulation of transcription from RNA polymerase II promoter involved in myocardial precursor cell differentiation, mesenchymal to epithelial transition involved in metanephros morphogenesis, apoptotic process, signal tra…
ENSG00000204866	6.2481	4.93031	0.000101075	0.00403201	IGFL2	19	46664556	46646363	IGF-like family member 2 [Source:HGNC Symbol;Acc:32929]	147920	IGFL2
ENSG00000158246	6.19768	3.96939	4.04147e-05	0.00187721	FAM46B	1	27339327	27331511	family with sequence similarity 46, member B [Source:HGNC Symbol;Acc:28273]	115572	FAM46B
ENSG00000183853	6.18433	5.1744	2.46012e-08	3.27123e-06	KIRREL	1	158070052	157963063	kin of IRRE like (Drosophila) [Source:HGNC Symbol;Acc:15734]	101928229	KIRREL	negative regulation of protein phosphorylation, excretion, cell-cell adhesion, positive regulation of actin filament polymerization
ENSG00000138411	6.1685	2.49936	0.00148597	0.0338157	HECW2	2	197458416	197059094	HECT, C2 and WW domain containing E3 ubiquitin protein ligase 2 [Source:HGNC Symbol;Acc:29853]	57520	HECW2	protein ubiquitination involved in ubiquitin-dependent protein catabolic process
ENSG00000121361	6.15109	6.0223	4.77104e-07	4.34293e-05	KCNJ8	12	21928515	21917889	potassium inwardly-rectifying channel, subfamily J, member 8 [Source:HGNC Symbol;Acc:6269]	3764	KCNJ8	kidney development, potassium ion transport, synaptic transmission, heart development, response to pH, potassium ion import, response to lipopolysaccharide, vasodilation, response to exogenous dsRNA, defense response to virus
ENSG00000124225	6.13182	1.93296	0.0015279	0.0345382	PMEPA1	20	56286592	56223448	prostate transmembrane protein, androgen induced 1 [Source:HGNC Symbol;Acc:14107]	56937	PMEPA1	transforming growth factor beta receptor signaling pathway, negative regulation of transforming growth factor beta receptor signaling pathway, androgen receptor signaling pathway
ENSG00000161638	6.06414	5.84651	6.33737e-08	7.67444e-06	ITGA5	12	54813244	54789045	integrin, alpha 5 (fibronectin receptor, alpha polypeptide) [Source:HGNC Symbol;Acc:6141]	3678	ITGA5	angiogenesis, cell-substrate junction assembly, cell adhesion, heterophilic cell-cell adhesion, leukocyte cell-cell adhesion, integrin-mediated signaling pathway, axon guidance, blood coagulation, memory, positive regulation of cell-substrate adhesion, viral process, extracellular matrix organization, positive regulation of cell migration, positive regulation of vascular endothelial growth factor…
ENSG00000138031	6.01296	4.32593	5.71191e-06	0.000370673	ADCY3	2	25142708	25042038	adenylate cyclase 3 [Source:HGNC Symbol;Acc:234]	109	ADCY3	energy reserve metabolic process, water transport, signal transduction, epidermal growth factor receptor signaling pathway, adenylate cyclase-activating G-protein coupled receptor signaling pathway, adenylate cyclase-inhibiting G-protein coupled receptor signaling pathway, activation of phospholipase C activity, synaptic transmission, sensory perception of smell, fibroblast growth factor receptor…
ENSG00000253293	6.00747	2.45573	0.00164894	0.0364055	HOXA10	7	27219880	27210210	homeobox A10 [Source:HGNC Symbol;Acc:5100]	3206	HOXA10	skeletal system development, transcription, DNA-dependent, multicellular organismal development, spermatogenesis, anterior/posterior pattern specification, proximal/distal pattern formation, embryonic limb morphogenesis
ENSG00000125850	6.00725	2.63622	0.000719101	0.0198235	OVOL2	20	18039832	17937623	ovo-like zinc finger 2 [Source:HGNC Symbol;Acc:15804]	58495	OVOL2	angiogenesis, neural crest cell migration, neural fold formation, heart looping, regulation of transcription from RNA polymerase II promoter, transcription from RNA polymerase II promoter, negative regulation of cell proliferation, dorsal/ventral pattern formation, regulation of keratinocyte proliferation, regulation of keratinocyte proliferation, negative regulation of transcription by competiti…
ENSG00000106772	5.99682	2.56824	0.00181027	0.0384237	PRUNE2	9	79521003	79226292	prune homolog 2 (Drosophila) [Source:HGNC Symbol;Acc:25209]	158471	PRUNE2	apoptotic process
ENSG00000005884	5.95541	4.93034	3.96806e-06	0.000280306	ITGA3	17	48167845	48133332	integrin, alpha 3 (antigen CD49C, alpha 3 subunit of VLA-3 receptor) [Source:HGNC Symbol;Acc:6139]	3675	ITGA3	neuron migration, cell-matrix adhesion, integrin-mediated signaling pathway, heart development, blood coagulation, memory, positive regulation of gene expression, positive regulation of epithelial cell migration, positive regulation of cell-substrate adhesion, positive regulation of neuron projection development, extracellular matrix organization, negative regulation of cell projection organizati…
ENSG00000165757	5.90315	5.10461	4.88353e-07	4.41569e-05	KIAA1462	10	30404423	30301729	KIAA1462 [Source:HGNC Symbol;Acc:29283]	57608	KIAA1462	cell adhesion
ENSG00000174607	5.86258	3.30209	0.0016232	0.0360909	UGT8	4	115599380	115519611	UDP glycosyltransferase 8 [Source:HGNC Symbol;Acc:12555]	7368	UGT8	protein localization to paranode region of axon, galactosylceramide biosynthetic process, cytoskeleton organization, central nervous system development, peripheral nervous system development, axon cargo transport, paranodal junction assembly, neuron projection morphogenesis
ENSG00000019505	5.86179	2.57231	0.000780594	0.0212168	SYT13	11	45307870	45261852	synaptotagmin XIII [Source:HGNC Symbol;Acc:14962]	57586	SYT13	vesicle-mediated transport
ENSG00000084453	5.84871	3.03546	0.00155495	0.0350091	SLCO1A2	12	21572528	21417534	solute carrier organic anion transporter family, member 1A2 [Source:HGNC Symbol;Acc:10956]	6579	SLCO1A2	bile acid metabolic process, organic anion transport, bile acid and bile salt transport, sodium-independent organic anion transport, small molecule metabolic process, transmembrane transport
ENSG00000137841	5.78528	2.71047	0.00124442	0.0296847	PLCB2	15	40600136	40570377	phospholipase C, beta 2 [Source:HGNC Symbol;Acc:9055]	5330	PLCB2	phospholipid metabolic process, activation of phospholipase C activity, synaptic transmission, lipid catabolic process, intracellular signal transduction, inositol phosphate metabolic process, small molecule metabolic process, sensory perception of bitter taste
ENSG00000176845	5.76814	4.03284	0.000934153	0.0242255	METRNL	17	81052864	81037567	meteorin, glial cell differentiation regulator-like [Source:HGNC Symbol;Acc:27584]	284207	METRNL	fat cell differentiation
ENSG00000164920	5.74929	3.39446	0.000276536	0.00926087	OSR2	8	99964332	99956631	odd-skipped related transciption factor 2 [Source:HGNC Symbol;Acc:15830]	116039	OSR2	negative regulation of transcription from RNA polymerase II promoter, metanephros development, mesonephros development, chondrocyte differentiation, positive regulation of cell proliferation, embryo development, positive regulation of gene expression, cell differentiation, positive regulation of bone mineralization, osteoblast proliferation, embryonic forelimb morphogenesis, embryonic hindlimb mo…
ENSG00000189334	5.69537	5.94315	6.7756e-06	0.000433479	S100A14	1	153589462	153586731	S100 calcium binding protein A14 [Source:HGNC Symbol;Acc:18901]	57402	S100A14	apoptotic process, response to lipopolysaccharide, toll-like receptor 4 signaling pathway, defense response to bacterium, calcium ion homeostasis, positive regulation of granulocyte chemotaxis, positive regulation of monocyte chemotaxis
ENSG00000138166	5.69297	5.37488	1.54812e-05	0.000867652	DUSP5	10	112271302	112257596	dual specificity phosphatase 5 [Source:HGNC Symbol;Acc:3071]	1847	DUSP5	inactivation of MAPK activity, endoderm formation, protein dephosphorylation, peptidyl-tyrosine dephosphorylation
ENSG00000075213	5.68733	4.09862	1.91505e-05	0.0010146	SEMA3A	7	84122040	83585093	sema domain, immunoglobulin domain (Ig), short basic domain, secreted, (semaphorin) 3A [Source:HGNC Symbol;Acc:10723]	10371	SEMA3A	neuron migration, regulation of heart rate, apoptotic process, axon guidance, axonal fasciculation, negative regulation of epithelial cell migration, nerve development, olfactory bulb development, sympathetic nervous system development, dendrite morphogenesis, regulation of axon extension involved in axon guidance, negative regulation of axon extension involved in axon guidance, axon extension in…
ENSG00000167779	5.58459	5.31981	1.99165e-05	0.00104296	IGFBP6	12	53496129	53491220	insulin-like growth factor binding protein 6 [Source:HGNC Symbol;Acc:5475]	3489	IGFBP6	regulation of cell growth, signal transduction, negative regulation of cell proliferation, cellular protein metabolic process
ENSG00000144452	5.56861	2.80492	0.00151148	0.0342813	ABCA12	2	216003151	215796266	ATP-binding cassette, sub-family A (ABC1), member 12 [Source:HGNC Symbol;Acc:14637]	26154	ABCA12	lipid transport, cellular homeostasis, keratinization, ceramide transport, surfactant homeostasis, lung alveolus development, lipid homeostasis, establishment of skin barrier
ENSG00000182752	5.55219	4.26971	0.00207534	0.0430074	PAPPA	9	119164601	118916083	pregnancy-associated plasma protein A, pappalysin 1 [Source:HGNC Symbol;Acc:8602]	5069	PAPPA	proteolysis, female pregnancy, cell differentiation, response to follicle-stimulating hormone stimulus, cellular protein metabolic process, response to glucocorticoid stimulus
ENSG00000101955	5.5026	3.35389	0.000349718	0.0111083	SRPX	X	38080696	38008589	sushi-repeat containing protein, X-linked [Source:HGNC Symbol;Acc:11309]	8406	SRPX	phagolysosome assembly, autophagy, cell adhesion, response to endoplasmic reticulum stress, negative regulation of cell proliferation involved in contact inhibition, positive regulation of extrinsic apoptotic signaling pathway in absence of ligand
ENSG00000104723	5.48216	5.5739	5.28008e-06	0.000351048	TUSC3	8	15624158	15274724	tumor suppressor candidate 3 [Source:HGNC Symbol;Acc:30242]	7991	TUSC3	protein N-linked glycosylation, magnesium ion transport, magnesium ion transport, protein N-linked glycosylation via asparagine, protein N-linked glycosylation via asparagine, post-translational protein modification, cellular protein metabolic process, cell redox homeostasis, cognition
ENSG00000138119	5.48054	7.78715	3.26971e-09	4.92746e-07	MYOF	10	95242074	95066186	myoferlin [Source:HGNC Symbol;Acc:3656]	26509	MYOF	plasma membrane repair, muscle contraction, blood circulation, regulation of vascular endothelial growth factor receptor signaling pathway, cellular response to heat
ENSG00000135409	5.44409	3.03498	0.00133732	0.0313808	AMHR2	12	53825318	53817639	anti-Mullerian hormone receptor, type II [Source:HGNC Symbol;Acc:465]	269	AMHR2	Mullerian duct regression, signal transduction, transforming growth factor beta receptor signaling pathway, sex differentiation, sex differentiation
ENSG00000185664	5.40395	4.56792	0.000104139	0.00411553	PMEL	12	56367101	56347889	premelanosome protein [Source:HGNC Symbol;Acc:10880]	6490	PMEL	melanosome organization, melanin biosynthetic process
ENSG00000120318	5.26652	3.08727	0.000927864	0.0242012	ARAP3	5	141061788	141032968	ArfGAP with RhoGAP domain, ankyrin repeat and PH domain 3 [Source:HGNC Symbol;Acc:24097]	64411	ARAP3	cytoskeleton organization, small GTPase mediated signal transduction, regulation of cell shape, vesicle-mediated transport, negative regulation of cell migration, regulation of ARF GTPase activity, negative regulation of Rac protein signal transduction, negative regulation of Rho protein signal transduction, regulation of small GTPase mediated signal transduction
ENSG00000138772	5.23999	7.28562	3.13962e-10	5.99756e-08	ANXA3	4	79531597	79472673	annexin A3 [Source:HGNC Symbol;Acc:541]	306	ANXA3	phagocytosis, positive regulation of endothelial cell migration, defense response to bacterium, neutrophil degranulation, positive regulation of angiogenesis, positive regulation of sequence-specific DNA binding transcription factor activity
ENSG00000115457	5.21665	4.31939	0.000149804	0.00551147	IGFBP2	2	217529159	217497551	insulin-like growth factor binding protein 2, 36kDa [Source:HGNC Symbol;Acc:5471]	3485	IGFBP2	regulation of cell growth, signal transduction, female pregnancy, aging, response to nutrient, response to mechanical stimulus, response to lithium ion, response to estradiol stimulus, response to retinoic acid, cellular response to hormone stimulus, positive regulation of activated T cell proliferation, response to drug, regulation of insulin-like growth factor receptor signaling pathway, regula…
ENSG00000119411	5.19477	2.39467	0.00241014	0.0484996	BSPRY	9	116133513	116111821	B-box and SPRY domain containing [Source:HGNC Symbol;Acc:18232]	54836	BSPRY	calcium ion transport
ENSG00000165388	5.17677	4.46983	6.21326e-05	0.00274234	ZNF488	10	48373866	48355024	zinc finger protein 488 [Source:HGNC Symbol;Acc:23535]	118738	ZNF488	regulation of transcription from RNA polymerase II promoter, transcription from RNA polymerase II promoter, oligodendrocyte development, negative regulation of transcription, DNA-dependent, positive regulation of oligodendrocyte differentiation
ENSG00000151150	5.16677	4.50665	0.00215876	0.0444299	ANK3	10	62493248	61786056	ankyrin 3, node of Ranvier (ankyrin G) [Source:HGNC Symbol;Acc:494]	288	ANK3	mitotic cytokinesis, plasma membrane organization, signal transduction, axonogenesis, axon guidance, neuromuscular junction development, positive regulation of gene expression, positive regulation of cell communication by electrical coupling, positive regulation of sodium ion transport, regulation of action potential in neuron, positive regulation of homotypic cell-cell adhesion, Golgi to plasma …
ENSG00000169116	5.15887	4.09299	0.00209371	0.0432882	PARM1	4	75975325	75858305	prostate androgen-regulated mucin-like protein 1 [Source:HGNC Symbol;Acc:24536]	25849	PARM1	positive regulation of telomerase activity
ENSG00000167755	5.1536	4.39712	0.00117838	0.0286422	KLK6	19	51472929	51461887	kallikrein-related peptidase 6 [Source:HGNC Symbol;Acc:6367]	5653	KLK6	proteolysis, central nervous system development, response to wounding, regulation of neuron projection development, protein autoprocessing, collagen catabolic process, tissue regeneration, hormone metabolic process, myelination, amyloid precursor protein metabolic process, regulation of cell differentiation, positive regulation of G-protein coupled receptor protein signaling pathway, neuron death
ENSG00000162909	5.08156	8.0456	2.80226e-09	4.41942e-07	CAPN2	1	223963720	223889295	calpain 2, (m/II) large subunit [Source:HGNC Symbol;Acc:1479]	824	CAPN2	response to hypoxia, blastocyst development, proteolysis, myoblast fusion, protein autoprocessing, cellular response to amino acid stimulus
ENSG00000120833	5.08124	6.18397	2.63596e-08	3.43765e-06	SOCS2	12	93977263	93963590	suppressor of cytokine signaling 2 [Source:HGNC Symbol;Acc:19382]	8835	SOCS2	regulation of cell growth, JAK-STAT cascade, aging, regulation of signal transduction, positive regulation of signal transduction, protein ubiquitination, response to estradiol stimulus, cellular response to hormone stimulus, negative regulation of apoptotic process, negative regulation of JAK-STAT cascade, growth hormone receptor signaling pathway, JAK-STAT cascade involved in growth hormone sig…
ENSG00000185442	5.0756	3.38994	0.00158826	0.0354303	FAM174B	15	93353114	93160673	family with sequence similarity 174, member B [Source:HGNC Symbol;Acc:34339]	400451	FAM174B
ENSG00000114450	5.01417	3.48336	0.00112025	0.0275752	GNB4	3	179169378	179116990	guanine nucleotide binding protein (G protein), beta polypeptide 4 [Source:HGNC Symbol;Acc:20731]	59345	GNB4	energy reserve metabolic process, cell death, substantia nigra development, small molecule metabolic process, cellular response to glucagon stimulus
ENSG00000164294	4.97648	4.51766	9.10759e-05	0.00373191	GPX8	5	54462899	54455946	glutathione peroxidase 8 (putative) [Source:HGNC Symbol;Acc:33100]	493869	GPX8	response to oxidative stress
ENSG00000140545	4.90649	6.76033	2.50246e-09	3.99305e-07	MFGE8	15	89456642	89441916	milk fat globule-EGF factor 8 protein [Source:HGNC Symbol;Acc:7036]	4240	MFGE8	angiogenesis, phagocytosis, recognition, phagocytosis, engulfment, cell adhesion, single fertilization, viral process, positive regulation of apoptotic cell clearance
ENSG00000163803	4.86933	3.44477	0.0022406	0.0456982	PLB1	2	28866654	28680012	phospholipase B1 [Source:HGNC Symbol;Acc:30041]	151056	PLB1	retinoid metabolic process, phospholipid metabolic process, phototransduction, visible light, lipid catabolic process, phosphatidylcholine acyl-chain remodeling, small molecule metabolic process, glycerophospholipid biosynthetic process
ENSG00000123094	4.84814	4.04636	0.000151458	0.005537	RASSF8	12	26232825	26111962	Ras association (RalGDS/AF-6) domain family (N-terminal) member 8 [Source:HGNC Symbol;Acc:13232]	11228	RASSF8	signal transduction
ENSG00000122035	4.84404	4.16897	0.000458302	0.0137826	RASL11A	13	27847827	27844464	RAS-like, family 11, member A [Source:HGNC Symbol;Acc:23802]	387496	RASL11A	GTP catabolic process, transcription, DNA-dependent, small GTPase mediated signal transduction, positive regulation of transcription from RNA polymerase I promoter
ENSG00000137501	4.84357	5.96752	4.13311e-08	5.19049e-06	SYTL2	11	85522184	85405267	synaptotagmin-like 2 [Source:HGNC Symbol;Acc:15585]	54843	SYTL2	intracellular protein transport, exocytosis, vesicle docking involved in exocytosis, negative regulation of phosphatase activity, vesicle-mediated transport
ENSG00000149591	4.82388	7.12292	4.39081e-06	0.000305398	TAGLN	11	117075498	117070037	transgelin [Source:HGNC Symbol;Acc:11553]	6876	TAGLN	muscle organ development, epithelial cell differentiation
ENSG00000114251	4.81569	6.72447	0.000797854	0.0214708	WNT5A	3	55523973	55499743	wingless-type MMTV integration site family, member 5A [Source:HGNC Symbol;Acc:12784]	7474	WNT5A	activation of MAPK activity, ameboidal cell migration, establishment of planar polarity, somitogenesis, epithelial to mesenchymal transition, neural tube closure, positive regulation of endothelial cell proliferation, heart looping, positive regulation of mesenchymal cell proliferation, lens development in camera-type eye, positive regulation of cytokine secretion involved in immune response, typ…
ENSG00000113140	4.80389	8.39936	3.81046e-07	3.49198e-05	SPARC	5	151066726	151040657	secreted protein, acidic, cysteine-rich (osteonectin) [Source:HGNC Symbol;Acc:11219]	6678	SPARC	ossification, platelet degranulation, signal transduction, heart development, blood coagulation, response to gravity, response to lead ion, platelet activation, extracellular matrix organization, lung development, response to lipopolysaccharide, response to L-ascorbic acid, response to cytokine stimulus, regulation of cell proliferation, response to peptide hormone stimulus, response to ethanol, …
ENSG00000139278	4.78024	5.23788	6.39894e-05	0.00278169	GLIPR1	12	75897633	75874460	GLI pathogenesis-related 1 [Source:HGNC Symbol;Acc:17001]	11010	GLIPR1	cellular lipid metabolic process, small molecule metabolic process
ENSG00000184697	4.75652	7.48276	0.000600011	0.0171325	CLDN6	16	3070072	3064713	claudin 6 [Source:HGNC Symbol;Acc:2048]	9074	CLDN6	calcium-independent cell-cell adhesion
ENSG00000067057	4.73945	7.20804	1.24046e-06	9.95527e-05	PFKP	10	3179904	3108525	phosphofructokinase, platelet [Source:HGNC Symbol;Acc:8878]	5214	PFKP	carbohydrate metabolic process, fructose 6-phosphate metabolic process, glucose metabolic process, glycolysis, glycolysis, small molecule metabolic process, carbohydrate phosphorylation, carbohydrate phosphorylation
ENSG00000166532	4.73455	4.87386	0.000287802	0.00950139	RIMKLB	12	8935691	8834196	ribosomal modification protein rimK-like family member B [Source:HGNC Symbol;Acc:29228]	57494	RIMKLB	cellular protein modification process
ENSG00000139926	4.70736	6.18631	0.000111723	0.00436686	FRMD6	14	52197445	51955818	FERM domain containing 6 [Source:HGNC Symbol;Acc:19839]	122786	FRMD6	apical constriction, regulation of actin filament-based process, cellular protein localization
ENSG00000188112	4.69947	5.69456	5.95955e-06	0.000383078	C6orf132	6	42110357	42068856	chromosome 6 open reading frame 132 [Source:HGNC Symbol;Acc:21288]	647024	C6orf132
ENSG00000198286	4.68335	5.23988	0.000304285	0.00999276	CARD11	7	3083579	2945775	caspase recruitment domain family, member 11 [Source:HGNC Symbol;Acc:16393]	84433	CARD11	positive regulation of cytokine production, positive regulation of B cell proliferation, T cell costimulation, Fc-epsilon receptor signaling pathway, positive regulation of T cell proliferation, regulation of apoptotic process, positive regulation of I-kappaB kinase/NF-kappaB cascade, thymic T cell selection, positive regulation of interleukin-2 biosynthetic process, innate immune response, regul…
ENSG00000143248	4.67393	6.22707	6.32639e-05	0.002759	RGS5	1	163291577	163080911	regulator of G-protein signaling 5 [Source:HGNC Symbol;Acc:10001]	8490	RGS5	signal transduction, regulation of G-protein coupled receptor protein signaling pathway, termination of G-protein coupled receptor signaling pathway, positive regulation of GTPase activity, positive regulation of GTPase activity
ENSG00000052344	4.62371	6.00996	2.29665e-05	0.0011799	PRSS8	16	31147083	31142756	protease, serine, 8 [Source:HGNC Symbol;Acc:9491]	5652	PRSS8	proteolysis, positive regulation of sodium ion transport
ENSG00000125731	4.57559	3.56481	0.00178046	0.0379692	SH2D3A	19	6767599	6752171	SH2 domain containing 3A [Source:HGNC Symbol;Acc:16885]	10045	SH2D3A	JNK cascade, small GTPase mediated signal transduction, positive regulation of signal transduction
ENSG00000162772	4.55754	7.00937	6.43521e-05	0.00278852	ATF3	1	212794119	212738676	activating transcription factor 3 [Source:HGNC Symbol;Acc:785]	467	ATF3	gluconeogenesis, transcription, DNA-dependent, activation of signaling protein activity involved in unfolded protein response, positive regulation of cell proliferation, endoplasmic reticulum unfolded protein response, skeletal muscle cell differentiation, cellular protein metabolic process, negative regulation of transcription, DNA-dependent
ENSG00000100033	4.53595	3.78369	0.00137312	0.0321098	PRODH	22	18924066	18900294	proline dehydrogenase (oxidase) 1 [Source:HGNC Symbol;Acc:9453]	5625	PRODH	glutamate biosynthetic process, proline metabolic process, proline catabolic process, intrinsic apoptotic signaling pathway in response to oxidative stress, proline catabolic process to glutamate, 4-hydroxyproline catabolic process, cellular nitrogen compound metabolic process, small molecule metabolic process
ENSG00000088387	4.48187	6.78784	3.13113e-05	0.00150062	DOCK9	13	99738879	99445741	dedicator of cytokinesis 9 [Source:HGNC Symbol;Acc:14132]	23348	DOCK9	small GTPase mediated signal transduction, blood coagulation, biological_process
ENSG00000172819	4.34688	3.94717	0.00104723	0.0264006	RARG	12	53626764	53604354	retinoic acid receptor, gamma [Source:HGNC Symbol;Acc:9866]	5916	RARG	negative regulation of transcription from RNA polymerase II promoter, growth plate cartilage chondrocyte growth, transcription initiation from RNA polymerase II promoter, positive regulation of cell proliferation, negative regulation of cell proliferation, regulation of cell size, anterior/posterior pattern specification, gene expression, regulation of myelination, negative regulation of chondroc…
ENSG00000099812	4.32975	4.97743	2.74358e-05	0.00135313	MISP	19	764319	751126	mitotic spindle positioning [Source:HGNC Symbol;Acc:27000]	126353	MISP	mitosis
ENSG00000142871	4.31235	8.30641	6.22753e-05	0.00274234	CYR61	1	86049645	86046444	cysteine-rich, angiogenic inducer, 61 [Source:HGNC Symbol;Acc:2654]	3491	CYR61	regulation of cell growth, osteoblast differentiation, positive regulation of protein phosphorylation, intussusceptive angiogenesis, atrioventricular valve morphogenesis, apoptotic process involved in heart morphogenesis, ventricular septum development, chemotaxis, cell proliferation, anatomical structure morphogenesis, positive regulation of phospholipase activity, positive regulation of cell-su…
ENSG00000131981	4.3118	8.49138	1.04904e-05	0.000633721	LGALS3	14	55612126	55590828	lectin, galactoside-binding, soluble, 3 [Source:HGNC Symbol;Acc:6563]	3958	LGALS3	skeletal system development, monocyte chemotaxis, mRNA processing, RNA splicing, extracellular matrix organization, neutrophil chemotaxis, epithelial cell differentiation, innate immune response, eosinophil chemotaxis, macrophage chemotaxis, positive chemotaxis, mononuclear cell migration, positive regulation of mononuclear cell migration, positive regulation of calcium ion import
ENSG00000196878	4.29446	5.56276	0.00111929	0.0275752	LAMB3	1	209825811	209788215	laminin, beta 3 [Source:HGNC Symbol;Acc:6490]	3914	LAMB3	cell adhesion, epidermis development, extracellular matrix disassembly, extracellular matrix organization, hemidesmosome assembly, cell junction assembly, brown fat cell differentiation
ENSG00000039068	4.21533	8.60659	7.11387e-07	6.18496e-05	CDH1	16	68869451	68771128	cadherin 1, type 1, E-cadherin (epithelial) [Source:HGNC Symbol;Acc:1748]	999	CDH1	trophectodermal cell differentiation, epithelial cell morphogenesis, apoptotic process, cellular component disassembly involved in execution phase of apoptosis, homophilic cell adhesion, synapse assembly, sensory perception of sound, response to toxic substance, cell-cell adhesion, protein metabolic process, pituitary gland development, negative regulation of cell-cell adhesion, extracellular mat…
ENSG00000196188	4.17791	5.2971	0.000335403	0.0107798	CTSE	1	206332104	206317459	cathepsin E [Source:HGNC Symbol;Acc:2530]	1510	CTSE	proteolysis, digestion, protein autoprocessing, antigen processing and presentation of exogenous peptide antigen via MHC class II
ENSG00000189143	4.08293	7.09393	0.000167637	0.00603094	CLDN4	7	73247014	73213872	claudin 4 [Source:HGNC Symbol;Acc:2046]	1364	CLDN4	signal transduction, female pregnancy, calcium-independent cell-cell adhesion, response to progesterone stimulus
ENSG00000166145	4.08075	6.95365	7.23501e-06	0.000460697	SPINT1	15	41150405	41136216	serine peptidase inhibitor, Kunitz type 1 [Source:HGNC Symbol;Acc:11246]	6692	SPINT1	negative regulation of endopeptidase activity, extracellular matrix organization, branching involved in labyrinthine layer morphogenesis, placenta blood vessel development
ENSG00000114529	4.07895	5.20698	1.24139e-05	0.000732045	C3orf52	3	111849851	111805182	chromosome 3 open reading frame 52 [Source:HGNC Symbol;Acc:26255]	79669	C3orf52
ENSG00000126016	4.04304	4.90504	0.00200057	0.0419629	AMOT	X	112084043	112017731	angiomotin [Source:HGNC Symbol;Acc:17810]	154796	AMOT	vasculogenesis, in utero embryonic development, gastrulation with mouth forming second, establishment of cell polarity involved in ameboidal cell migration, chemotaxis, cell-cell junction assembly, negative regulation of angiogenesis, actin cytoskeleton organization, regulation of cell migration, negative regulation of GTPase activity, cellular protein localization, hippo signaling cascade, hippo…
ENSG00000081320	4.01044	6.13184	7.76572e-07	6.66623e-05	STK17B	2	197041227	196998290	serine/threonine kinase 17b [Source:HGNC Symbol;Acc:11396]	9262	STK17B	protein phosphorylation, apoptotic process, intracellular signal transduction, protein autophosphorylation, positive regulation of fibroblast apoptotic process
ENSG00000164442	3.99729	6.24733	2.48088e-07	2.42073e-05	CITED2	6	139695757	139693393	Cbp/p300-interacting transactivator, with Glu/Asp-rich carboxy-terminal domain, 2 [Source:HGNC Symbol;Acc:1987]	10370	CITED2	negative regulation of transcription from RNA polymerase II promoter, vasculogenesis, response to hypoxia, response to hypoxia, trophectodermal cell differentiation, neural tube closure, liver development, embryonic placenta development, heart looping, lens morphogenesis in camera-type eye, hematopoietic progenitor cell differentiation, outflow tract morphogenesis, regulation of organ formation, …
ENSG00000142910	3.93189	7.39252	0.00015906	0.00576826	TINAGL1	1	32053288	32042116	tubulointerstitial nephritis antigen-like 1 [Source:HGNC Symbol;Acc:19168]	64129	TINAGL1	proteolysis, immune response, endosomal transport
ENSG00000171345	3.8611	9.29288	9.03841e-07	7.61416e-05	KRT19	17	39684560	39679869	keratin 19 [Source:HGNC Symbol;Acc:6436]	3880	KRT19	viral process, response to estrogen stimulus, sarcomere organization, cell differentiation involved in embryonic placenta development
ENSG00000163191	3.78616	7.03336	1.01773e-06	8.42708e-05	S100A11	1	152020383	152004982	S100 calcium binding protein A11 [Source:HGNC Symbol;Acc:10488]	6282	S100A11	signal transduction, negative regulation of DNA replication, negative regulation of cell proliferation
ENSG00000128567	3.75306	8.38052	0.000180337	0.00645321	PODXL	7	131242976	131185021	podocalyxin-like [Source:HGNC Symbol;Acc:9171]	5420	PODXL	cell adhesion, negative regulation of cell adhesion, cell migration, negative regulation of cell-cell adhesion, positive regulation of cell migration, regulation of microvillus assembly, positive regulation of cell-cell adhesion mediated by integrin, leukocyte migration, glomerular visceral epithelial cell development, epithelial tube formation
ENSG00000139112	3.73861	7.19326	1.53798e-05	0.000867652	GABARAPL1	12	10375727	10365057	GABA(A) receptor-associated protein like 1 [Source:HGNC Symbol;Acc:4068]	23710	GABARAPL1	autophagy
ENSG00000164690	3.72521	5.11193	7.16094e-05	0.00307354	SHH	7	155604967	155592680	sonic hedgehog [Source:HGNC Symbol;Acc:10848]	6469	SHH	negative regulation of transcription from RNA polymerase II promoter, patterning of blood vessels, vasculogenesis, metanephros development, branching involved in ureteric bud morphogenesis, cell fate specification, neural crest cell migration, heart looping, positive regulation of neuroblast proliferation, osteoblast development, lymphoid progenitor cell differentiation, determination of left/rig…
ENSG00000103187	3.71155	7.57545	9.0082e-06	0.000555356	COTL1	16	84651683	84599200	coactosin-like 1 (Dictyostelium) [Source:HGNC Symbol;Acc:18304]	23406	COTL1	biological_process, defense response to fungus
ENSG00000203326	3.68741	5.69107	4.61259e-05	0.00210954	ZNF525	19	53895470	53868946	zinc finger protein 525 [Source:HGNC Symbol;Acc:29423]	NA	ZNF525	transcription, DNA-dependent, regulation of transcription, DNA-dependent
ENSG00000063660	3.66753	5.36102	0.000453065	0.0136554	GPC1	2	241407493	241375088	glypican 1 [Source:HGNC Symbol;Acc:4449]	2817	GPC1	retinoid metabolic process, carbohydrate metabolic process, glycosaminoglycan biosynthetic process, glycosaminoglycan catabolic process, axon guidance, phototransduction, visible light, Schwann cell differentiation, heparan sulfate proteoglycan catabolic process, glycosaminoglycan metabolic process, chondroitin sulfate metabolic process, myelin assembly, negative regulation of fibroblast growth f…
ENSG00000156515	3.65825	4.77064	0.000479586	0.0142645	HK1	10	71161638	71029740	hexokinase 1 [Source:HGNC Symbol;Acc:4922]	3098	HK1	cellular glucose homeostasis, carbohydrate metabolic process, glycolysis, cell death, hexose transport, glucose transport, small molecule metabolic process, carbohydrate phosphorylation, carbohydrate phosphorylation, glucose 6-phosphate metabolic process, transmembrane transport
ENSG00000171992	3.63841	5.15007	0.000445875	0.0134987	SYNPO	5	150038782	149980642	synaptopodin [Source:HGNC Symbol;Acc:30672]	11346	SYNPO	positive regulation of actin filament bundle assembly, positive regulation of actin filament bundle assembly, regulation of stress fiber assembly, regulation of stress fiber assembly
ENSG00000139044	3.62485	4.88361	0.000551943	0.01603	B4GALNT3	12	672675	569530	beta-1,4-N-acetyl-galactosaminyl transferase 3 [Source:HGNC Symbol;Acc:24137]	283358	B4GALNT3	metabolic process
ENSG00000116774	3.5964	7.19831	0.000934024	0.0242255	OLFML3	1	114524876	114522063	olfactomedin-like 3 [Source:HGNC Symbol;Acc:24956]	56944	OLFML3	multicellular organismal development
ENSG00000119900	3.5901	5.78104	8.55088e-05	0.00353584	OGFRL1	6	72018653	71998506	opioid growth factor receptor-like 1 [Source:HGNC Symbol;Acc:21378]	79627	OGFRL1
ENSG00000164251	3.58679	7.40171	7.48048e-06	0.000474102	F2RL1	5	76131140	76114758	coagulation factor II (thrombin) receptor-like 1 [Source:HGNC Symbol;Acc:3538]	2150	F2RL1	T cell activation involved in immune response, positive regulation of leukocyte chemotaxis, positive regulation of cytokine secretion involved in immune response, positive regulation of glomerular filtration, inflammatory response, G-protein coupled receptor signaling pathway, elevation of cytosolic calcium ion concentration, elevation of cytosolic calcium ion concentration, blood coagulation, ne…
ENSG00000101670	3.56184	5.63264	0.000135826	0.00506099	LIPG	18	47119272	47087069	lipase, endothelial [Source:HGNC Symbol;Acc:6623]	9388	LIPG	lipid metabolic process, response to nutrient, cell proliferation, phospholipid catabolic process, positive regulation of high-density lipoprotein particle clearance, positive regulation of cholesterol transport, high-density lipoprotein particle remodeling, cholesterol homeostasis, reverse cholesterol transport, regulation of lipoprotein metabolic process, phospholipid homeostasis
ENSG00000182718	3.53616	9.60902	0.000223345	0.00770796	ANXA2	15	60695082	60639333	annexin A2 [Source:HGNC Symbol;Acc:537]	302	ANXA2	angiogenesis, membrane raft assembly, positive regulation of protein phosphorylation, membrane budding, body fluid secretion, collagen fibril organization, positive regulation of vesicle fusion, osteoclast development, fibrinolysis, negative regulation of catalytic activity, positive regulation of fibroblast proliferation, positive regulation of binding, protein heterotetramerization, cellular re…
ENSG00000163293	3.52631	5.48708	0.00174391	0.0375002	NIPAL1	4	48042188	47916159	NIPA-like domain containing 1 [Source:HGNC Symbol;Acc:27194]	101927157	NIPAL1
ENSG00000155850	3.52561	7.35128	0.000560205	0.0162005	SLC26A2	5	149373018	149340300	solute carrier family 26 (anion exchanger), member 2 [Source:HGNC Symbol;Acc:10994]	1836	SLC26A2	ossification, carbohydrate metabolic process, xenobiotic metabolic process, ion transport, sulfate transport, glycosaminoglycan metabolic process, small molecule metabolic process, 3'-phosphoadenosine 5'-phosphosulfate metabolic process, 3'-phosphoadenosine 5'-phosphosulfate biosynthetic process, transmembrane transport, sulfate transmembrane transport
ENSG00000141448	3.47011	6.35854	0.000263791	0.00889999	GATA6	18	19782491	19749404	GATA binding protein 6 [Source:HGNC Symbol;Acc:4174]	2627	GATA6	negative regulation of transcription from RNA polymerase II promoter, in utero embryonic development, liver development, outflow tract septum morphogenesis, type B pancreatic cell differentiation, pancreatic A cell differentiation, transcription from RNA polymerase II promoter, phospholipid metabolic process, endodermal cell fate determination, blood coagulation, male gonad development, cardiac m…
ENSG00000111057	3.46282	11.5055	1.54432e-05	0.000867652	KRT18	12	53346685	53342655	keratin 18 [Source:HGNC Symbol;Acc:6430]	3875	KRT18	cell cycle, anatomical structure morphogenesis, viral process, tumor necrosis factor-mediated signaling pathway, Golgi to plasma membrane CFTR protein transport, negative regulation of apoptotic process, extrinsic apoptotic signaling pathway, hepatocyte apoptotic process
ENSG00000059804	3.41646	11.8202	0.000112845	0.00439803	SLC2A3	12	8088871	8071826	solute carrier family 2 (facilitated glucose transporter), member 3 [Source:HGNC Symbol;Acc:11007]	6515	SLC2A3	carbohydrate metabolic process, vitamin metabolic process, water-soluble vitamin metabolic process, hexose transport, glucose transport, L-ascorbic acid metabolic process, small molecule metabolic process, transmembrane transport
ENSG00000135074	3.34896	5.74591	2.69944e-05	0.00134605	ADAM19	5	157002783	156822542	ADAM metallopeptidase domain 19 [Source:HGNC Symbol;Acc:197]	8728	ADAM19	membrane protein ectodomain proteolysis, heart development
ENSG00000170421	3.32027	12.1672	1.40236e-05	0.000805939	KRT8	12	53343738	53290977	keratin 8 [Source:HGNC Symbol;Acc:6446]	3856	KRT8	viral process, tumor necrosis factor-mediated signaling pathway, sarcomere organization, response to hydrostatic pressure, response to other organism, cell differentiation involved in embryonic placenta development, extrinsic apoptotic signaling pathway, hepatocyte apoptotic process
ENSG00000135047	3.31954	8.23842	6.63779e-05	0.00286715	CTSL	9	90346308	90340434	cathepsin L [Source:HGNC Symbol;Acc:2537]	1514	CTSL	toll-like receptor signaling pathway, adaptive immune response, proteolysis, antigen processing and presentation, antigen processing and presentation of exogenous peptide antigen via MHC class II, extracellular matrix disassembly, extracellular matrix organization, collagen catabolic process, innate immune response, macrophage apoptotic process, cellular response to thyroid hormone stimulus
ENSG00000132205	3.25511	5.36414	0.000131501	0.00492903	EMILIN2	18	2915991	2847028	elastin microfibril interfacer 2 [Source:HGNC Symbol;Acc:19881]	84034	EMILIN2	cell adhesion, biological_process
ENSG00000077616	3.2409	6.82392	1.23199e-05	0.000732045	NAALAD2	11	89926062	89864683	N-acetylated alpha-linked acidic dipeptidase 2 [Source:HGNC Symbol;Acc:14526]	10003	NAALAD2	proteolysis, neurotransmitter catabolic process
ENSG00000151746	3.23522	5.549	0.000104383	0.00411553	BICD1	12	32536567	32259769	bicaudal D homolog 1 (Drosophila) [Source:HGNC Symbol;Acc:1049]	636	BICD1	RNA processing, intracellular mRNA localization, anatomical structure morphogenesis, viral process, protein localization to organelle, stress granule assembly, positive regulation of receptor-mediated endocytosis, minus-end-directed organelle transport along microtubule, microtubule anchoring at microtubule organizing center, negative regulation of phospholipase C activity, regulation of proteina…
ENSG00000114019	3.23107	7.38609	5.43261e-05	0.00243982	AMOTL2	3	134094321	134074716	angiomotin like 2 [Source:HGNC Symbol;Acc:17812]	51421	AMOTL2	Wnt receptor signaling pathway, hippo signaling cascade
ENSG00000146904	3.22937	4.9166	0.00127595	0.0301506	EPHA1	7	143105985	143087382	EPH receptor A1 [Source:HGNC Symbol;Acc:3385]	2041	EPHA1	angiogenesis, positive regulation of cell-matrix adhesion, negative regulation of protein kinase activity, cell surface receptor signaling pathway, positive regulation of cell proliferation, peptidyl-tyrosine phosphorylation, positive regulation of cell migration, negative regulation of cell migration, regulation of Rac GTPase activity, activation of Rho GTPase activity, substrate adhesion-depend…
ENSG00000146386	3.20985	5.28964	0.000217491	0.00752508	ABRACL	6	139364439	139349819	ABRA C-terminal like [Source:HGNC Symbol;Acc:21230]	58527	ABRACL
ENSG00000007944	3.17827	5.08511	0.000377693	0.0118033	MYLIP	6	16148479	16129356	myosin regulatory light chain interacting protein [Source:HGNC Symbol;Acc:21155]	29116	MYLIP	cellular component movement, nervous system development, negative regulation of low-density lipoprotein particle clearance, protein ubiquitination, protein destabilization, regulation of low-density lipoprotein particle receptor catabolic process, cholesterol homeostasis, protein ubiquitination involved in ubiquitin-dependent protein catabolic process, positive regulation of protein catabolic pro…
ENSG00000114541	3.13285	5.63304	0.00202469	0.0421986	FRMD4B	3	69591734	69219141	FERM domain containing 4B [Source:HGNC Symbol;Acc:24886]	23150	FRMD4B	establishment of epithelial cell polarity
ENSG00000112773	3.07071	6.74692	2.90574e-05	0.00141764	FAM46A	6	82462491	82201156	family with sequence similarity 46, member A [Source:HGNC Symbol;Acc:18345]	55603	FAM46A
ENSG00000166900	3.04443	8.03863	7.45944e-05	0.00317155	STX3	11	59573354	59480929	syntaxin 3 [Source:HGNC Symbol;Acc:11438]	6809	STX3	neurotransmitter transport, intracellular protein transport, exocytosis, neuron projection development, membrane fusion
ENSG00000133816	2.9956	6.92185	0.0013947	0.0324724	MICAL2	11	12285334	12115543	microtubule associated monooxygenase, calponin and LIM domain containing 2 [Source:HGNC Symbol;Acc:24693]	9645	MICAL2	sulfur oxidation, actin filament depolymerization, oxidation-reduction process
ENSG00000124942	2.98532	10.418	0.000117983	0.0045076	AHNAK	11	62323707	62201016	AHNAK nucleoprotein [Source:HGNC Symbol;Acc:347]	79026	AHNAK	regulation of RNA splicing, protein oligomerization, regulation of voltage-gated calcium channel activity
ENSG00000010404	2.98414	6.32173	0.000402334	0.0123738	IDS	X	148615470	148558521	iduronate 2-sulfatase [Source:HGNC Symbol;Acc:5389]	3423	IDS	carbohydrate metabolic process, glycosaminoglycan catabolic process, glycosaminoglycan metabolic process, chondroitin sulfate metabolic process, chondroitin sulfate catabolic process, small molecule metabolic process
ENSG00000159176	2.96285	6.54121	0.00176758	0.0378135	CSRP1	1	201478584	201452658	cysteine and glycine-rich protein 1 [Source:HGNC Symbol;Acc:2469]	1465	CSRP1
ENSG00000174718	2.90671	7.81183	0.000197702	0.00700112	KIAA1551	12	32146039	32112304	KIAA1551 [Source:HGNC Symbol;Acc:25559]	55196	KIAA1551
ENSG00000196417	2.89753	5.61127	0.000761193	0.0208495	ZNF765	19	53930574	53893046	zinc finger protein 765 [Source:HGNC Symbol;Acc:25092]	91661	ZNF765	transcription, DNA-dependent, regulation of transcription, DNA-dependent
ENSG00000087074	2.84533	6.5459	0.000957781	0.0246966	PPP1R15A	19	49379314	49375649	protein phosphatase 1, regulatory subunit 15A [Source:HGNC Symbol;Acc:14375]	23645	PPP1R15A	regulation of translation, apoptotic process, response to DNA damage stimulus, cell cycle arrest, transforming growth factor beta receptor signaling pathway, negative regulation of transforming growth factor beta receptor signaling pathway, endoplasmic reticulum unfolded protein response
ENSG00000143367	2.80908	6.03894	0.00118668	0.0287409	TUFT1	1	151556059	151512781	tuftelin 1 [Source:HGNC Symbol;Acc:12422]	7286	TUFT1	bone mineralization, odontogenesis
ENSG00000092820	2.75947	8.47054	0.001929	0.0407524	EZR	6	159240444	159186773	ezrin [Source:HGNC Symbol;Acc:12691]	7430	EZR	cytoskeletal anchoring at plasma membrane, leukocyte cell-cell adhesion, axon guidance, regulation of cell shape, positive regulation of gene expression, membrane to membrane docking, receptor internalization, establishment or maintenance of apical/basal cell polarity, filopodium assembly, actin filament bundle assembly, establishment of endothelial barrier
ENSG00000162878	2.75592	5.8552	0.0017989	0.0383021	PKDCC	2	42285668	42275160	protein kinase domain containing, cytoplasmic [Source:HGNC Symbol;Acc:25123]	91461	PKDCC	skeletal system development, protein transport, cell differentiation, bone mineralization, positive regulation of bone mineralization, positive regulation of chondrocyte differentiation, multicellular organism growth, negative regulation of Golgi to plasma membrane protein transport, lung alveolus development, embryonic digestive tract development, palate development
ENSG00000157227	2.73754	7.39334	0.000467325	0.0139719	MMP14	14	23318236	23305766	matrix metallopeptidase 14 (membrane-inserted) [Source:HGNC Symbol;Acc:7160]	4323	MMP14	ossification, angiogenesis, ovarian follicle development, response to hypoxia, endothelial cell proliferation, proteolysis, response to oxidative stress, male gonad development, response to mechanical stimulus, extracellular matrix disassembly, extracellular matrix organization, positive regulation of cell growth, lung development, positive regulation of cell migration, collagen catabolic process…
ENSG00000102218	2.69537	6.73965	0.000261857	0.00887892	RP2	X	46741793	46696375	retinitis pigmentosa 2 (X-linked recessive) [Source:HGNC Symbol;Acc:10274]	6102	RP2	cell morphogenesis, GTP biosynthetic process, UTP biosynthetic process, CTP biosynthetic process, protein folding, post-Golgi vesicle-mediated transport, post-Golgi vesicle-mediated transport, cytoskeleton organization, visual perception, protein transport, positive regulation of GTPase activity
ENSG00000101928	2.63303	6.57479	0.000555376	0.0160952	MOSPD1	X	134049297	134021656	motile sperm domain containing 1 [Source:HGNC Symbol;Acc:25235]	56180	MOSPD1	negative regulation of transcription from RNA polymerase II promoter, positive regulation of transcription from RNA polymerase II promoter
ENSG00000175183	2.6034	5.38616	0.00172011	0.0372565	CSRP2	12	77272840	77252495	cysteine and glycine-rich protein 2 [Source:HGNC Symbol;Acc:2470]	1466	CSRP2	multicellular organismal development, cell differentiation
ENSG00000173559	2.59333	7.48188	0.00066972	0.0186136	NABP1	2	192561385	192542794	nucleic acid binding protein 1 [Source:HGNC Symbol;Acc:26232]	64859	NABP1	double-strand break repair via homologous recombination, DNA repair, response to DNA damage stimulus, mitotic cell cycle checkpoint, response to ionizing radiation
ENSG00000205336	2.57305	5.9134	0.000881767	0.0233127	GPR56	16	57698944	57644564	G protein-coupled receptor 56 [Source:HGNC Symbol;Acc:4512]	9289	GPR56	angiogenesis, cell adhesion, G-protein coupled receptor signaling pathway, neuropeptide signaling pathway, Rho protein signal transduction, cell-cell signaling, brain development, negative regulation of cell proliferation, vascular endothelial growth factor production, cerebral cortex radial glia guided migration, layer formation in cerebral cortex, positive regulation of Rho protein signal trans…
ENSG00000197747	2.54703	8.34794	0.00078857	0.0213414	S100A10	1	151966866	151955391	S100 calcium binding protein A10 [Source:HGNC Symbol;Acc:10487]	6281	S100A10	membrane raft assembly, membrane budding, positive regulation of Rac GTPase activity, positive regulation of binding, protein heterotetramerization, positive regulation of stress fiber assembly, positive regulation of focal adhesion assembly, cellular response to acid, establishment of protein localization to plasma membrane, positive regulation of substrate adhesion-dependent cell spreading
ENSG00000109099	2.5172	5.74768	0.00207696	0.0430074	PMP22	17	15168643	15133095	peripheral myelin protein 22 [Source:HGNC Symbol;Acc:9118]	5376	PMP22	synaptic transmission, peripheral nervous system development, negative regulation of cell proliferation, negative regulation of neuron projection development, myelin assembly
ENSG00000136943	2.51436	6.84943	0.00236293	0.0476203	CTSV	9	99801925	99794940	cathepsin V [Source:HGNC Symbol;Acc:2538]	1515	CTSV	proteolysis, spermatogenesis, cellular response to starvation, response to glucose stimulus, multicellular organismal aging, antigen processing and presentation of exogenous peptide antigen via MHC class II, nerve development, extracellular matrix disassembly, extracellular matrix organization, response to gonadotropin stimulus, decidualization, autophagic cell death, response to glucocorticoid s…
ENSG00000175416	2.47838	5.91672	0.00174704	0.0375002	CLTB	5	175843570	175819456	clathrin, light chain B [Source:HGNC Symbol;Acc:2091]	1212	CLTB	intracellular protein transport, vesicle-mediated transport
ENSG00000180263	2.47731	6.00223	0.00091687	0.0240068	FGD6	12	95611258	95470525	FYVE, RhoGEF and PH domain containing 6 [Source:HGNC Symbol;Acc:21740]	55785	FGD6	cytoskeleton organization, regulation of cell shape, actin cytoskeleton organization, regulation of Cdc42 GTPase activity, filopodium assembly
ENSG00000130844	2.43644	7.67108	0.00244852	0.0491262	ZNF331	19	54083523	54024235	zinc finger protein 331 [Source:HGNC Symbol;Acc:15489]	55422	ZNF331	transcription, DNA-dependent, regulation of transcription, DNA-dependent
ENSG00000131389	2.38863	7.48961	0.000908661	0.0238378	SLC6A6	3	14530857	14444076	solute carrier family 6 (neurotransmitter transporter), member 6 [Source:HGNC Symbol;Acc:11052]	6533	SLC6A6	cellular amino acid metabolic process, transport, ion transport, amino acid transport, taurine transport, transmembrane transport
ENSG00000185551	2.35682	6.46418	0.00104959	0.026411	NR2F2	15	96883492	96869167	nuclear receptor subfamily 2, group F, member 2 [Source:HGNC Symbol;Acc:7976]	7026	NR2F2	negative regulation of transcription from RNA polymerase II promoter, neuron migration, maternal placenta development, negative regulation of endothelial cell proliferation, regulation of transcription from RNA polymerase II promoter, lipid metabolic process, signal transduction, skeletal muscle tissue development, fertilization, anterior/posterior pattern specification, radial pattern formation,…
ENSG00000137831	2.34345	7.05731	0.00119909	0.0288391	UACA	15	71055932	70946893	uveal autoantigen with coiled-coil domains and ankyrin repeats [Source:HGNC Symbol;Acc:15947]	55075	UACA	biological_process, intrinsic apoptotic signaling pathway in response to DNA damage, intrinsic apoptotic signaling pathway in response to oxidative stress, response to UV, positive regulation of protein import into nucleus, negative regulation of NF-kappaB import into nucleus, positive regulation of apoptotic process, positive regulation of cysteine-type endopeptidase activity involved in apoptot…
ENSG00000057294	2.32057	8.07184	0.00168308	0.0369977	PKP2	12	33049774	32943679	plakophilin 2 [Source:HGNC Symbol;Acc:9024]	5318	PKP2	desmosome assembly, heart development, negative regulation of cell proliferation, positive regulation of sodium ion transport, gap junction assembly, cell-cell adhesion, cell-cell adhesion, negative regulation of cell migration, adherens junction maintenance, intermediate filament bundle assembly, maintenance of organ identity, ventricular cardiac muscle tissue morphogenesis, lipid homeostasis, r…
ENSG00000118257	2.25284	7.03932	0.0015564	0.0350091	NRP2	2	206662857	206546714	neuropilin 2 [Source:HGNC Symbol;Acc:8005]	8828	NRP2	angiogenesis, neural crest cell migration, positive regulation of endothelial cell proliferation, cell adhesion, axon guidance, axon guidance, heart development, positive regulation of endothelial cell migration, nerve development, vascular endothelial growth factor receptor signaling pathway, axon extension involved in axon guidance, negative chemotaxis, sympathetic ganglion development, sympath…

## Sheet: Up-regulated in fetal
	logFC	logCPM	PValue	FDR	symbol	chr	end	start	description	entrezID	external_gene_id	biological_process
ENSG00000184674	-13.8766	4.57728	1.80403e-13	6.99088e-11	GSTT1	22	24384680	24376133	glutathione S-transferase theta 1 [Source:HGNC Symbol;Acc:4641]	2952	GSTT1	glutathione metabolic process, xenobiotic metabolic process, response to organic cyclic compound, response to drug, small molecule metabolic process, oxidation-reduction process, glutathione derivative biosynthetic process
ENSG00000155093	-12.5375	3.24617	0.000571912	0.016434	PTPRN2	7	158380480	157331750	protein tyrosine phosphatase, receptor type, N polypeptide 2 [Source:HGNC Symbol;Acc:9677]	5799	PTPRN2	protein dephosphorylation, negative regulation of GTPase activity, peptidyl-tyrosine dephosphorylation
ENSG00000103569	-12.4859	3.18595	0.000185501	0.00660355	AQP9	15	58478110	58430368	aquaporin 9 [Source:HGNC Symbol;Acc:643]	366	AQP9	transport, water transport, water transport, purine nucleobase transport, immune response, response to osmotic stress, excretion, metabolic process, response to organic substance, canalicular bile acid transport, polyol transport, glycerol transport, amine transport, pyrimidine nucleobase transport, water homeostasis, response to mercury ion, carboxylic acid transport, transmembrane transport, ce…
ENSG00000169715	-11.7261	2.44216	0.000789899	0.0213414	MT1E	16	56661024	56659387	metallothionein 1E [Source:HGNC Symbol;Acc:7397]	4493	MT1E	negative regulation of growth, cellular response to cadmium ion, cellular response to zinc ion
ENSG00000186104	-11.4573	2.16465	2.90177e-05	0.00141764	CYP2R1	11	14913798	14899553	cytochrome P450, family 2, subfamily R, polypeptide 1 [Source:HGNC Symbol;Acc:20580]	120227	CYP2R1	vitamin metabolic process, xenobiotic metabolic process, steroid metabolic process, response to cesium ion, response to ionizing radiation, vitamin D metabolic process, small molecule metabolic process
ENSG00000157087	-11.4456	2.15787	2.32042e-05	0.00118762	ATP2B2	3	10749716	10365707	ATPase, Ca++ transporting, plasma membrane 2 [Source:HGNC Symbol;Acc:815]	491	ATP2B2	transport, calcium ion transport, organelle organization, lactation, blood coagulation, sensory perception of sound, locomotory behavior, regulation of cell size, cerebellar Purkinje cell differentiation, cerebellar granule cell differentiation, neuron differentiation, ion transmembrane transport, locomotion, serotonin metabolic process, otolith mineralization, cGMP metabolic process, regulation …
ENSG00000167613	-11.1685	1.87221	0.00109202	0.0271762	LAIR1	19	54882165	54865362	leukocyte-associated immunoglobulin-like receptor 1 [Source:HGNC Symbol;Acc:6477]	3903	LAIR1	immune system process
ENSG00000147647	-10.8366	5.54031	1.60704e-05	0.000896968	DPYS	8	105479281	105342552	dihydropyrimidinase [Source:HGNC Symbol;Acc:3013]	1807	DPYS	pyrimidine nucleobase metabolic process, pyrimidine nucleobase catabolic process, thymine catabolic process, uracil catabolic process, uracil catabolic process, beta-alanine metabolic process, small molecule metabolic process, pyrimidine nucleoside catabolic process, protein homotetramerization, nucleobase-containing small molecule metabolic process
ENSG00000149742	-10.71	1.42876	0.000190223	0.00675392	SLC22A9	11	63177766	63137261	solute carrier family 22 (organic anion transporter), member 9 [Source:HGNC Symbol;Acc:16261]	114571	SLC22A9	transmembrane transport
ENSG00000189056	-10.5349	10.5133	2.12438e-15	1.37205e-12	RELN	7	103629963	103112231	reelin [Source:HGNC Symbol;Acc:9957]	5649	RELN	cell morphogenesis involved in differentiation, neuron migration, proteolysis, cell adhesion, axon guidance, central nervous system development, brain development, long-term memory, associative learning, glial cell differentiation, positive regulation of neuron projection development, positive regulation of phosphatidylinositol 3-kinase cascade, dendrite development, peptidyl-tyrosine phosphoryla…
ENSG00000078898	-10.4694	5.55672	1.85739e-11	4.58033e-09	BPIFB2	20	31611515	31595406	BPI fold containing family B, member 2 [Source:HGNC Symbol;Acc:16177]	80341	BPIFB2
ENSG00000219438	-10.2284	3.18312	3.40949e-06	0.000247288	FAM19A5	22	49246724	48885272	family with sequence similarity 19 (chemokine (C-C motif)-like), member A5 [Source:HGNC Symbol;Acc:21592]	25817	FAM19A5
ENSG00000160202	-10.2274	3.17575	4.61943e-05	0.00210954	CRYAA	21	44592915	44589118	crystallin, alpha A [Source:HGNC Symbol;Acc:2388]	1409	CRYAA	response to hypoxia, positive regulation of protein phosphorylation, mitochondrion organization, actin filament organization, tubulin complex assembly, visual perception, response to lead ion, negative regulation of gene expression, positive regulation of cell growth, negative regulation of intracellular transport, response to drug, response to hydrogen peroxide, negative regulation of apoptotic …
ENSG00000104760	-10.223	8.62889	5.50872e-24	7.47148e-20	FGL1	8	17767874	17721889	fibrinogen-like 1 [Source:HGNC Symbol;Acc:3695]	2267	FGL1	response to stilbenoid
ENSG00000130173	-9.92668	3.70662	7.84365e-08	9.0926e-06	C19orf80	19	11352619	11348178	chromosome 19 open reading frame 80 [Source:HGNC Symbol;Acc:24933]	55908	C19orf80	glucose metabolic process, positive regulation of protein processing, regulation of lipid metabolic process, cellular lipid metabolic process, type B pancreatic cell proliferation, fat cell differentiation, cell maturation, regulation of lipoprotein metabolic process, triglyceride homeostasis
ENSG00000109181	-9.76698	4.06141	5.37254e-08	6.56466e-06	UGT2B10	4	69696914	69681711	UDP glucuronosyltransferase 2 family, polypeptide B10 [Source:HGNC Symbol;Acc:12544]	101929773	UGT2B10	lipid metabolic process
ENSG00000088926	-9.70138	4.11118	1.65311e-07	1.73807e-05	F11	4	187210835	187187099	coagulation factor XI [Source:HGNC Symbol;Acc:3529]	2160	F11	proteolysis, blood coagulation, blood coagulation, blood coagulation, intrinsic pathway, plasminogen activation, positive regulation of fibrinolysis
ENSG00000165471	-9.62338	3.91555	2.35362e-07	2.3646e-05	MBL2	10	54531460	54525140	mannose-binding lectin (protein C) 2, soluble [Source:HGNC Symbol;Acc:6922]	4153	MBL2	complement activation, lectin pathway, complement activation, lectin pathway, complement activation, lectin pathway, acute-phase response, complement activation, complement activation, classical pathway, response to oxidative stress, opsonization, defense response to bacterium, negative regulation of growth of symbiont in host, innate immune response, positive regulation of phagocytosis, defense …
ENSG00000165478	-9.48042	5.42447	3.47607e-14	1.47331e-11	HEPACAM	11	124806308	124789089	hepatic and glial cell adhesion molecule [Source:HGNC Symbol;Acc:26361]	641654	HEPACAM	cell cycle arrest, cell adhesion, cellular protein localization, regulation of growth
ENSG00000161573	-9.28205	3.05368	3.40453e-05	0.00160332	CCL16	17	34308532	34303529	chemokine (C-C motif) ligand 16 [Source:HGNC Symbol;Acc:10614]	6360	CCL16	chemotaxis, inflammatory response, immune response, cell communication, cell-cell signaling, positive chemotaxis, cell chemotaxis
ENSG00000125384	-9.25531	3.95754	0.000802862	0.0214777	PTGER2	14	52795324	52781023	prostaglandin E receptor 2 (subtype EP2), 53kDa [Source:HGNC Symbol;Acc:9594]	5732	PTGER2	G-protein coupled receptor signaling pathway, adenylate cyclase-activating G-protein coupled receptor signaling pathway, response to lipopolysaccharide, regulation of cell proliferation, cellular response to prostaglandin E stimulus
ENSG00000122194	-9.22065	4.39849	0.000503239	0.0149353	PLG	6	161174347	161123270	plasminogen [Source:HGNC Symbol;Acc:9071]	5340	PLG	platelet degranulation, blood coagulation, blood coagulation, negative regulation of cell proliferation, negative regulation of cell-substrate adhesion, extracellular matrix disassembly, extracellular matrix disassembly, platelet activation, extracellular matrix organization, tissue regeneration, fibrinolysis, cellular protein metabolic process, myoblast differentiation, muscle cell cellular home…
ENSG00000196616	-9.15149	3.91882	0.000101497	0.00403696	ADH1B	4	100242558	100226121	alcohol dehydrogenase 1B (class I), beta polypeptide [Source:HGNC Symbol;Acc:250]	125	ADH1B	ethanol oxidation, ethanol oxidation, xenobiotic metabolic process, small molecule metabolic process
ENSG00000163631	-9.1292	12.4071	4.71243e-12	1.27829e-09	ALB	4	74287129	74262831	albumin [Source:HGNC Symbol;Acc:399]	213	ALB	retina homeostasis, platelet degranulation, transport, response to nutrient, blood coagulation, bile acid metabolic process, cellular response to starvation, response to organic substance, bile acid and bile salt transport, hemolysis by symbiont of host erythrocytes, platelet activation, lipoprotein metabolic process, negative regulation of apoptotic process, negative regulation of programmed cel…
ENSG00000104689	-9.05753	2.01269	0.000902128	0.0237263	TNFRSF10A	8	23082639	23047965	tumor necrosis factor receptor superfamily, member 10a [Source:HGNC Symbol;Acc:11904]	8797	TNFRSF10A	apoptotic process, signal transduction, activation of NF-kappaB-inducing kinase activity, extrinsic apoptotic signaling pathway via death domain receptors, cellular response to mechanical stimulus, extrinsic apoptotic signaling pathway
ENSG00000197977	-9.05617	6.31343	1.86197e-19	3.15673e-16	ELOVL2	6	11044547	10980992	ELOVL fatty acid elongase 2 [Source:HGNC Symbol;Acc:14416]	54898	ELOVL2	unsaturated fatty acid biosynthetic process, triglyceride biosynthetic process, unsaturated fatty acid metabolic process, fatty acid elongation, polyunsaturated fatty acid, long-chain fatty-acyl-CoA biosynthetic process, alpha-linolenic acid metabolic process, very long-chain fatty acid biosynthetic process, linoleic acid metabolic process, cellular lipid metabolic process, small molecule metabol…
ENSG00000148175	-9.00163	5.91708	7.69015e-10	1.32027e-07	STOM	9	124132531	124101355	stomatin [Source:HGNC Symbol;Acc:3383]	2040	STOM	protein homooligomerization
ENSG00000131482	-8.89858	3.95177	7.6199e-06	0.000480692	G6PC	17	41065386	41052814	glucose-6-phosphatase, catalytic subunit [Source:HGNC Symbol;Acc:4056]	2538	G6PC	carbohydrate metabolic process, glycogen metabolic process, glycogen catabolic process, gluconeogenesis, gluconeogenesis, triglyceride metabolic process, steroid metabolic process, hexose transport, regulation of gene expression, glucose transport, glucose-6-phosphate transport, dephosphorylation, multicellular organism growth, glucose homeostasis, cholesterol homeostasis, small molecule metaboli…
ENSG00000110777	-8.84995	5.1574	1.38266e-07	1.52464e-05	POU2AF1	11	111326355	111222977	POU class 2 associating factor 1 [Source:HGNC Symbol;Acc:9211]	101928620	POU2AF1	regulation of transcription, DNA-dependent, transcription from RNA polymerase II promoter, humoral immune response
ENSG00000070915	-8.7521	4.66982	0.000228282	0.00785833	SLC12A3	16	56949762	56899119	solute carrier family 12 (sodium/chloride transporter), member 3 [Source:HGNC Symbol;Acc:10912]	6559	SLC12A3	transport, ion transport, sodium ion transport, chloride transport, sodium ion transmembrane transport, transmembrane transport, NA
ENSG00000047457	-8.7515	8.37318	1.56511e-14	7.58129e-12	CP	3	148939842	148880197	ceruloplasmin (ferroxidase) [Source:HGNC Symbol;Acc:2295]	1356	CP	copper ion transport, cellular iron ion homeostasis, transmembrane transport
ENSG00000135318	-8.67301	4.90041	4.4832e-11	9.96815e-09	NT5E	6	86205500	86159809	5'-nucleotidase, ecto (CD73) [Source:HGNC Symbol;Acc:8021]	4907	NT5E	purine nucleobase metabolic process, purine nucleotide catabolic process, AMP catabolic process, pyrimidine nucleobase metabolic process, DNA metabolic process, dephosphorylation, dephosphorylation, small molecule metabolic process, adenosine biosynthetic process, pyrimidine nucleoside catabolic process, negative regulation of inflammatory response, nucleobase-containing small molecule metabolic …
ENSG00000205403	-8.64877	7.11589	4.49427e-19	6.09558e-16	CFI	4	110723335	110661852	complement factor I [Source:HGNC Symbol;Acc:5394]	3426	CFI	proteolysis, complement activation, classical pathway, regulation of complement activation, innate immune response
ENSG00000144285	-8.64527	2.60588	0.000662953	0.0185013	SCN1A	2	166984523	166845670	sodium channel, voltage-gated, type I, alpha subunit [Source:HGNC Symbol;Acc:10585]	6323	SCN1A	sodium ion transport, adult walking behavior, neuronal action potential propagation, regulation of action potential in neuron, sodium ion transmembrane transport, neuromuscular process controlling posture
ENSG00000170011	-8.53736	2.38983	0.000945155	0.024464	MYRIP	3	40301812	39850405	myosin VIIA and Rab interacting protein [Source:HGNC Symbol;Acc:19156]	25924	MYRIP	intracellular protein transport, positive regulation of insulin secretion
ENSG00000165152	-8.52722	3.902	0.00135659	0.0317779	TMEM246	9	104295819	104235453	transmembrane protein 246 [Source:HGNC Symbol;Acc:28180]	84302	TMEM246
ENSG00000106034	-8.4436	5.81635	8.19061e-06	0.000507257	CPED1	7	120937498	120628731	cadherin-like and PC-esterase domain containing 1 [Source:HGNC Symbol;Acc:26159]	79974	CPED1
ENSG00000109819	-8.40222	3.96365	1.01898e-06	8.42708e-05	PPARGC1A	4	23905712	23756664	peroxisome proliferator-activated receptor gamma, coactivator 1 alpha [Source:HGNC Symbol;Acc:9237]	10891	PPARGC1A	temperature homeostasis, cellular glucose homeostasis, galactose metabolic process, gluconeogenesis, regulation of transcription, DNA-dependent, transcription initiation from RNA polymerase II promoter, mRNA processing, protein complex assembly, mitochondrion organization, digestion, androgen metabolic process, RNA splicing, response to cold, positive regulation of mitochondrion organization, reg…
ENSG00000110090	-8.36633	5.83785	2.19755e-10	4.44857e-08	CPT1A	11	68611878	68522088	carnitine palmitoyltransferase 1A (liver) [Source:HGNC Symbol;Acc:2328]	1374	CPT1A	long-chain fatty acid metabolic process, glucose metabolic process, fatty acid beta-oxidation, triglyceride metabolic process, carnitine shuttle, carnitine metabolic process, response to organic cyclic compound, epithelial cell differentiation, positive regulation of fatty acid beta-oxidation, response to drug, eating behavior, cellular lipid metabolic process, small molecule metabolic process, r…
ENSG00000105852	-8.29983	2.72097	3.28526e-05	0.00155797	PON3	7	95025680	94989256	paraoxonase 3 [Source:HGNC Symbol;Acc:9206]	5446	PON3	response to external stimulus, phenylacetate catabolic process, aromatic compound catabolic process, coumarin catabolic process, carboxylic acid catabolic process
ENSG00000087116	-8.27825	3.72802	1.94723e-05	0.00102365	ADAMTS2	5	178772431	178537852	ADAM metallopeptidase with thrombospondin type 1 motif, 2 [Source:HGNC Symbol;Acc:218]	9509	ADAMTS2	proteolysis, spermatogenesis, protein processing, extracellular matrix organization, collagen fibril organization, lung development, collagen catabolic process, skin development
ENSG00000185559	-8.24782	6.9376	2.72969e-12	7.55566e-10	DLK1	14	101201539	101192042	delta-like 1 homolog (Drosophila) [Source:HGNC Symbol;Acc:2907]	8788	DLK1	Notch signaling pathway, multicellular organismal development, post-embryonic development, cell differentiation, negative regulation of Notch signaling pathway, embryonic skeletal system development
ENSG00000137204	-8.24333	6.20009	2.73543e-05	0.00135313	SLC22A7	6	43273276	43263432	solute carrier family 22 (organic anion transporter), member 7 [Source:HGNC Symbol;Acc:10971]	10864	SLC22A7	organic anion transport, response to stilbenoid, transmembrane transport
ENSG00000135220	-8.23285	4.66444	8.15123e-06	0.000507133	UGT2A3	4	69817509	69794181	UDP glucuronosyltransferase 2 family, polypeptide A3 [Source:HGNC Symbol;Acc:28528]	79799	UGT2A3	cellular glucuronidation
ENSG00000073067	-8.22833	3.79625	0.000286519	0.00950139	CYP2W1	7	1029276	1022835	cytochrome P450, family 2, subfamily W, polypeptide 1 [Source:HGNC Symbol;Acc:20243]	54905	CYP2W1	xenobiotic metabolic process, small molecule metabolic process
ENSG00000162344	-8.22475	3.70466	0.000463217	0.0138996	FGF19	11	69519410	69513000	fibroblast growth factor 19 [Source:HGNC Symbol;Acc:3675]	9965	FGF19	neural crest cell migration, epidermal growth factor receptor signaling pathway, nervous system development, heart development, positive regulation of cell proliferation, insulin receptor signaling pathway, fibroblast growth factor receptor signaling pathway, fibroblast growth factor receptor signaling pathway, fibroblast growth factor receptor signaling pathway, Fc-epsilon receptor signaling pat…
ENSG00000134463	-8.19325	2.53848	0.00170809	0.0372458	ECHDC3	10	11806069	11784365	enoyl CoA hydratase domain containing 3 [Source:HGNC Symbol;Acc:23489]	79746	ECHDC3
ENSG00000012504	-8.15316	5.36588	1.57182e-10	3.27978e-08	NR1H4	12	100958191	100867486	nuclear receptor subfamily 1, group H, member 4 [Source:HGNC Symbol;Acc:7967]	9971	NR1H4	negative regulation of transcription from RNA polymerase II promoter, nitrogen catabolite activation of transcription from RNA polymerase II promoter, regulation of carbohydrate metabolic process, transcription initiation from RNA polymerase II promoter, signal transduction, bile acid metabolic process, response to glucose stimulus, gene expression, intracellular receptor signaling pathway, respo…
ENSG00000006468	-8.14486	3.61022	0.00107109	0.0268029	ETV1	7	14031050	13930853	ets variant 1 [Source:HGNC Symbol;Acc:3490]	2115	ETV1	transcription from RNA polymerase II promoter, axon guidance, muscle organ development, mechanosensory behavior, positive regulation of transcription, DNA-dependent, peripheral nervous system neuron development
ENSG00000162599	-8.08296	4.14663	1.63326e-07	1.73062e-05	NFIA	1	61928465	61330931	nuclear factor I/A [Source:HGNC Symbol;Acc:7784]	4774	NFIA	DNA replication, transcription, DNA-dependent, regulation of transcription, DNA-dependent, response to organic cyclic compound, viral genome replication, positive regulation of transcription from RNA polymerase II promoter
ENSG00000163032	-8.03612	4.96549	3.05794e-11	7.15083e-09	VSNL1	2	17838285	17720393	visinin-like 1 [Source:HGNC Symbol;Acc:12722]	7447	VSNL1
ENSG00000188582	-7.99162	2.82888	9.56716e-05	0.00385043	PAQR9	3	142682178	142668006	progestin and adipoQ receptor family member IX [Source:HGNC Symbol;Acc:30131]	344838	PAQR9
ENSG00000183145	-7.94237	1.72376	0.000762467	0.0208495	RIPPLY3	21	38391959	38378450	ripply transcriptional repressor 3 [Source:HGNC Symbol;Acc:3047]	53820	RIPPLY3	negative regulation of transcription from RNA polymerase II promoter, transcription, DNA-dependent, heart development, biological_process, pharyngeal system development
ENSG00000115009	-7.86523	6.68661	2.3169e-12	6.68597e-10	CCL20	2	228682272	228678558	chemokine (C-C motif) ligand 20 [Source:HGNC Symbol;Acc:10619]	6364	CCL20	chemotaxis, inflammatory response, immune response, signal transduction, cell-cell signaling, chemokinesis, defense response to bacterium, cell chemotaxis
ENSG00000115350	-7.84608	3.72745	5.72352e-07	5.07374e-05	POLE4	2	75197255	75185619	polymerase (DNA-directed), epsilon 4, accessory subunit [Source:HGNC Symbol;Acc:18755]	56655	POLE4	DNA-dependent DNA replication, histone H3 acetylation
[truncated: 207 more rows]

## Sheet: Legend
Dataset EV2. Gene expression analysis of genes that are differentially expressed in embryonal-like compared to fetal-like HB cell lines.
