# Supplementary material for: Mutant CTNNB1 and histological heterogeneity define metabolic subtypes of hepatoblastoma
Source: EMBO Mol Med. 2017 Sep 19;9(11):1589–604. doi: 10.15252/emmm.201707814 (PMC5666308; doi:10.15252/emmm.201707814)
Supplement: Supplementary file 5 — Dataset EV3 [file EMMM-9-1589-s005.xlsx]

## Sheet: Sheet1
Analysis Type:	PANTHER Overrepresentation Test (release 20150430)
Annotation Version and Release Date:	GO Ontology database Released 2015-08-06
Analyzed List:	upload_1 (Homo sapiens)
Reference List:	Homo sapiens (all genes in database)
Bonferroni correction:	TRUE
GO biological process complete	Homo sapiens - REFLIST (20814)	upload_1 (396)	upload_1 (expected)	upload_1 (over/under)	upload_1 (fold Enrichment)	upload_1 (P-value)
collagen catabolic process	74	12	1.41	+	> 5	0.000237
extracellular matrix disassembly	118	18	2.25	+	> 5	2.26e-07
embryonic skeletal system development	127	19	2.42	+	> 5	8.83e-08
multicellular organismal catabolic process	81	12	1.54	+	> 5	0.000622
collagen metabolic process	84	12	1.6	+	> 5	0.000914
embryonic skeletal system morphogenesis	94	13	1.79	+	> 5	0.000395
nerve development	74	10	1.41	+	> 5	0.0169
multicellular organismal macromolecule metabolic process	90	12	1.71	+	> 5	0.00189
multicellular organismal metabolic process	95	12	1.81	+	> 5	0.00332
canonical Wnt signaling pathway	92	11	1.75	+	> 5	0.0169
anterior/posterior pattern specification	202	24	3.84	+	> 5	2.06e-08
cardiac chamber morphogenesis	103	12	1.96	+	> 5	0.00766
extracellular matrix organization	365	40	6.94	+	> 5	1.25e-14
extracellular structure organization	366	40	6.96	+	> 5	1.37e-14
embryonic limb morphogenesis	129	14	2.45	+	> 5	0.00224
embryonic appendage morphogenesis	129	14	2.45	+	> 5	0.00224
limb morphogenesis	149	16	2.83	+	> 5	0.000369
appendage morphogenesis	149	16	2.83	+	> 5	0.000369
limb development	170	18	3.23	+	> 5	6.62e-05
appendage development	170	18	3.23	+	> 5	6.62e-05
regionalization	328	33	6.24	+	> 5	1.5e-10
endocrine system development	132	13	2.51	+	> 5	0.0171
cardiac chamber development	124	12	2.36	+	> 5	0.0498
cartilage development	158	15	3.01	+	4.99	0.0045
skeletal system morphogenesis	216	20	4.11	+	4.87	9e-05
epithelial cell development	196	18	3.73	+	4.83	0.000549
tube formation	145	13	2.76	+	4.71	0.0465
embryonic organ morphogenesis	292	25	5.56	+	4.5	6.36e-06
positive regulation of protein secretion	187	16	3.56	+	4.5	0.0073
pattern specification process	423	36	8.05	+	4.47	1.26e-09
skeletal system development	474	40	9.02	+	4.44	6.83e-11
negative regulation of cell motility	197	16	3.75	+	4.27	0.0142
urogenital system development	308	25	5.86	+	4.27	1.83e-05
embryonic organ development	433	35	8.24	+	4.25	1.16e-08
negative regulation of cellular component movement	211	17	4.01	+	4.23	0.00753
heart morphogenesis	212	17	4.03	+	4.21	0.00802
embryonic morphogenesis	569	45	10.83	+	4.16	1.3e-11
renal system development	273	21	5.19	+	4.04	0.000858
morphogenesis of an epithelium	439	33	8.35	+	3.95	3.37e-07
epidermis development	269	20	5.12	+	3.91	0.00291
blood vessel development	446	33	8.49	+	3.89	5.04e-07
reproductive structure development	420	31	7.99	+	3.88	2.07e-06
Wnt signaling pathway	246	18	4.68	+	3.85	0.0139
reproductive system development	424	31	8.07	+	3.84	2.59e-06
epithelial tube morphogenesis	316	23	6.01	+	3.83	0.000565
negative regulation of locomotion	234	17	4.45	+	3.82	0.0295
epithelial cell differentiation	510	37	9.7	+	3.81	5.79e-08
angiogenesis	296	21	5.63	+	3.73	0.00316
leukocyte migration	256	18	4.87	+	3.7	0.024
tube morphogenesis	356	25	6.77	+	3.69	0.000299
vasculature development	470	33	8.94	+	3.69	1.88e-06
tissue morphogenesis	576	40	10.96	+	3.65	2.93e-08
blood vessel morphogenesis	376	26	7.15	+	3.63	0.000216
epithelium development	989	66	18.82	+	3.51	8.41e-15
positive regulation of cell adhesion	362	24	6.89	+	3.48	0.00158
positive regulation of cell migration	347	23	6.6	+	3.48	0.00285
positive regulation of cell motility	357	23	6.79	+	3.39	0.00461
response to steroid hormone	405	26	7.71	+	3.37	0.000903
circulatory system development	779	50	14.82	+	3.37	8.88e-10
cardiovascular system development	779	50	14.82	+	3.37	8.88e-10
positive regulation of locomotion	374	24	7.12	+	3.37	0.00281
chordate embryonic development	617	39	11.74	+	3.32	8.46e-07
embryo development	967	61	18.4	+	3.32	2.68e-12
organ morphogenesis	888	56	16.89	+	3.31	5.18e-11
positive regulation of cellular component movement	365	23	6.94	+	3.31	0.00669
embryo development ending in birth or egg hatching	625	39	11.89	+	3.28	1.22e-06
positive regulation of neurogenesis	354	22	6.74	+	3.27	0.0145
regulation of cell migration	599	37	11.4	+	3.25	4.86e-06
gland development	405	25	7.71	+	3.24	0.00324
regulation of cell motility	634	38	12.06	+	3.15	6.4e-06
regulation of locomotion	700	41	13.32	+	3.08	2.58e-06
cell migration	759	44	14.44	+	3.05	7.62e-07
cell adhesion	1037	60	19.73	+	3.04	2.09e-10
biological adhesion	1041	60	19.81	+	3.03	2.47e-10
positive regulation of cell differentiation	799	46	15.2	+	3.03	3.45e-07
heart development	441	25	8.39	+	2.98	0.0146
regulation of cellular component movement	709	40	13.49	+	2.97	1.23e-05
tube development	587	33	11.17	+	2.95	0.000388
tissue development	1601	90	30.46	+	2.95	9.85e-17
regulation of cell adhesion	612	34	11.64	+	2.92	0.000318
anatomical structure formation involved in morphogenesis	974	54	18.53	+	2.91	2.44e-08
localization of cell	834	45	15.87	+	2.84	4.34e-06
cell motility	834	45	15.87	+	2.84	4.34e-06
developmental process involved in reproduction	617	33	11.74	+	2.81	0.0012
positive regulation of developmental process	1104	58	21	+	2.76	2.97e-08
sensory organ development	515	27	9.8	+	2.76	0.0239
negative regulation of cell proliferation	633	33	12.04	+	2.74	0.00212
response to wounding	738	38	14.04	+	2.71	0.000347
anatomical structure morphogenesis	2341	119	44.54	+	2.67	3.4e-20
axon development	675	34	12.84	+	2.65	0.00302
positive regulation of multicellular organismal process	1357	68	25.82	+	2.63	2.65e-09
regulation of neurogenesis	600	30	11.42	+	2.63	0.0172
axon guidance	560	28	10.65	+	2.63	0.0378
neuron projection guidance	560	28	10.65	+	2.63	0.0378
cell-cell adhesion	614	30	11.68	+	2.57	0.0271
regulation of body fluid levels	657	32	12.5	+	2.56	0.0135
wound healing	658	32	12.52	+	2.56	0.014
cell morphogenesis involved in differentiation	830	40	15.79	+	2.53	0.00085
regulation of multicellular organismal development	1517	73	28.86	+	2.53	2.15e-09
locomotion	1354	65	25.76	+	2.52	6.1e-08
response to lipid	772	37	14.69	+	2.52	0.00299
movement of cell or subcellular component	1503	72	28.6	+	2.52	4.02e-09
axonogenesis	651	31	12.39	+	2.5	0.0309
negative regulation of multicellular organismal process	941	44	17.9	+	2.46	0.000439
response to organic cyclic compound	798	37	15.18	+	2.44	0.00651
neuron projection morphogenesis	714	33	13.58	+	2.43	0.0279
chemotaxis	779	36	14.82	+	2.43	0.00994
taxis	779	36	14.82	+	2.43	0.00994
regulation of nervous system development	693	32	13.18	+	2.43	0.0402
regulation of cell proliferation	1475	68	28.06	+	2.42	1.09e-07
cell morphogenesis involved in neuron differentiation	697	32	13.26	+	2.41	0.0451
regulation of cell differentiation	1489	68	28.33	+	2.4	1.65e-07
neuron projection development	838	38	15.94	+	2.38	0.00779
regulation of cell development	763	34	14.52	+	2.34	0.0428
regulation of multicellular organismal process	2381	106	45.3	+	2.34	3.4e-13
central nervous system development	870	38	16.55	+	2.3	0.0187
negative regulation of developmental process	848	37	16.13	+	2.29	0.0261
regulation of anatomical structure morphogenesis	857	37	16.3	+	2.27	0.0331
regulation of response to external stimulus	862	37	16.4	+	2.26	0.0376
organ development	2784	119	52.97	+	2.25	4.06e-14
generation of neurons	1551	66	29.51	+	2.24	6.24e-06
neurogenesis	1628	69	30.97	+	2.23	2.82e-06
regulation of developmental process	2112	89	40.18	+	2.21	5.24e-09
neuron differentiation	1168	49	22.22	+	2.21	0.00189
neuron development	982	41	18.68	+	2.19	0.022
cell projection organization	1172	47	22.3	+	2.11	0.0117
nervous system development	2271	91	43.21	+	2.11	4.33e-08
system development	4011	160	76.31	+	2.1	2.25e-18
cellular component morphogenesis	1191	47	22.66	+	2.07	0.018
cell development	1776	70	33.79	+	2.07	4.17e-05
cellular response to endogenous stimulus	1119	44	21.29	+	2.07	0.0426
cell differentiation	3372	129	64.15	+	2.01	6.56e-12
multicellular organismal development	4571	173	86.97	+	1.99	4.12e-18
negative regulation of response to stimulus	1304	49	24.81	+	1.98	0.0408
anatomical structure development	4699	176	89.4	+	1.97	4.26e-18
cellular developmental process	3543	131	67.41	+	1.94	5.02e-11
response to endogenous stimulus	1545	57	29.39	+	1.94	0.0112
developmental process	5291	191	100.66	+	1.9	1.16e-18
positive regulation of gene expression	1664	60	31.66	+	1.9	0.0118
response to external stimulus	2080	75	39.57	+	1.9	0.000435
single-organism developmental process	5209	186	99.1	+	1.88	2.64e-17
cell surface receptor signaling pathway	2180	76	41.48	+	1.83	0.00135
regulation of signal transduction	2538	87	48.29	+	1.8	0.000286
regulation of signaling	2870	98	54.6	+	1.79	3.47e-05
regulation of localization	2267	76	43.13	+	1.76	0.00615
regulation of cell communication	3019	101	57.44	+	1.76	5.37e-05
regulation of cellular component organization	2160	72	41.1	+	1.75	0.0157
positive regulation of biological process	5302	176	100.87	+	1.74	1.81e-12
single-multicellular organism process	6193	204	117.83	+	1.73	9.88e-16
positive regulation of cellular process	4586	149	87.25	+	1.71	1.21e-08
multicellular organismal process	6444	208	122.6	+	1.7	3.49e-15
regulation of response to stimulus	3555	113	67.64	+	1.67	8.49e-05
response to organic substance	2636	83	50.15	+	1.65	0.0208
negative regulation of biological process	4372	135	83.18	+	1.62	9.08e-06
positive regulation of metabolic process	3529	107	67.14	+	1.59	0.00276
negative regulation of cellular process	4025	122	76.58	+	1.59	0.00027
cell communication	5325	160	101.31	+	1.58	6.46e-07
single organism signaling	5192	154	98.78	+	1.56	5.25e-06
signaling	5195	154	98.84	+	1.56	5.48e-06
signal transduction	4801	141	91.34	+	1.54	9.15e-05
cellular component organization	5066	146	96.38	+	1.51	0.000149
response to chemical	3968	113	75.49	+	1.5	0.0258
cellular component organization or biogenesis	5188	146	98.71	+	1.48	0.000713
cellular response to stimulus	6227	171	118.47	+	1.44	0.000125
response to stimulus	7621	203	144.99	+	1.4	1.55e-05
single-organism cellular process	11415	299	217.18	+	1.38	1.06e-13
single-organism process	12755	328	242.67	+	1.35	7.54e-17
regulation of cellular process	10120	258	192.54	+	1.34	1.95e-07
regulation of biological process	10614	270	201.94	+	1.34	2.41e-08
biological regulation	11133	281	211.81	+	1.33	6.87e-09
cellular process	14147	324	269.16	+	1.2	3.08e-06
biological_process	16542	368	314.72	+	1.17	7.86e-10
Unclassified	4272	28	81.28	-	0.34	0

## Sheet: Legend
Dataset EV3. GO analysis performed on the list of genes upregulated in embryonal compared to fetal-like HB cell lines (396 genes in total).
