# Supplementary material for: Mutant CTNNB1 and histological heterogeneity define metabolic subtypes of hepatoblastoma
Source: EMBO Mol Med. 2017 Sep 19;9(11):1589–604. doi: 10.15252/emmm.201707814 (PMC5666308; doi:10.15252/emmm.201707814)
Supplement: Supplementary file 6 — Dataset EV4 [file EMMM-9-1589-s006.xlsx]

## Sheet: Sheet1
Analysis Type:	PANTHER Overrepresentation Test (release 20150430)
Annotation Version and Release Date:	GO Ontology database Released 2015-08-06
Analyzed List:	upload_1 (Homo sapiens)
Reference List:	Homo sapiens (all genes in database)
Bonferroni correction:	TRUE
GO biological process complete	Homo sapiens - REFLIST (20814)	upload_1 (260)	upload_1 (expected)	upload_1 (over/under)	upload_1 (fold Enrichment)	upload_1 (P-value)
drug transmembrane transport	17	5	0.21	+	> 5	0.0226
regulation of protein activation cascade	31	8	0.39	+	> 5	6.27e-05
regulation of complement activation	29	7	0.36	+	> 5	0.000856
positive regulation of fatty acid metabolic process	31	6	0.39	+	> 5	0.0249
complement activation, classical pathway	43	7	0.54	+	> 5	0.0116
bile acid metabolic process	43	7	0.54	+	> 5	0.0116
protein activation cascade	79	12	0.99	+	> 5	4.49e-06
regulation of humoral immune response	47	7	0.59	+	> 5	0.0208
humoral immune response mediated by circulating immunoglobulin	49	7	0.61	+	> 5	0.0272
fatty acid transport	51	7	0.64	+	> 5	0.0353
regulation of acute inflammatory response	68	9	0.85	+	> 5	0.00205
monocarboxylic acid transport	116	15	1.45	+	> 5	2.86e-07
regulation of protein maturation	78	10	0.97	+	> 5	0.000593
response to fatty acid	73	9	0.91	+	> 5	0.00369
regulation of protein processing	77	9	0.96	+	> 5	0.0057
lipid homeostasis	118	12	1.47	+	> 5	0.000361
triglyceride metabolic process	104	10	1.3	+	> 5	0.00794
positive regulation of lipid metabolic process	110	10	1.37	+	> 5	0.013
acylglycerol metabolic process	112	10	1.4	+	> 5	0.0153
neutral lipid metabolic process	113	10	1.41	+	> 5	0.0165
regulation of lipid biosynthetic process	120	10	1.5	+	> 5	0.0279
steroid metabolic process	241	20	3.01	+	> 5	3.98e-07
response to glucose	126	10	1.57	+	> 5	0.0426
negative regulation of endopeptidase activity	241	18	3.01	+	> 5	1.92e-05
carboxylic acid transport	243	18	3.04	+	> 5	2.18e-05
regulation of lipid metabolic process	272	20	3.4	+	> 5	3.18e-06
organic acid transport	245	18	3.06	+	> 5	2.47e-05
response to xenobiotic stimulus	180	13	2.25	+	> 5	0.00477
regulation of cellular ketone metabolic process	194	14	2.42	+	> 5	0.00177
negative regulation of peptidase activity	252	18	3.15	+	> 5	3.8e-05
xenobiotic metabolic process	169	12	2.11	+	> 5	0.0154
regulation of inflammatory response	269	19	3.36	+	> 5	1.68e-05
cellular response to xenobiotic stimulus	173	12	2.16	+	> 5	0.0195
lipid transport	237	16	2.96	+	> 5	0.000591
lipid localization	261	17	3.26	+	> 5	0.000382
regulation of response to wounding	383	24	4.78	+	> 5	1.31e-06
organic anion transport	358	22	4.47	+	4.92	1.11e-05
regulation of endopeptidase activity	376	22	4.7	+	4.68	2.69e-05
response to acid chemical	304	17	3.8	+	4.48	0.00317
regulation of peptidase activity	397	22	4.96	+	4.44	7.04e-05
negative regulation of proteolysis	349	19	4.36	+	4.36	0.00098
response to steroid hormone	405	22	5.06	+	4.35	0.0001
anion transport	489	26	6.11	+	4.26	6.95e-06
response to drug	415	22	5.18	+	4.24	0.000153
negative regulation of hydrolase activity	401	21	5.01	+	4.19	0.000399
monocarboxylic acid metabolic process	508	26	6.35	+	4.1	1.52e-05
organic hydroxy compound metabolic process	492	24	6.15	+	3.91	0.000161
cellular response to lipid	364	17	4.55	+	3.74	0.035
lipid metabolic process	1134	52	14.17	+	3.67	3.31e-12
organic acid metabolic process	993	42	12.4	+	3.39	4.46e-08
cellular lipid metabolic process	880	37	10.99	+	3.37	1.12e-06
carboxylic acid metabolic process	858	35	10.72	+	3.27	8.13e-06
oxoacid metabolic process	975	39	12.18	+	3.2	1.41e-06
regulation of proteolysis	751	30	9.38	+	3.2	0.000223
response to hormone	1019	40	12.73	+	3.14	1.38e-06
response to lipid	772	30	9.64	+	3.11	0.000404
chemical homeostasis	864	33	10.79	+	3.06	0.000123
response to wounding	738	28	9.22	+	3.04	0.00188
regulation of defense response	738	28	9.22	+	3.04	0.00188
regulation of response to external stimulus	862	32	10.77	+	2.97	0.000396
negative regulation of catalytic activity	808	29	10.09	+	2.87	0.00349
response to organic cyclic compound	798	28	9.97	+	2.81	0.00866
small molecule metabolic process	2233	77	27.89	+	2.76	5.05e-13
single-organism catabolic process	918	31	11.47	+	2.7	0.00495
oxidation-reduction process	1034	34	12.92	+	2.63	0.00247
negative regulation of molecular function	1037	34	12.95	+	2.62	0.00264
homeostatic process	1316	43	16.44	+	2.62	6.49e-05
ion transport	1263	41	15.78	+	2.6	0.000182
response to oxygen-containing compound	1453	46	18.15	+	2.53	4.7e-05
regulation of hydrolase activity	1233	37	15.4	+	2.4	0.0064
response to endogenous stimulus	1545	45	19.3	+	2.33	0.000802
regulation of response to stress	1415	41	17.68	+	2.32	0.00371
response to external stimulus	2080	57	25.98	+	2.19	9.22e-05
single-organism metabolic process	4494	116	56.14	+	2.07	8.75e-13
cellular response to chemical stimulus	2404	62	30.03	+	2.06	0.00017
regulation of biological quality	3134	79	39.15	+	2.02	2.48e-06
response to chemical	3968	99	49.57	+	2	6.03e-09
response to organic substance	2636	62	32.93	+	1.88	0.00451
negative regulation of cellular metabolic process	2213	52	27.64	+	1.88	0.048
regulation of response to stimulus	3555	79	44.41	+	1.78	0.000745
single-organism transport	3104	68	38.77	+	1.75	0.0141
response to stress	3648	78	45.57	+	1.71	0.0046
single-organism localization	3296	70	41.17	+	1.7	0.0285
negative regulation of cellular process	4025	85	50.28	+	1.69	0.00186
transport	3742	79	46.74	+	1.69	0.00629
negative regulation of biological process	4372	90	54.61	+	1.65	0.00216
establishment of localization	3851	79	48.11	+	1.64	0.0197
response to stimulus	7621	154	95.2	+	1.62	9e-10
localization	4683	94	58.5	+	1.61	0.00325
system development	4011	80	50.1	+	1.6	0.0493
single-multicellular organism process	6193	117	77.36	+	1.51	0.00117
multicellular organismal process	6444	118	80.5	+	1.47	0.00581
single-organism process	12755	215	159.33	+	1.35	4.29e-10
metabolic process	9928	167	124.02	+	1.35	0.000461
single-organism cellular process	11415	186	142.59	+	1.3	0.000188
biological_process	16542	238	206.64	+	1.15	0.000764
Unclassified	4272	24	53.36	-	0.45	0

## Sheet: Legend
Dataset EV4. GO analysis performed on the list of genes upregulated in fetal compared to embryonal-like HB cell lines (260 genes in total).
