# Supplementary material for: Mutant CTNNB1 and histological heterogeneity define metabolic subtypes of hepatoblastoma
Source: EMBO Mol Med. 2017 Sep 19;9(11):1589–604. doi: 10.15252/emmm.201707814 (PMC5666308; doi:10.15252/emmm.201707814)
Supplement: Supplementary file 7 — Dataset EV5 [file EMMM-9-1589-s007.xlsx]

## Sheet: Feuil1
	LDHB										G6PC										GLUT3									CK5/6
Case	Embryonal	Fetal	SCU	Macrotrabecular	HCC-like	Squamous	Cholangioblastic	IMC	Osteoid	Case	Embryonal	Fetal	SCU	Macrotrabecular	HCC-like	Squamous	Cholangioblastic	IMC	Osteoid	Case	Embryonal	Fetal	SCU	Macrotrabecular	HCC-like	Squamous	Cholangioblastic	IMC	Osteoid
1	Neg	Neg ; S+	NA	NA	NA	NA	2+ C	30% : 1+ N/C	NA	1	Neg	2+ C/M	NA	NA	NA	NA	Neg	Neg	NA	1	Neg	Neg	NA	NA	NA	NA	Neg	Neg	NA	ND
2	Neg/1+/2+ C/N	Neg ; S+	3+ C/N	NA	NA	NA	NA	1+ C	NA	2	2+ N 1+ C	2+/3+ C	1+ C	NA	NA	NA	NA	Neg	NA	2	Neg	Neg	Neg	NA	NA	NA	NA	Neg	NA	ND
3	2+ C	Neg ; S+	NA	NA	NA	NA	NA	NA	NA	3	Neg	1+/2+ C/M	NA	NA	NA	NA	NA	NA	NA	3	Neg	Neg	NA	NA	NA	NA	NA	NA	NA	ND
4	2+ M (apical)	NA	NA	NA	NA	NA	NA	NA	NA	4	60% : 2+ C/M (>apex)	NA	NA	NA	NA	NA	NA	NA	NA	4	<1% : 1+ C, 2+ M	NA	NA	NA	NA	NA	NA	NA	NA	Negative in GLUT3+ cells
5	1+ M (apical)	Neg ; S+	NA	NA	NA	NA	NA	1+ C	NA	5	Neg, + larger cells	3+ C	NA	NA	NA	NA	NA	Neg	NA	5	<1% : 1+ C, 2+ M	Neg	NA	NA	NA	NA	NA	Neg	NA	ND
6	NA	Neg ; S+	NA	NA	NA	1+ C	NA	NA	2+ N/C	6	NA	2+/3+ C	NA	NA	NA	1+ C	NA	NA	1+ C	6	NA	Neg	NA	NA	NA	2+ M	NA	NA	Neg	Squamous cells+
7	Neg/1+/2+ C/N	Neg ; S+	NA	Neg/1+ C ; S+	NA	1+/2+ C/N	NA	NA	NA	7	2+ C	2+/3+ C	NA	Neg/1+/2+	NA	2+ C/N	NA	NA	NA	7	Neg	Neg	NA	Neg	NA	20% : 2+ M	NA	NA	NA	Positive in most GLUT3+ cells
8	Neg ; S+	Neg ; S+	NA	NA	Neg; S+	NA	NA	NA	NA	8	Neg	2+/3+ C/N	NA	NA	2+/3+ C/N	NA	NA	NA	NA	8	Neg	Neg	NA	NA	Neg	NA	NA	NA	NA	ND
9	1+M (apical)	Neg ; S+	NA	NA	NA	NA	2+ M (apical)	NA	NA	9	20% : 2+/3+ C/N	2+/3+ C	NA	NA	NA	NA	2+ M (>apical)	NA	NA	9	Neg	Neg	NA	NA	NA	NA	Neg	NA	NA	ND
10	10% : 1+ C, M (apical)	Neg ; S+	NA	NA	NA	NA	NA	NA	NA	10	20% : 1+ C/N	2+/3+ C	NA	NA	NA	NA	NA	NA	NA	10	<1% : 1+ C, 1+ M	Neg	NA	NA	NA	NA	NA	NA	NA	Positive in some GLUT3+ cells
11	2+ C	Neg ; S+	NA	10% : 1+ C/N ; S+	NA	NA	NA	NA	NA	11	Neg	1+/2+ C	NA	Neg/1+/2+	NA	NA	NA	NA	NA	11	<1% : 1+ C, 2+ M	Neg	NA	Neg	NA	NA	NA	NA	NA	Negative in GLUT3+ cells
12	1+ C	1+ C ; S+	NA	1+ C ; S+	NA	NA	NA	NA	2+ N/C	12	Neg	Neg/1+ C	NA	Neg	NA	NA	NA	NA	Neg	12	<1% : 1+ C, 2+ M	Neg	NA	Neg	NA	NA	NA	NA	Neg	Negative in GLUT3+ cells
13	NA	Neg/1+ M/C; S+	NA	NA	NA	NA	NA	NA	NA	13	NA	2+/3+ C/N	NA	NA	NA	NA	NA	NA	NA	13	NA	Neg	NA	NA	NA	NA	NA	NA	NA	ND
14	NA	1+ M/C ; S+	NA	NA	NA	NA	NA	NA	3+ C/N	14	NA	2+/3+ C	NA	NA	NA	NA	NA	NA	2+ C/N	14	NA	Neg	NA	NA	NA	NA	NA	NA	Neg	ND
15	2+ C/N 30%	Neg ; S+	NA	NA	NA	NA	NA	NA	1+ C	15	30% : 2+/3+ C/N	2+/3+ C	NA	NA	NA	NA	NA	NA	1+ C	15	Neg	Neg	NA	NA	NA	NA	NA	NA	Neg	ND
16	NA	Neg ; S+	NA	NA	NA	NA	NA	NA	NA	16	NA	2+/3+ C	NA	NA	NA	NA	NA	NA	NA	16	NA	Neg	NA	NA	NA	NA	NA	NA	NA	ND
17	NA	1+ M ; S+	NA	NA	NA	NA	NA	NA	2+/3+ C/N	17	NA	2+/3+ C	NA	NA	NA	NA	NA	NA	1+/3+ C	17	NA	Neg	NA	NA	NA	NA	NA	NA	Neg	ND
18	NA	1+ M ; S+	NA	NA	NA	NA	NA	NA	2+ C	18	NA	1+ M	NA	NA	NA	NA	NA	NA	Neg	18	NA	Neg	NA	NA	NA	NA	NA	NA	Neg	ND
19	NA	Neg ; S+	NA	NA	NA	NA	NA	NA	NA	19	NA	3+ C	NA	NA	NA	NA	NA	NA	NA	19	NA	Neg	NA	NA	NA	NA	NA	NA	NA	ND
20	1+ C/N	Neg/1+ C ; S+	NA	NA	NA	2+/3+ N/C	2+ C/N	NA	NA	20	2+/3+ C/N	2+/3+ C	NA	NA	NA	2+ C/N	2+ C/N	NA	NA	20	Neg	Neg	NA	NA	NA	5% : 1+	Neg	NA	NA	Positive in some GLUT3+ cells
21	NA	NA	NA	NA	1+ M; S+	NA	NA	NA	NA	21	NA	NA	NA	NA	Neg/1+ C	NA	NA	NA	NA
22	2+/3+ C/N	1+ C ; S+	NA	NA	1+ M; S+	NA	NA	NA	NA	22	Neg	2+ C	NA	NA	2+ C/M	NA	NA	NA	NA
23	NA	1+/2+ C ; S+	NA	NA	NA	NA	NA	NA	NA	23	NA	Neg/1+ C	NA	NA	NA	NA	NA	NA	NA
24	2+ C/N/M	1+ C ; S+	NA	NA	NA	2+/3+ C/N	NA	NA	NA	24	Neg	1+ C	NA	NA	NA	Neg/1+ C	NA	NA	NA
25	2+/3+ C/N/M	Neg/1+ C ; S+	NA	NA	NA	NA	NA	2+ C	3+ C/N	25	Neg	1+/2+ C	NA	NA	NA	NA	NA	Neg	Neg
26	NA	NA	NA	NA	NA	NA	NA	2+ C	2+ C/N	26	NA	NA	NA	NA	NA	NA	NA	Neg	Neg
27	1+/2+ C/N	1+ C 2+ M ; S+	NA	NA	NA	NA	NA	2+ C	NA	27	1+ C	1+/2+ C	NA	NA	NA	NA	NA	Neg/1+ C	NA
28	3+ C/N/M	1+/2+ C/M ; S+	NA	NA	NA	NA	3+ C/N/M	2+ C	NA	28	Neg	1+ C	NA	NA	NA	NA	1+ C/M (apical)	Neg	NA
29	2+/3+ C/N/M	1+/2+ C/M ; S+	NA	1+ C ; S+	NA	NA	NA	NA	2+ C/N	29	Neg	1+/2+ C	NA	3+ C	NA	NA	NA	NA	Neg/2+ C
30	NA	1+/2+ C/M ; S+	NA	NA	NA	2+ C/N	2+ C/N/M	NA	NA	30	NA	1+/2+ C/(M)	NA	NA	NA	Neg/2+ C	2+ C/N	NA	NA
31	2+/3+ C/N/M	1+ M ; S+	NA	NA	NA	NA	NA	2+ C	NA	31	2+ C	2+ C	NA	NA	NA	NA	NA	Neg	NA
32	2+/3+ C/N	1+/2+ C/M ; S+	NA	NA	NA	NA	NA	NA	3+ C/N	32	Neg	1+/2+ C	NA	NA	NA	NA	NA	NA	Neg/1+ C
33	2+/3+ C/N/M	1+/2+ C/M ; S+	NA	NA	NA	NA	NA	NA	NA	33	Neg	1+/2+ C	NA	NA	NA	NA	NA	NA	NA

## Sheet: Legend
Dataset EV5. Histopathological analysis of human HB post-chemotherapy samples stained with the metabolic markers GLUT3, LDHB and G6PC.
